# Supplementary material for: Haplotype‐Resolved 3D Genomic Landscapes and Their Impacts on Agronomic Traits in Grapevine
Source: Adv Sci (Weinh). 2026 Apr 15;13(39):e21838. doi: 10.1002/advs.202521838 (PMC13334877; doi:10.1002/advs.202521838)
Supplement: Supplementary file 2 — Supporting File 2: advs75283‐sup‐0002‐SuppMat‐DatasetS1.xlsx. [file ADVS-13-e21838-s003.xlsx]

## Sheet: PN_hap1
Dataset S1 | A/B compartments in the four haplotype genomes identified by the three software (Calder, Cooltools, Homer)
cooltools					homer					calder
chrom	start	end	E1		chrom	start	end	PC1		VChr	Start	End	AB	AABB	AAAABBBB
chr01	0	100000	-0.230987		chr01	0	100000	-4.33658		chr01	1	200000	A	A2	A2.2
chr01	100000	200000	-0.264305		chr01	100000	200000	-5.65281		chr01	200001	1300000	A	A1	A1.1
chr01	200000	300000	0.0455029		chr01	200000	300000	1.12006		chr01	1300001	1700000	A	A1	A1.2
chr01	300000	400000	0.381413		chr01	300000	400000	8.32238		chr01	1700001	2100000	A	A1	A1.1
chr01	400000	500000	0.615093		chr01	400000	500000	13.3418		chr01	2100001	2600000	A	A1	A1.1
chr01	500000	600000	0.667175		chr01	500000	600000	14.9386		chr01	2600001	3100000	A	A1	A1.1
chr01	600000	700000	0.653785		chr01	600000	700000	15.5375		chr01	3100001	4600000	A	A1	A1.1
chr01	700000	800000	0.51166		chr01	700000	800000	14.1706		chr01	4600001	5000000	A	A1	A1.1
chr01	800000	900000	0.407042		chr01	800000	900000	10.8978		chr01	5000001	6300000	A	A1	A1.2
chr01	900000	1000000	0.630635		chr01	900000	1000000	15.2095		chr01	6300001	6700000	A	A1	A1.2
chr01	1000000	1100000	0.641304		chr01	1000000	1100000	15.6361		chr01	6700001	7100000	A	A1	A1.2
chr01	1100000	1200000	0.591772		chr01	1100000	1200000	15.8257		chr01	7100001	7600000	A	A1	A1.1
chr01	1200000	1300000	0.537592		chr01	1200000	1300000	14.9908		chr01	7600001	8700000	A	A1	A1.2
chr01	1300000	1400000	0.412613		chr01	1300000	1400000	12.7764		chr01	8700001	9000000	A	A2	A2.2
chr01	1400000	1500000	0.0464853		chr01	1400000	1500000	5.38939		chr01	9000001	10300000	A	A2	A2.1
chr01	1500000	1600000	-0.0512746		chr01	1500000	1600000	1.73461		chr01	10300001	10800000	B	B1	B1.1
chr01	1600000	1700000	0.425166		chr01	1600000	1700000	13.6975		chr01	10800001	11200000	B	B1	B1.1
chr01	1700000	1800000	0.484081		chr01	1700000	1800000	14.8097		chr01	11200001	11600000	A	A2	A2.2
chr01	1800000	1900000	0.445789		chr01	1800000	1900000	13.7322		chr01	11600001	12600000	B	B1	B1.2
chr01	1900000	2000000	0.502485		chr01	1900000	2000000	15.1073		chr01	12600001	12800000	B	B1	B1.2
chr01	2000000	2100000	0.537171		chr01	2000000	2100000	15.137		chr01	12800001	13600000	B	B2	B2.2
chr01	2100000	2200000	0.573366		chr01	2100000	2200000	15.9896		chr01	13600001	14600000	B	B2	B2.2
chr01	2200000	2300000	0.585756		chr01	2200000	2300000	15.3448		chr01	15400001	15500000	B	B2	B2.2
chr01	2300000	2400000	0.527777		chr01	2300000	2400000	12.9875		chr01	15500001	16100000	B	B2	B2.2
chr01	2400000	2500000	0.582864		chr01	2400000	2500000	15.0456		chr01	16100001	16700000	B	B2	B2.2
chr01	2500000	2600000	0.548127		chr01	2500000	2600000	15.908		chr01	16700001	17700000	B	B2	B2.2
chr01	2600000	2700000	0.549668		chr01	2600000	2700000	15.5322		chr01	17700001	17900000	B	B2	B2.1
chr01	2700000	2800000	0.536949		chr01	2700000	2800000	15.2699		chr01	17900001	18200000	B	B2	B2.1
chr01	2800000	2900000	0.386861		chr01	2800000	2900000	11.6573		chr01	18200001	18600000	B	B2	B2.1
chr01	2900000	3000000	0.489765		chr01	2900000	3000000	15.4867		chr01	18600001	19100000	B	B2	B2.1
chr01	3000000	3100000	0.521952		chr01	3000000	3100000	15.5752		chr01	19100001	19600000	B	B2	B2.1
chr01	3100000	3200000	0.558903		chr01	3100000	3200000	14.8909		chr01	19600001	20200000	B	B2	B2.1
chr01	3200000	3300000	0.561787		chr01	3200000	3300000	15.3055		chr01	20200001	20900000	B	B2	B2.1
chr01	3300000	3400000	0.531186		chr01	3300000	3400000	15.4032		chr01	20900001	21400000	A	A2	A2.2
chr01	3400000	3500000	0.497123		chr01	3400000	3500000	15.1667		chr01	21400001	22300000	B	B1	B1.1
chr01	3500000	3600000	0.453956		chr01	3500000	3600000	15.1366		chr01	22300001	22800000	A	A1	A1.2
chr01	3600000	3700000	0.488401		chr01	3600000	3700000	15.3856		chr01	22800001	23300000	A	A2	A2.1
chr01	3700000	3800000	0.547293		chr01	3700000	3800000	15.5131		chr01	23300001	23500000	A	A1	A1.2
chr01	3800000	3900000	0.531975		chr01	3800000	3900000	15.6651		chr01	23500001	24400000	A	A1	A1.2
chr01	3900000	4000000	0.548839		chr01	3900000	4000000	15.2507		chr01	24400001	24600000	B	B1	B1.1
chr01	4000000	4100000	0.536295		chr01	4000000	4100000	16.2455
chr01	4100000	4200000	0.545993		chr01	4100000	4200000	15.6381
chr01	4200000	4300000	0.56669		chr01	4200000	4300000	15.1013
chr01	4300000	4400000	0.505789		chr01	4300000	4400000	15.1352
chr01	4400000	4500000	0.586355		chr01	4400000	4500000	15.3306
chr01	4500000	4600000	0.455099		chr01	4500000	4600000	14.1651
chr01	4600000	4700000	0.496025		chr01	4600000	4700000	15.0441
chr01	4700000	4800000	0.40784		chr01	4700000	4800000	11.4776
chr01	4800000	4900000	0.463003		chr01	4800000	4900000	11.2853
chr01	4900000	5000000	0.55119		chr01	4900000	5000000	14.8322
chr01	5000000	5100000	0.426966		chr01	5000000	5100000	13.2696
chr01	5100000	5200000	0.367974		chr01	5100000	5200000	12.2603
chr01	5200000	5300000	-0.0151618		chr01	5200000	5300000	1.44034
chr01	5300000	5400000	0.450959		chr01	5300000	5400000	12.5534
chr01	5400000	5500000	0.493834		chr01	5400000	5500000	12.8594
chr01	5500000	5600000	0.518593		chr01	5500000	5600000	13.6444
chr01	5600000	5700000	0.595814		chr01	5600000	5700000	14.0938
chr01	5700000	5800000	0.604052		chr01	5700000	5800000	14.5792
chr01	5800000	5900000	0.379292		chr01	5800000	5900000	11.5161
chr01	5900000	6000000	0.511286		chr01	5900000	6000000	13.3312
chr01	6000000	6100000	0.66743		chr01	6000000	6100000	14.5585
chr01	6100000	6200000	0.586785		chr01	6100000	6200000	14.3314
chr01	6200000	6300000	0.535727		chr01	6200000	6300000	13.393
chr01	6300000	6400000	0.29638		chr01	6300000	6400000	9.49018
chr01	6400000	6500000	0.240153		chr01	6400000	6500000	6.33495
chr01	6500000	6600000	0.00392527		chr01	6500000	6600000	-0.484171
chr01	6600000	6700000	0.388709		chr01	6600000	6700000	9.53138
chr01	6700000	6800000	0.56218		chr01	6700000	6800000	13.4259
chr01	6800000	6900000	0.450194		chr01	6800000	6900000	12.1914
chr01	6900000	7000000	0.488857		chr01	6900000	7000000	12.852
chr01	7000000	7100000	0.506833		chr01	7000000	7100000	12.7017
chr01	7100000	7200000	0.570985		chr01	7100000	7200000	12.3609
chr01	7200000	7300000	0.630033		chr01	7200000	7300000	13.9558
chr01	7300000	7400000	0.709496		chr01	7300000	7400000	14.344
chr01	7400000	7500000	0.699663		chr01	7400000	7500000	14.514
chr01	7500000	7600000	0.6953		chr01	7500000	7600000	14.764
chr01	7600000	7700000	0.541802		chr01	7600000	7700000	13.2433
chr01	7700000	7800000	0.513307		chr01	7700000	7800000	12.9983
chr01	7800000	7900000	0.522816		chr01	7800000	7900000	12.8616
chr01	7900000	8000000	0.618167		chr01	7900000	8000000	13.2743
chr01	8000000	8100000	0.711357		chr01	8000000	8100000	14.3426
chr01	8100000	8200000	0.505651		chr01	8100000	8200000	11.9789
chr01	8200000	8300000	0.400995		chr01	8200000	8300000	9.71829
chr01	8300000	8400000	0.347281		chr01	8300000	8400000	8.05548
chr01	8400000	8500000	0.135541		chr01	8400000	8500000	2.31022
chr01	8500000	8600000	0.173967		chr01	8500000	8600000	2.06429
chr01	8600000	8700000	0.0718743		chr01	8600000	8700000	0.625617
chr01	8700000	8800000	-0.188706		chr01	8700000	8800000	-4.60761
chr01	8800000	8900000	-0.302933		chr01	8800000	8900000	-5.54273
chr01	8900000	9000000	-0.059345		chr01	8900000	9000000	-2.60387
chr01	9000000	9100000	0.0361631		chr01	9000000	9100000	0.520133
chr01	9100000	9200000	0.463063		chr01	9100000	9200000	10.6051
chr01	9200000	9300000	0.731303		chr01	9200000	9300000	14.1342
chr01	9300000	9400000	0.526926		chr01	9300000	9400000	12.2706
chr01	9400000	9500000	0.40121		chr01	9400000	9500000	9.17338
chr01	9500000	9600000	0.433617		chr01	9500000	9600000	10.8124
chr01	9600000	9700000	0.457818		chr01	9600000	9700000	11.8276
chr01	9700000	9800000	0.404255		chr01	9700000	9800000	10.5559
chr01	9800000	9900000	0.501163		chr01	9800000	9900000	12.3063
chr01	9900000	10000000	0.473473		chr01	9900000	10000000	11.6377
chr01	10000000	10100000	0.581034		chr01	10000000	10100000	13.6742
chr01	10100000	10200000	0.765913		chr01	10100000	10200000	14.6408
chr01	10200000	10300000	0.523672		chr01	10200000	10300000	11.439
chr01	10300000	10400000	0.0559616		chr01	10300000	10400000	-0.798086
chr01	10400000	10500000	-0.205974		chr01	10400000	10500000	-8.99741
chr01	10500000	10600000	-0.714507		chr01	10500000	10600000	-16.1752
chr01	10600000	10700000	-0.139506		chr01	10600000	10700000	-7.13843
chr01	10700000	10800000	-0.277757		chr01	10700000	10800000	-10.8201
chr01	10800000	10900000	-0.0504426		chr01	10800000	10900000	-4.29687
chr01	10900000	11000000	0.0349749		chr01	10900000	11000000	-2.55277
chr01	11000000	11100000	-0.0338777		chr01	11000000	11100000	-4.64212
chr01	11100000	11200000	-0.000901468		chr01	11100000	11200000	-2.9832
chr01	11200000	11300000	0.27033		chr01	11200000	11300000	4.0563
chr01	11300000	11400000	0.197954		chr01	11300000	11400000	0.725178
chr01	11400000	11500000	0.265234		chr01	11400000	11500000	1.80334
chr01	11500000	11600000	0.310479		chr01	11500000	11600000	5.56637
chr01	11600000	11700000	-0.743313		chr01	11600000	11700000	-18.5988
chr01	11700000	11800000	-0.0438033		chr01	11700000	11800000	-5.12262
chr01	11800000	11900000	-0.163771		chr01	11800000	11900000	-9.23565
chr01	11900000	12000000	-0.399508		chr01	11900000	12000000	-15.1804
chr01	12000000	12100000	-0.0364257		chr01	12000000	12100000	-5.89152
chr01	12100000	12200000	-0.385318		chr01	12100000	12200000	-15.2225
chr01	12200000	12300000	-0.156231		chr01	12200000	12300000	-9.70601
chr01	12300000	12400000	0.158695		chr01	12300000	12400000	0.629846
chr01	12400000	12500000	0.0188569		chr01	12400000	12500000	-4.58254
chr01	12500000	12600000	0.330972		chr01	12500000	12600000	5.11449
chr01	12600000	12700000	-0.135917		chr01	12600000	12700000	-9.2492
chr01	12700000	12800000	-0.115784		chr01	12700000	12800000	-8.5581
chr01	12800000	12900000	-0.661386		chr01	12800000	12900000	-17.6083
chr01	12900000	13000000	-0.714103		chr01	12900000	13000000	-16.9898
chr01	13000000	13100000	-0.990353		chr01	13000000	13100000	-19.254
chr01	13100000	13200000	-0.752645		chr01	13100000	13200000	-18.3412
chr01	13200000	13300000	-0.71591		chr01	13200000	13300000	-17.7067
chr01	13300000	13400000	-0.909207		chr01	13300000	13400000	-19.1323
chr01	13400000	13500000	-0.432281		chr01	13400000	13500000	-14.0077
chr01	13500000	13600000	-0.712429		chr01	13500000	13600000	-16.7292
chr01	13600000	13700000	-1.17713		chr01	13600000	13700000	-18.6352
chr01	13700000	13800000	-0.705929		chr01	13700000	13800000	-16.1018
chr01	13800000	13900000	-1.09268		chr01	13800000	13900000	-17.5441
chr01	13900000	14000000	-1.13581		chr01	13900000	14000000	-17.2771
chr01	14000000	14100000	-1.02838		chr01	14000000	14100000	-18.4582
chr01	14100000	14200000	-0.909095		chr01	14100000	14200000	-18.2818
chr01	14200000	14300000	-0.959273		chr01	14200000	14300000	-19.2436
chr01	14300000	14400000	-0.9078		chr01	14300000	14400000	-18.5185
chr01	14400000	14500000	-1.2742		chr01	14400000	14500000	-17.4087
chr01	14500000	14600000	-1.3159		chr01	14500000	14600000
chr01	14600000	14700000	-1.22847		chr01	14600000	14700000
chr01	14700000	14800000			chr01	14700000	14800000
chr01	14800000	14900000			chr01	14800000	14900000
chr01	14900000	15000000			chr01	14900000	15000000
chr01	15000000	15100000			chr01	15000000	15100000
chr01	15100000	15200000			chr01	15100000	15200000
chr01	15200000	15300000			chr01	15200000	15300000
chr01	15300000	15400000	-1.36026		chr01	15300000	15400000
chr01	15400000	15500000			chr01	15400000	15500000	-16.8691
chr01	15500000	15600000	-0.804598		chr01	15500000	15600000	-18.2565
chr01	15600000	15700000	-0.468069		chr01	15600000	15700000	-17.0815
chr01	15700000	15800000	-0.772136		chr01	15700000	15800000	-19.5466
chr01	15800000	15900000	-0.572302		chr01	15800000	15900000	-18.3539
chr01	15900000	16000000	-0.691699		chr01	15900000	16000000	-19.7791
chr01	16000000	16100000	-0.849656		chr01	16000000	16100000	-19.9402
chr01	16100000	16200000	-0.855105		chr01	16100000	16200000	-19.8151
chr01	16200000	16300000	-1.00873		chr01	16200000	16300000	-19.7071
chr01	16300000	16400000	-0.880444		chr01	16300000	16400000	-19.8853
chr01	16400000	16500000	-1.10437		chr01	16400000	16500000	-19.6916
chr01	16500000	16600000	-1.01167		chr01	16500000	16600000	-20.2968
chr01	16600000	16700000	-0.65448		chr01	16600000	16700000	-19.1291
chr01	16700000	16800000	-0.636115		chr01	16700000	16800000	-18.7016
chr01	16800000	16900000	-0.518699		chr01	16800000	16900000	-18.1054
chr01	16900000	17000000	-0.342089		chr01	16900000	17000000	-14.8633
chr01	17000000	17100000	-0.725116		chr01	17000000	17100000	-19.4566
chr01	17100000	17200000	-0.402756		chr01	17100000	17200000	-16.1761
chr01	17200000	17300000	-0.668068		chr01	17200000	17300000	-19.2254
chr01	17300000	17400000	-0.919266		chr01	17300000	17400000	-20.378
chr01	17400000	17500000	-0.691364		chr01	17400000	17500000	-19.0512
chr01	17500000	17600000	-0.731484		chr01	17500000	17600000	-19.4374
chr01	17600000	17700000	-0.656097		chr01	17600000	17700000	-19.6526
chr01	17700000	17800000	0.0989521		chr01	17700000	17800000	-4.21053
chr01	17800000	17900000	-0.469642		chr01	17800000	17900000	-17.8257
chr01	17900000	18000000	-0.233864		chr01	17900000	18000000	-13.1369
chr01	18000000	18100000	-0.203211		chr01	18000000	18100000	-11.7429
chr01	18100000	18200000	0.114404		chr01	18100000	18200000	-2.34914
chr01	18200000	18300000	-0.504752		chr01	18200000	18300000	-17.8282
chr01	18300000	18400000	-0.617094		chr01	18300000	18400000	-19.3875
chr01	18400000	18500000	-0.836573		chr01	18400000	18500000	-19.5251
chr01	18500000	18600000	-0.637427		chr01	18500000	18600000	-18.9014
chr01	18600000	18700000	-0.674308		chr01	18600000	18700000	-17.7826
chr01	18700000	18800000	-0.389324		chr01	18700000	18800000	-13.8452
chr01	18800000	18900000	-0.404638		chr01	18800000	18900000	-14.1163
chr01	18900000	19000000	-0.974627		chr01	18900000	19000000	-20.3346
chr01	19000000	19100000	-0.681132		chr01	19000000	19100000	-18.9661
chr01	19100000	19200000	-0.340677		chr01	19100000	19200000	-14.81
chr01	19200000	19300000	-0.237297		chr01	19200000	19300000	-11.3538
chr01	19300000	19400000	-0.108974		chr01	19300000	19400000	-8.02411
chr01	19400000	19500000	-0.329301		chr01	19400000	19500000	-13.9833
chr01	19500000	19600000	-0.364126		chr01	19500000	19600000	-13.5732
chr01	19600000	19700000	-0.496752		chr01	19600000	19700000	-15.9879
chr01	19700000	19800000	-0.657813		chr01	19700000	19800000	-16.0134
chr01	19800000	19900000	-0.737957		chr01	19800000	19900000	-17.1975
chr01	19900000	20000000	-0.706566		chr01	19900000	20000000	-18.5275
chr01	20000000	20100000	-1.09089		chr01	20000000	20100000	-20.1312
chr01	20100000	20200000	-0.499842		chr01	20100000	20200000	-16.9847
chr01	20200000	20300000	-0.394364		chr01	20200000	20300000	-15.3856
chr01	20300000	20400000	0.0437225		chr01	20300000	20400000	-2.41067
chr01	20400000	20500000	-0.155026		chr01	20400000	20500000	-9.32684
chr01	20500000	20600000	-1.12143		chr01	20500000	20600000	-20.416
chr01	20600000	20700000	-1.31754		chr01	20600000	20700000	-20.3973
chr01	20700000	20800000	-0.862092		chr01	20700000	20800000	-19.208
chr01	20800000	20900000	0.319153		chr01	20800000	20900000	4.60585
chr01	20900000	21000000	0.795718		chr01	20900000	21000000	11.1506
chr01	21000000	21100000	0.73667		chr01	21000000	21100000	10.2694
chr01	21100000	21200000	0.642028		chr01	21100000	21200000	9.31062
chr01	21200000	21300000	0.516203		chr01	21200000	21300000	7.76824
chr01	21300000	21400000	0.563123		chr01	21300000	21400000	9.10419
chr01	21400000	21500000	-0.156425		chr01	21400000	21500000	-6.80738
chr01	21500000	21600000	-0.701004		chr01	21500000	21600000	-15.7879
chr01	21600000	21700000			chr01	21600000	21700000	-19.3982
chr01	21700000	21800000			chr01	21700000	21800000	-15.7083
chr01	21800000	21900000	-0.599282		chr01	21800000	21900000	-14.8253
chr01	21900000	22000000	-0.266905		chr01	21900000	22000000	-9.90033
chr01	22000000	22100000	0.337351		chr01	22000000	22100000	5.38503
chr01	22100000	22200000	-0.0271559		chr01	22100000	22200000	-3.3054
chr01	22200000	22300000	0.336127		chr01	22200000	22300000	5.66757
chr01	22300000	22400000	0.870728		chr01	22300000	22400000	12.1197
chr01	22400000	22500000	0.984676		chr01	22400000	22500000	12.778
chr01	22500000	22600000	0.869536		chr01	22500000	22600000	12.2794
chr01	22600000	22700000	0.48392		chr01	22600000	22700000	7.92408
chr01	22700000	22800000	0.545011		chr01	22700000	22800000	9.37772
chr01	22800000	22900000	0.603908		chr01	22800000	22900000	9.13068
chr01	22900000	23000000	0.0961402		chr01	22900000	23000000	-1.88777
chr01	23000000	23100000	0.254798		chr01	23000000	23100000	0.145379
chr01	23100000	23200000	0.499924		chr01	23100000	23200000	7.52316
chr01	23200000	23300000	-0.0097272		chr01	23200000	23300000	-2.73842
chr01	23300000	23400000	0.562334		chr01	23300000	23400000	9.57731
chr01	23400000	23500000	0.562506		chr01	23400000	23500000	9.16014
chr01	23500000	23600000	0.687711		chr01	23500000	23600000	10.8775
chr01	23600000	23700000	0.822188		chr01	23600000	23700000	12.1297
chr01	23700000	23800000	0.738288		chr01	23700000	23800000	11.2398
chr01	23800000	23900000	0.847831		chr01	23800000	23900000	12.193
chr01	23900000	24000000	0.803989		chr01	23900000	24000000	11.4039
chr01	24000000	24100000	0.961047		chr01	24000000	24100000	12.0511
chr01	24100000	24200000	0.934552		chr01	24100000	24200000	11.4031
chr01	24200000	24300000	0.64855		chr01	24200000	24300000	9.23667
chr01	24300000	24400000	0.31372		chr01	24300000	24400000	3.02104
chr01	24400000	24500000	-0.143435		chr01	24400000	24500000	-3.56877
chr01	24500000	24548088	-0.432881		chr01	24500000	24548088
chr02	0	100000	0.0242817		chr02	0	100000	2.09046		chr02	1	1300000	A	A1	A1.1
chr02	100000	200000	0.595046		chr02	100000	200000	15.2913		chr02	1300001	1900000	A	A1	A1.1
chr02	200000	300000	0.560487		chr02	200000	300000	16.214		chr02	1900001	3100000	A	A1	A1.1
chr02	300000	400000	0.58041		chr02	300000	400000	16.217		chr02	3100001	3400000	A	A1	A1.1
chr02	400000	500000	0.625044		chr02	400000	500000	16.2572		chr02	3400001	3800000	A	A1	A1.1
chr02	500000	600000	0.708141		chr02	500000	600000	17.576		chr02	3800001	6400000	A	A1	A1.1
chr02	600000	700000	0.652832		chr02	600000	700000	17.096		chr02	6400001	6800000	A	A2	A2.1
chr02	700000	800000	0.475511		chr02	700000	800000	15.2163		chr02	6800001	7300000	A	A1	A1.2
chr02	800000	900000	0.609949		chr02	800000	900000	17.0798		chr02	7300001	8600000	A	A2	A2.1
chr02	900000	1000000	0.618575		chr02	900000	1000000	17.1661		chr02	8600001	9100000	A	A2	A2.1
chr02	1000000	1100000	0.65714		chr02	1000000	1100000	17.3859		chr02	9100001	9800000	A	A2	A2.2
chr02	1100000	1200000	0.568517		chr02	1100000	1200000	15.9835		chr02	9800001	10200000	A	A2	A2.2
chr02	1200000	1300000	0.650231		chr02	1200000	1300000	17.4267		chr02	10200001	10700000	B	B1	B1.1
chr02	1300000	1400000	0.567158		chr02	1300000	1400000	17.5966		chr02	10700001	11500000	B	B2	B2.1
chr02	1400000	1500000	0.563066		chr02	1400000	1500000	17.2952		chr02	11500001	12000000	B	B1	B1.2
chr02	1500000	1600000	0.313801		chr02	1500000	1600000	12.5978		chr02	12000001	13000000	B	B2	B2.2
chr02	1600000	1700000	0.508006		chr02	1600000	1700000	16.4728		chr02	13000001	13600000	B	B2	B2.2
chr02	1700000	1800000	0.527895		chr02	1700000	1800000	16.7377		chr02	13700001	13800000	B	B2	B2.2
chr02	1800000	1900000	0.457895		chr02	1800000	1900000	15.0976		chr02	14000001	14200000	B	B2	B2.2
chr02	1900000	2000000	0.638373		chr02	1900000	2000000	17.9694		chr02	14200001	14700000	B	B2	B2.2
chr02	2000000	2100000	0.649959		chr02	2000000	2100000	17.8044		chr02	14700001	15400000	B	B2	B2.1
chr02	2100000	2200000	0.597908		chr02	2100000	2200000	17.4661		chr02	15400001	16000000	B	B2	B2.1
chr02	2200000	2300000	0.608524		chr02	2200000	2300000	17.5962		chr02	16000001	16500000	B	B2	B2.1
chr02	2300000	2400000	0.535812		chr02	2300000	2400000	16.9318		chr02	16500001	16900000	B	B2	B2.1
chr02	2400000	2500000	0.376319		chr02	2400000	2500000	12.7788		chr02	16900001	17100000	B	B2	B2.1
chr02	2500000	2600000	0.38453		chr02	2500000	2600000	14.3237		chr02	17100001	18200000	B	B2	B2.1
chr02	2600000	2700000	0.564252		chr02	2600000	2700000	17.327		chr02	18200001	18600000	B	B1	B1.1
chr02	2700000	2800000	0.589286		chr02	2700000	2800000	17.1599		chr02	18600001	19000000	B	B1	B1.1
chr02	2800000	2900000	0.578891		chr02	2800000	2900000	17.0064		chr02	19000001	19300000	B	B1	B1.2
chr02	2900000	3000000	0.581163		chr02	2900000	3000000	16.3987		chr02	19300001	19700000	B	B1	B1.1
chr02	3000000	3100000	0.543354		chr02	3000000	3100000	16.9092		chr02	19700001	20000000	A	A2	A2.2
chr02	3100000	3200000	0.0896583		chr02	3100000	3200000	5.84454		chr02	20000001	20500000	A	A2	A2.2
chr02	3200000	3300000	0.115969		chr02	3200000	3300000	5.2816		chr02	20500001	20900000	B	B1	B1.1
chr02	3300000	3400000	0.491654		chr02	3300000	3400000	14.3937
chr02	3400000	3500000	0.550732		chr02	3400000	3500000	16.2424
chr02	3500000	3600000	0.629618		chr02	3500000	3600000	17.7123
chr02	3600000	3700000	0.648818		chr02	3600000	3700000	17.4906
chr02	3700000	3800000	0.612772		chr02	3700000	3800000	17.512
chr02	3800000	3900000	0.521472		chr02	3800000	3900000	16.6234
chr02	3900000	4000000	0.619501		chr02	3900000	4000000	18.0138
chr02	4000000	4100000	0.638106		chr02	4000000	4100000	17.9085
chr02	4100000	4200000	0.622167		chr02	4100000	4200000	17.6435
chr02	4200000	4300000	0.662928		chr02	4200000	4300000	18.0415
chr02	4300000	4400000	0.688616		chr02	4300000	4400000	18.2473
chr02	4400000	4500000	0.650284		chr02	4400000	4500000	18.1641
chr02	4500000	4600000	0.672195		chr02	4500000	4600000	17.9829
chr02	4600000	4700000	0.617874		chr02	4600000	4700000	18.0331
chr02	4700000	4800000	0.665455		chr02	4700000	4800000	18.0378
chr02	4800000	4900000	0.642526		chr02	4800000	4900000	17.7484
chr02	4900000	5000000	0.386898		chr02	4900000	5000000	14.3246
chr02	5000000	5100000	0.574263		chr02	5000000	5100000	16.4047
chr02	5100000	5200000	0.651433		chr02	5100000	5200000	17.8968
chr02	5200000	5300000	0.680557		chr02	5200000	5300000	18.1549
chr02	5300000	5400000	0.629849		chr02	5300000	5400000	17.7848
chr02	5400000	5500000	0.684025		chr02	5400000	5500000	17.9601
chr02	5500000	5600000	0.64058		chr02	5500000	5600000	17.5051
chr02	5600000	5700000	0.6178		chr02	5600000	5700000	17.3684
chr02	5700000	5800000	0.607077		chr02	5700000	5800000	16.3298
chr02	5800000	5900000	0.617273		chr02	5800000	5900000	16.4419
chr02	5900000	6000000	0.572344		chr02	5900000	6000000	15.6505
chr02	6000000	6100000	0.294296		chr02	6000000	6100000	9.21114
chr02	6100000	6200000	0.0107342		chr02	6100000	6200000	1.09362
chr02	6200000	6300000	0.446281		chr02	6200000	6300000	10.8931
chr02	6300000	6400000	0.131364		chr02	6300000	6400000	4.06918
chr02	6400000	6500000	-0.324004		chr02	6400000	6500000	-4.78915
chr02	6500000	6600000	-0.278861		chr02	6500000	6600000	-3.39785
chr02	6600000	6700000	-0.774416		chr02	6600000	6700000	-8.23847
chr02	6700000	6800000	-0.209379		chr02	6700000	6800000	-2.57828
chr02	6800000	6900000	0.188305		chr02	6800000	6900000	5.15886
chr02	6900000	7000000	0.361906		chr02	6900000	7000000	9.13314
chr02	7000000	7100000	-0.00178624		chr02	7000000	7100000	0.543301
chr02	7100000	7200000	0.291276		chr02	7100000	7200000	8.22565
chr02	7200000	7300000	0.17404		chr02	7200000	7300000	5.16124
chr02	7300000	7400000	-0.614908		chr02	7300000	7400000	-8.4741
chr02	7400000	7500000	-0.400611		chr02	7400000	7500000	-6.04986
chr02	7500000	7600000	-0.0145328		chr02	7500000	7600000	0.199357
chr02	7600000	7700000	-0.340372		chr02	7600000	7700000	-6.55909
chr02	7700000	7800000	-0.0703393		chr02	7700000	7800000	-1.89068
chr02	7800000	7900000	0.20037		chr02	7800000	7900000	6.48779
chr02	7900000	8000000	0.373519		chr02	7900000	8000000	9.28078
chr02	8000000	8100000	-0.247129		chr02	8000000	8100000	-3.86979
chr02	8100000	8200000	0.312126		chr02	8100000	8200000	7.37582
chr02	8200000	8300000	0.376319		chr02	8200000	8300000	9.32531
chr02	8300000	8400000	0.415092		chr02	8300000	8400000	10.3704
chr02	8400000	8500000	0.602491		chr02	8400000	8500000	14.8749
chr02	8500000	8600000	0.623171		chr02	8500000	8600000	15.6034
chr02	8600000	8700000	0.311552		chr02	8600000	8700000	7.5078
chr02	8700000	8800000	0.0373774		chr02	8700000	8800000	0.966003
chr02	8800000	8900000	0.45265		chr02	8800000	8900000	10.4607
chr02	8900000	9000000	0.547627		chr02	8900000	9000000	12.5932
chr02	9000000	9100000	0.351285		chr02	9000000	9100000	8.52402
chr02	9100000	9200000	0.00776834		chr02	9100000	9200000	-0.570235
chr02	9200000	9300000	-0.632619		chr02	9200000	9300000	-10.5845
chr02	9300000	9400000	-0.369101		chr02	9300000	9400000	-7.62618
chr02	9400000	9500000	-0.113356		chr02	9400000	9500000	-3.80891
chr02	9500000	9600000	-0.45636		chr02	9500000	9600000	-8.47467
chr02	9600000	9700000	-0.581766		chr02	9600000	9700000	-10.1706
chr02	9700000	9800000	-0.509028		chr02	9700000	9800000	-9.45031
chr02	9800000	9900000	-0.150344		chr02	9800000	9900000	-4.2262
chr02	9900000	10000000	0.123877		chr02	9900000	10000000	1.62459
chr02	10000000	10100000	0.0655918		chr02	10000000	10100000	0.502331
chr02	10100000	10200000	-0.078686		chr02	10100000	10200000	-2.92085
chr02	10200000	10300000	-0.426758		chr02	10200000	10300000	-9.00614
chr02	10300000	10400000	-0.415198		chr02	10300000	10400000	-8.80082
chr02	10400000	10500000	-0.284312		chr02	10400000	10500000	-7.27536
chr02	10500000	10600000	-0.0570224		chr02	10500000	10600000	-2.24505
chr02	10600000	10700000	-0.329894		chr02	10600000	10700000	-7.26573
chr02	10700000	10800000	-0.978446		chr02	10700000	10800000	-13.4959
chr02	10800000	10900000	-1.17073		chr02	10800000	10900000	-13.6313
chr02	10900000	11000000	-1.13306		chr02	10900000	11000000	-13.7267
chr02	11000000	11100000	-1.23138		chr02	11000000	11100000	-13.3587
chr02	11100000	11200000	-1.0769		chr02	11100000	11200000	-13.002
chr02	11200000	11300000	-1.09508		chr02	11200000	11300000	-13.1629
chr02	11300000	11400000	-1.14006		chr02	11300000	11400000	-13.4847
chr02	11400000	11500000	-0.946954		chr02	11400000	11500000	-13.5457
chr02	11500000	11600000	-0.598427		chr02	11500000	11600000	-11.5749
chr02	11600000	11700000	-0.550181		chr02	11600000	11700000	-10.5647
chr02	11700000	11800000	-0.436313		chr02	11700000	11800000	-11.0421
chr02	11800000	11900000	-0.438139		chr02	11800000	11900000	-10.1236
chr02	11900000	12000000	-0.528749		chr02	11900000	12000000	-9.8064
chr02	12000000	12100000	-0.676119		chr02	12000000	12100000	-11.0743
chr02	12100000	12200000	-0.936553		chr02	12100000	12200000	-12.5215
chr02	12200000	12300000	-0.775779		chr02	12200000	12300000	-12.8532
chr02	12300000	12400000	-1.00684		chr02	12300000	12400000	-11.7538
chr02	12400000	12500000	-0.950128		chr02	12400000	12500000	-10.2882
chr02	12500000	12600000	-0.891265		chr02	12500000	12600000	-10.1622
chr02	12600000	12700000	-0.917206		chr02	12600000	12700000	-10.4462
chr02	12700000	12800000	-0.896063		chr02	12700000	12800000	-10.6099
chr02	12800000	12900000	-0.749944		chr02	12800000	12900000	-10.9036
chr02	12900000	13000000	-0.905338		chr02	12900000	13000000	-10.9258
chr02	13000000	13100000	-0.711466		chr02	13000000	13100000	-12.2953
chr02	13100000	13200000	-0.682688		chr02	13100000	13200000	-13.023
chr02	13200000	13300000	-0.656427		chr02	13200000	13300000	-13.6351
chr02	13300000	13400000	-0.787881		chr02	13300000	13400000	-12.9163
chr02	13400000	13500000	-0.794589		chr02	13400000	13500000	-11.9959
chr02	13500000	13600000	-0.876014		chr02	13500000	13600000	-11.6484
chr02	13600000	13700000	-0.890955		chr02	13600000	13700000
chr02	13700000	13800000	-0.812936		chr02	13700000	13800000	-10.1263
chr02	13800000	13900000	-0.9523		chr02	13800000	13900000
chr02	13900000	14000000	-0.920355		chr02	13900000	14000000
chr02	14000000	14100000	-0.796154		chr02	14000000	14100000	-10.6069
chr02	14100000	14200000	-0.820662		chr02	14100000	14200000	-10.7238
chr02	14200000	14300000	-0.612532		chr02	14200000	14300000	-11.7553
chr02	14300000	14400000	-0.367563		chr02	14300000	14400000	-10.2857
chr02	14400000	14500000	-0.846992		chr02	14400000	14500000	-11.1565
chr02	14500000	14600000	-0.981048		chr02	14500000	14600000	-10.6624
chr02	14600000	14700000	-1.03387		chr02	14600000	14700000	-10.0541
chr02	14700000	14800000	-0.605583		chr02	14700000	14800000	-11.5533
chr02	14800000	14900000	-0.813766		chr02	14800000	14900000	-14.3418
chr02	14900000	15000000	-0.973588		chr02	14900000	15000000	-14.5533
chr02	15000000	15100000	-0.725108		chr02	15000000	15100000	-14.0735
chr02	15100000	15200000	-0.387094		chr02	15100000	15200000	-10.977
chr02	15200000	15300000	-0.886103		chr02	15200000	15300000	-15.1949
chr02	15300000	15400000	-0.855561		chr02	15300000	15400000	-15.0545
chr02	15400000	15500000	-0.578267		chr02	15400000	15500000	-13.0664
chr02	15500000	15600000	-0.347925		chr02	15500000	15600000	-9.56435
chr02	15600000	15700000	-0.664989		chr02	15600000	15700000	-12.3647
chr02	15700000	15800000	-0.560228		chr02	15700000	15800000	-11.8955
chr02	15800000	15900000	-0.539663		chr02	15800000	15900000	-12.0532
chr02	15900000	16000000	-0.541378		chr02	15900000	16000000	-12.0567
chr02	16000000	16100000	-0.640033		chr02	16000000	16100000	-13.4455
chr02	16100000	16200000	-0.51654		chr02	16100000	16200000	-11.9859
chr02	16200000	16300000	-0.214177		chr02	16200000	16300000	-7.57378
chr02	16300000	16400000	-0.489779		chr02	16300000	16400000	-12.0907
chr02	16400000	16500000	-0.579056		chr02	16400000	16500000	-13.0617
chr02	16500000	16600000	-0.830212		chr02	16500000	16600000	-14.4189
chr02	16600000	16700000	-0.344483		chr02	16600000	16700000	-10.5173
chr02	16700000	16800000	-0.43098		chr02	16700000	16800000	-11.656
chr02	16800000	16900000	-0.547529		chr02	16800000	16900000	-12.6087
chr02	16900000	17000000	-0.814206		chr02	16900000	17000000	-14.9187
chr02	17000000	17100000	-0.892973		chr02	17000000	17100000	-14.4336
chr02	17100000	17200000	-0.769547		chr02	17100000	17200000	-13.5606
chr02	17200000	17300000	-0.608875		chr02	17200000	17300000	-12.5935
chr02	17300000	17400000	-0.427717		chr02	17300000	17400000	-11.7582
chr02	17400000	17500000	-0.745717		chr02	17400000	17500000	-13.8156
chr02	17500000	17600000	-0.477949		chr02	17500000	17600000	-12.3417
chr02	17600000	17700000	-0.669472		chr02	17600000	17700000	-13.7588
chr02	17700000	17800000	-0.989247		chr02	17700000	17800000	-14.7116
chr02	17800000	17900000	-0.673526		chr02	17800000	17900000	-13.8061
chr02	17900000	18000000	-0.365441		chr02	17900000	18000000	-11.5084
chr02	18000000	18100000	-0.453582		chr02	18000000	18100000	-12.6831
chr02	18100000	18200000	-0.214246		chr02	18100000	18200000	-10.1375
chr02	18200000	18300000	-0.0371364		chr02	18200000	18300000	-6.03345
chr02	18300000	18400000	-0.137697		chr02	18300000	18400000	-8.45836
chr02	18400000	18500000	0.0229386		chr02	18400000	18500000	-4.08303
chr02	18500000	18600000	-0.158721		chr02	18500000	18600000	-6.86486
chr02	18600000	18700000	-0.172206		chr02	18600000	18700000	-6.34227
chr02	18700000	18800000	0.231661		chr02	18700000	18800000	0.934516
chr02	18800000	18900000	0.268495		chr02	18800000	18900000	1.09513
chr02	18900000	19000000	-0.116626		chr02	18900000	19000000	-4.97412
chr02	19000000	19100000	-0.959316		chr02	19000000	19100000	-13.727
chr02	19100000	19200000			chr02	19100000	19200000	-13.7418
chr02	19200000	19300000	-0.945497		chr02	19200000	19300000	-14.0968
chr02	19300000	19400000	-0.114104		chr02	19300000	19400000	-4.47064
chr02	19400000	19500000	0.176744		chr02	19400000	19500000	0.843351
chr02	19500000	19600000	-0.213631		chr02	19500000	19600000	-5.89719
chr02	19600000	19700000	-0.690878		chr02	19600000	19700000	-12.2455
chr02	19700000	19800000	0.305055		chr02	19700000	19800000	2.03433
chr02	19800000	19900000	0.891961		chr02	19800000	19900000	9.85395
chr02	19900000	20000000	0.626809		chr02	19900000	20000000	7.17004
chr02	20000000	20100000	-0.0119284		chr02	20000000	20100000	-2.16012
chr02	20100000	20200000	-0.391878		chr02	20100000	20200000	-7.94151
chr02	20200000	20300000	-0.12797		chr02	20200000	20300000	-3.68887
chr02	20300000	20400000	0.311762		chr02	20300000	20400000	3.2387
chr02	20400000	20500000	0.63802		chr02	20400000	20500000	7.33863
chr02	20500000	20600000	-0.423031		chr02	20500000	20600000	-8.59631
chr02	20600000	20700000			chr02	20600000	20700000	-9.75936
chr02	20700000	20800000	-0.805191		chr02	20700000	20800000	-13.0843
chr02	20800000	20900000	-1.07245		chr02	20800000	20900000
chr02	20900000	20915771			chr02	20900000	20915771
chr03	0	100000	0.125643		chr03	0	100000	4.81024		chr03	1	300000	A	A1	A1.2
chr03	100000	200000	0.136594		chr03	100000	200000	6.21181		chr03	300001	1400000	A	A1	A1.1
chr03	200000	300000	0.227992		chr03	200000	300000	8.78747		chr03	1400001	2800000	A	A1	A1.1
chr03	300000	400000	0.455406		chr03	300000	400000	14.0141		chr03	2800001	3200000	A	A1	A1.1
chr03	400000	500000	0.418798		chr03	400000	500000	13.9284		chr03	3200001	3800000	A	A1	A1.1
chr03	500000	600000	0.225279		chr03	500000	600000	10.6982		chr03	3800001	4300000	A	A1	A1.1
chr03	600000	700000	0.67633		chr03	600000	700000	18.6941		chr03	4300001	4900000	A	A1	A1.2
chr03	700000	800000	0.496535		chr03	700000	800000	15.6138		chr03	4900001	6100000	A	A1	A1.1
chr03	800000	900000	0.135463		chr03	800000	900000	7.1916		chr03	6100001	7000000	A	A1	A1.2
chr03	900000	1000000	0.452456		chr03	900000	1000000	14.8028		chr03	7000001	7300000	A	A2	A2.1
chr03	1000000	1100000	0.175085		chr03	1000000	1100000	8.88478		chr03	7300001	7500000	A	A1	A1.2
chr03	1100000	1200000	-0.721802		chr03	1100000	1200000	-6.045		chr03	7500001	8000000	A	A2	A2.2
chr03	1200000	1300000	0.0266323		chr03	1200000	1300000	6.50889		chr03	8000001	8300000	A	A2	A2.1
chr03	1300000	1400000	0.443981		chr03	1300000	1400000	14.3237		chr03	8300001	9000000	B	B1	B1.2
chr03	1400000	1500000	0.656842		chr03	1400000	1500000	18.5605		chr03	9000001	9300000	A	A2	A2.1
chr03	1500000	1600000	0.743563		chr03	1500000	1600000	19.1282		chr03	9300001	10100000	A	A2	A2.2
chr03	1600000	1700000	0.714266		chr03	1600000	1700000	19.1755		chr03	10100001	11000000	B	B2	B2.2
chr03	1700000	1800000	0.693378		chr03	1700000	1800000	18.6977		chr03	11000001	11900000	B	B2	B2.1
chr03	1800000	1900000	0.688137		chr03	1800000	1900000	18.9667		chr03	11900001	13100000	B	B1	B1.2
chr03	1900000	2000000	0.618939		chr03	1900000	2000000	18.0936		chr03	13100001	13600000	B	B1	B1.2
chr03	2000000	2100000	0.660279		chr03	2000000	2100000	19.4194		chr03	13600001	13700000	B	B2	B2.1
chr03	2100000	2200000	0.671968		chr03	2100000	2200000	18.9698		chr03	13800001	13900000	B	B2	B2.1
chr03	2200000	2300000	0.604108		chr03	2200000	2300000	18.3253		chr03	14000001	14400000	B	B2	B2.1
chr03	2300000	2400000	0.650007		chr03	2300000	2400000	19.0483		chr03	14600001	15300000	B	B2	B2.2
chr03	2400000	2500000	0.590301		chr03	2400000	2500000	18.4312		chr03	15300001	15800000	B	B2	B2.2
chr03	2500000	2600000	0.538224		chr03	2500000	2600000	18.0191		chr03	15800001	16600000	B	B2	B2.2
chr03	2600000	2700000	0.659478		chr03	2600000	2700000	19.3097		chr03	16600001	17300000	B	B2	B2.2
chr03	2700000	2800000	0.543588		chr03	2700000	2800000	17.1356		chr03	17300001	17900000	B	B2	B2.1
chr03	2800000	2900000	0.612289		chr03	2800000	2900000	18.4038		chr03	17900001	18300000	B	B1	B1.1
chr03	2900000	3000000	0.677566		chr03	2900000	3000000	19.3998		chr03	18300001	19200000	B	B2	B2.1
chr03	3000000	3100000	0.672124		chr03	3000000	3100000	19.5068		chr03	19200001	19700000	B	B1	B1.1
chr03	3100000	3200000	0.636689		chr03	3100000	3200000	18.7393		chr03	19700001	20200000	B	B1	B1.1
chr03	3200000	3300000	0.65229		chr03	3200000	3300000	18.5063		chr03	20200001	20600000	A	A2	A2.2
chr03	3300000	3400000	0.649933		chr03	3300000	3400000	18.8628		chr03	20600001	20900000	B	B1	B1.2
chr03	3400000	3500000	0.539616		chr03	3400000	3500000	17.5863		chr03	20900001	21200000	A	A2	A2.1
chr03	3500000	3600000	0.612722		chr03	3500000	3600000	18.7094		chr03	21200001	21400000	B	B1	B1.2
chr03	3600000	3700000	0.694149		chr03	3600000	3700000	19.4107		chr03	21400001	22000000	A	A2	A2.2
chr03	3700000	3800000	0.6365		chr03	3700000	3800000	18.3399		chr03	22000001	22300000	A	A2	A2.2
chr03	3800000	3900000	0.31965		chr03	3800000	3900000	11.1138
chr03	3900000	4000000	0.550329		chr03	3900000	4000000	16.9188
chr03	4000000	4100000	0.408322		chr03	4000000	4100000	13.3724
chr03	4100000	4200000	0.593839		chr03	4100000	4200000	17.9468
chr03	4200000	4300000	0.540376		chr03	4200000	4300000	16.5063
chr03	4300000	4400000	0.250941		chr03	4300000	4400000	9.82314
chr03	4400000	4500000	-0.19326		chr03	4400000	4500000	0.87033
chr03	4500000	4600000	-0.120589		chr03	4500000	4600000	2.26948
chr03	4600000	4700000	0.185096		chr03	4600000	4700000	7.72351
chr03	4700000	4800000	0.159775		chr03	4700000	4800000	7.22181
chr03	4800000	4900000	0.224048		chr03	4800000	4900000	9.30406
chr03	4900000	5000000	0.420763		chr03	4900000	5000000	14.7152
chr03	5000000	5100000	0.656885		chr03	5000000	5100000	18.4153
chr03	5100000	5200000	0.639175		chr03	5100000	5200000	17.9709
chr03	5200000	5300000	0.562115		chr03	5200000	5300000	17.3812
chr03	5300000	5400000	0.685403		chr03	5300000	5400000	19.0986
chr03	5400000	5500000	0.776631		chr03	5400000	5500000	19.5308
chr03	5500000	5600000	0.718753		chr03	5500000	5600000	19.0151
chr03	5600000	5700000	0.654848		chr03	5600000	5700000	18.0445
chr03	5700000	5800000	0.684936		chr03	5700000	5800000	18.436
chr03	5800000	5900000	0.743867		chr03	5800000	5900000	19.0926
chr03	5900000	6000000	0.600341		chr03	5900000	6000000	17.0227
chr03	6000000	6100000	0.250634		chr03	6000000	6100000	10.0122
chr03	6100000	6200000	-0.301959		chr03	6100000	6200000	0.0344421
chr03	6200000	6300000	0.0220119		chr03	6200000	6300000	5.61539
chr03	6300000	6400000	0.01523		chr03	6300000	6400000	5.13079
chr03	6400000	6500000	0.0906311		chr03	6400000	6500000	7.20172
chr03	6500000	6600000	0.379034		chr03	6500000	6600000	13.5616
chr03	6600000	6700000	0.384764		chr03	6600000	6700000	11.8652
chr03	6700000	6800000	-0.144164		chr03	6700000	6800000	2.79872
chr03	6800000	6900000	0.365319		chr03	6800000	6900000	13.1063
chr03	6900000	7000000	0.250949		chr03	6900000	7000000	9.95733
chr03	7000000	7100000	-0.315265		chr03	7000000	7100000	0.102991
chr03	7100000	7200000	-0.542104		chr03	7100000	7200000	-3.32015
chr03	7200000	7300000	-0.406273		chr03	7200000	7300000	-1.78888
chr03	7300000	7400000	0.216878		chr03	7300000	7400000	9.51412
chr03	7400000	7500000	0.306787		chr03	7400000	7500000	11.4351
chr03	7500000	7600000	-0.40996		chr03	7500000	7600000	-3.12236
chr03	7600000	7700000	-0.477704		chr03	7600000	7700000	-4.0851
chr03	7700000	7800000	-0.34254		chr03	7700000	7800000	-1.12691
chr03	7800000	7900000	-0.448913		chr03	7800000	7900000	-2.93614
chr03	7900000	8000000	-0.616963		chr03	7900000	8000000	-5.43122
chr03	8000000	8100000	0.245311		chr03	8000000	8100000	10.6267
chr03	8100000	8200000	0.0312424		chr03	8100000	8200000	6.95903
chr03	8200000	8300000	-0.330196		chr03	8200000	8300000	-0.596649
chr03	8300000	8400000	-0.700931		chr03	8300000	8400000	-6.75889
chr03	8400000	8500000	-0.671035		chr03	8400000	8500000	-6.66643
chr03	8500000	8600000	-1.15619		chr03	8500000	8600000	-10.9703
chr03	8600000	8700000	-0.375621		chr03	8600000	8700000	-2.89646
chr03	8700000	8800000	-0.693741		chr03	8700000	8800000	-6.76057
chr03	8800000	8900000	-0.751604		chr03	8800000	8900000	-7.78467
chr03	8900000	9000000	-0.332983		chr03	8900000	9000000	-2.49771
chr03	9000000	9100000	-0.138759		chr03	9000000	9100000	1.3812
chr03	9100000	9200000	-0.0732076		chr03	9100000	9200000	3.26163
chr03	9200000	9300000	0.294565		chr03	9200000	9300000	12.7585
chr03	9300000	9400000	-0.492397		chr03	9300000	9400000	-6.27308
chr03	9400000	9500000	-0.344108		chr03	9400000	9500000	-3.25737
chr03	9500000	9600000	-0.0374102		chr03	9500000	9600000	4.0357
chr03	9600000	9700000	-0.0290871		chr03	9600000	9700000	2.57123
chr03	9700000	9800000	-0.116363		chr03	9700000	9800000	-0.41587
chr03	9800000	9900000	-0.103073		chr03	9800000	9900000	0.782558
chr03	9900000	10000000	0.0668842		chr03	9900000	10000000	4.75058
chr03	10000000	10100000	-0.285191		chr03	10000000	10100000	-3.83284
chr03	10100000	10200000	-0.895708		chr03	10100000	10200000	-12.3053
chr03	10200000	10300000	-1.22482		chr03	10200000	10300000	-12.3611
chr03	10300000	10400000	-1.24204		chr03	10300000	10400000	-13.6395
chr03	10400000	10500000	-1.22822		chr03	10400000	10500000	-13.6741
chr03	10500000	10600000	-0.975443		chr03	10500000	10600000	-13.9091
chr03	10600000	10700000	-1.02705		chr03	10600000	10700000	-13.9524
chr03	10700000	10800000	-1.02176		chr03	10700000	10800000	-13.9296
chr03	10800000	10900000	-0.842817		chr03	10800000	10900000	-14.4445
chr03	10900000	11000000	-1.07832		chr03	10900000	11000000	-14.5054
chr03	11000000	11100000	-0.71548		chr03	11000000	11100000	-13.5525
chr03	11100000	11200000	-0.489564		chr03	11100000	11200000	-9.75464
chr03	11200000	11300000	-0.787801		chr03	11200000	11300000	-14.2543
chr03	11300000	11400000	-0.581325		chr03	11300000	11400000	-13.3276
chr03	11400000	11500000	-0.608862		chr03	11400000	11500000	-11.7525
chr03	11500000	11600000	-0.498685		chr03	11500000	11600000	-11.701
chr03	11600000	11700000	-0.265004		chr03	11600000	11700000	-7.20487
chr03	11700000	11800000	-0.625866		chr03	11700000	11800000	-13.7033
chr03	11800000	11900000	-0.603455		chr03	11800000	11900000	-13.6475
chr03	11900000	12000000	-0.0937252		chr03	11900000	12000000	-3.61506
chr03	12000000	12100000	0.00611158		chr03	12000000	12100000	-0.401029
chr03	12100000	12200000	-0.159703		chr03	12100000	12200000	-5.92937
chr03	12200000	12300000	-0.216565		chr03	12200000	12300000	-6.66207
chr03	12300000	12400000	-0.218902		chr03	12300000	12400000	-5.34951
chr03	12400000	12500000	-0.128684		chr03	12400000	12500000	-3.1572
chr03	12500000	12600000	-0.105873		chr03	12500000	12600000	-2.52899
chr03	12600000	12700000	-0.2459		chr03	12600000	12700000	-7.63519
chr03	12700000	12800000	-0.0497276		chr03	12700000	12800000	-0.0562893
chr03	12800000	12900000	-0.201649		chr03	12800000	12900000	-6.54664
chr03	12900000	13000000	-0.190277		chr03	12900000	13000000	-2.44517
chr03	13000000	13100000	-0.167563		chr03	13000000	13100000	-1.23287
chr03	13100000	13200000	-0.452903		chr03	13100000	13200000	-8.86336
chr03	13200000	13300000	-0.209727		chr03	13200000	13300000	-5.15305
chr03	13300000	13400000	-0.0792052		chr03	13300000	13400000	0.303148
chr03	13400000	13500000	-0.0332075		chr03	13400000	13500000	1.91161
chr03	13500000	13600000	-0.162261		chr03	13500000	13600000	-2.06591
chr03	13600000	13700000	-0.260627		chr03	13600000	13700000	-12.5592
chr03	13700000	13800000	-0.639605		chr03	13700000	13800000	-12.3148
chr03	13800000	13900000	-0.742653		chr03	13800000	13900000	-12.6474
chr03	13900000	14000000	-0.616489		chr03	13900000	14000000	-11.2604
chr03	14000000	14100000	-0.781044		chr03	14000000	14100000	-12.5103
chr03	14100000	14200000	-0.82062		chr03	14100000	14200000	-13.9669
chr03	14200000	14300000	-0.542691		chr03	14200000	14300000	-11.0112
chr03	14300000	14400000	-0.599397		chr03	14300000	14400000	-11.2339
chr03	14400000	14500000	-0.78163		chr03	14400000	14500000
chr03	14500000	14600000	-0.798521		chr03	14500000	14600000	-13.484
chr03	14600000	14700000	-0.689835		chr03	14600000	14700000	-13.4773
chr03	14700000	14800000	-0.766067		chr03	14700000	14800000	-14.2523
chr03	14800000	14900000	-0.724255		chr03	14800000	14900000	-14.6826
chr03	14900000	15000000	-0.565684		chr03	14900000	15000000	-13.4733
chr03	15000000	15100000	-0.716791		chr03	15000000	15100000	-15.1693
chr03	15100000	15200000	-0.712379		chr03	15100000	15200000	-15.1924
chr03	15200000	15300000	-0.498825		chr03	15200000	15300000	-11.503
chr03	15300000	15400000	-0.61945		chr03	15300000	15400000	-13.3359
chr03	15400000	15500000	-0.791647		chr03	15400000	15500000	-14.0184
chr03	15500000	15600000	-0.758777		chr03	15500000	15600000	-13.8433
chr03	15600000	15700000	-0.711364		chr03	15600000	15700000	-12.536
chr03	15700000	15800000	-0.82992		chr03	15700000	15800000	-15.1789
chr03	15800000	15900000	-0.661484		chr03	15800000	15900000	-12.3653
chr03	15900000	16000000	-0.880597		chr03	15900000	16000000	-14.2888
chr03	16000000	16100000	-0.81985		chr03	16000000	16100000	-14.1168
chr03	16100000	16200000	-0.84137		chr03	16100000	16200000	-15.2506
chr03	16200000	16300000	-0.88779		chr03	16200000	16300000	-14.3911
chr03	16300000	16400000	-0.992832		chr03	16300000	16400000	-15.0998
chr03	16400000	16500000	-0.835731		chr03	16400000	16500000	-15.2052
chr03	16500000	16600000	-0.902017		chr03	16500000	16600000	-15.2948
chr03	16600000	16700000	-0.859927		chr03	16600000	16700000	-14.7339
chr03	16700000	16800000	-0.886921		chr03	16700000	16800000	-14.2193
chr03	16800000	16900000	-0.867703		chr03	16800000	16900000	-13.6017
chr03	16900000	17000000	-0.983859		chr03	16900000	17000000	-14.3152
chr03	17000000	17100000	-0.993929		chr03	17000000	17100000	-14.2073
chr03	17100000	17200000	-0.844157		chr03	17100000	17200000	-12.2411
chr03	17200000	17300000	-0.780156		chr03	17200000	17300000	-12.5325
chr03	17300000	17400000	-0.582532		chr03	17300000	17400000	-10.5644
chr03	17400000	17500000	-0.722591		chr03	17400000	17500000	-11.868
chr03	17500000	17600000	-0.661296		chr03	17500000	17600000	-10.3781
chr03	17600000	17700000	-1.11089		chr03	17600000	17700000	-15.1118
chr03	17700000	17800000	-0.83723		chr03	17700000	17800000	-12.0559
chr03	17800000	17900000	-0.604144		chr03	17800000	17900000	-8.79443
chr03	17900000	18000000	-0.101162		chr03	17900000	18000000	2.96113
chr03	18000000	18100000	-0.109928		chr03	18000000	18100000	2.23305
chr03	18100000	18200000	0.209983		chr03	18100000	18200000	7.51721
chr03	18200000	18300000	-0.167492		chr03	18200000	18300000	-0.542991
chr03	18300000	18400000	-0.701389		chr03	18300000	18400000	-14.1058
chr03	18400000	18500000	-0.738985		chr03	18400000	18500000	-14.1589
chr03	18500000	18600000	-0.869085		chr03	18500000	18600000	-15.2491
chr03	18600000	18700000	-0.815481		chr03	18600000	18700000	-14.6469
chr03	18700000	18800000	-0.587064		chr03	18700000	18800000	-10.3928
chr03	18800000	18900000	-0.89058		chr03	18800000	18900000	-14.9733
chr03	18900000	19000000	-0.937711		chr03	18900000	19000000	-15.0878
chr03	19000000	19100000	-0.813067		chr03	19000000	19100000	-13.9755
chr03	19100000	19200000	-0.815866		chr03	19100000	19200000	-12.4629
chr03	19200000	19300000	-0.265187		chr03	19200000	19300000	-0.44038
chr03	19300000	19400000	-0.28611		chr03	19300000	19400000	-2.40626
chr03	19400000	19500000	-0.285453		chr03	19400000	19500000	-2.89562
chr03	19500000	19600000	-0.321695		chr03	19500000	19600000	-5.57213
chr03	19600000	19700000	-0.0890265		chr03	19600000	19700000	-0.704342
chr03	19700000	19800000	-0.26566		chr03	19700000	19800000	-4.69482
chr03	19800000	19900000	0.150338		chr03	19800000	19900000	4.40674
chr03	19900000	20000000	0.0884029		chr03	19900000	20000000	3.13827
chr03	20000000	20100000	-0.254501		chr03	20000000	20100000	-4.86718
chr03	20100000	20200000	-0.486158		chr03	20100000	20200000	-7.08683
chr03	20200000	20300000	0.182731		chr03	20200000	20300000	6.78243
chr03	20300000	20400000	-0.15558		chr03	20300000	20400000	1.00495
chr03	20400000	20500000	0.177986		chr03	20400000	20500000	6.19307
chr03	20500000	20600000	-0.171356		chr03	20500000	20600000	0.401324
chr03	20600000	20700000	-0.671679		chr03	20600000	20700000	-11.1846
chr03	20700000	20800000	-0.388341		chr03	20700000	20800000	-5.5903
chr03	20800000	20900000	-0.517236		chr03	20800000	20900000	-8.22184
chr03	20900000	21000000	0.287589		chr03	20900000	21000000	8.41461
chr03	21000000	21100000	0.406257		chr03	21000000	21100000	10.7078
chr03	21100000	21200000	0.561699		chr03	21100000	21200000	12.6369
chr03	21200000	21300000	-0.996734		chr03	21200000	21300000	-12.669
chr03	21300000	21400000	-0.913015		chr03	21300000	21400000	-10.8796
chr03	21400000	21500000	-0.695885		chr03	21400000	21500000	-7.58651
chr03	21500000	21600000	0.133736		chr03	21500000	21600000	6.67688
chr03	21600000	21700000	0.0230807		chr03	21600000	21700000	4.49086
chr03	21700000	21800000	-0.534909		chr03	21700000	21800000	-5.288
chr03	21800000	21900000	0.26079		chr03	21800000	21900000	9.10268
chr03	21900000	22000000	-0.0341663		chr03	21900000	22000000	4.96435
chr03	22000000	22100000	-0.101707		chr03	22000000	22100000	3.35118
chr03	22100000	22200000	-0.237795		chr03	22100000	22200000	1.11403
chr03	22200000	22259979	-0.0748309		chr03	22200000	22259979
chr04	0	100000	-0.120566		chr04	0	100000	-1.17873		chr04	1	500000	A	A2	A2.2
chr04	100000	200000	0.101818		chr04	100000	200000	1.72789		chr04	500001	3300000	A	A1	A1.2
chr04	200000	300000	-0.175501		chr04	200000	300000	-5.65957		chr04	3300001	3600000	B	B1	B1.1
chr04	300000	400000			chr04	300000	400000	-5.00477		chr04	3600001	4100000	A	A1	A1.2
chr04	400000	500000	0.125695		chr04	400000	500000	5.06289		chr04	4100001	4900000	A	A1	A1.2
chr04	500000	600000	0.591106		chr04	500000	600000	16.4827		chr04	4900001	6100000	A	A1	A1.2
chr04	600000	700000	0.693056		chr04	600000	700000	18.0463		chr04	6100001	6500000	B	B1	B1.1
chr04	700000	800000	0.727182		chr04	700000	800000	18.8143		chr04	6500001	7000000	A	A1	A1.2
chr04	800000	900000	0.68755		chr04	800000	900000	18.4501		chr04	7000001	7700000	B	B1	B1.2
chr04	900000	1000000	0.693543		chr04	900000	1000000	18.6576		chr04	7700001	8000000	B	B2	B2.2
chr04	1000000	1100000	0.692321		chr04	1000000	1100000	18.5411		chr04	8000001	8500000	B	B2	B2.2
chr04	1100000	1200000	0.638206		chr04	1100000	1200000	19.0894		chr04	8500001	9500000	B	B2	B2.1
chr04	1200000	1300000	0.587977		chr04	1200000	1300000	18.1779		chr04	9500001	9900000	B	B2	B2.1
chr04	1300000	1400000	0.586441		chr04	1300000	1400000	17.8022		chr04	9900001	10900000	B	B2	B2.2
chr04	1400000	1500000	0.618143		chr04	1400000	1500000	18.3903		chr04	10900001	11500000	B	B2	B2.2
chr04	1500000	1600000	0.668579		chr04	1500000	1600000	18.9072		chr04	11500001	11900000	B	B2	B2.2
chr04	1600000	1700000	0.637617		chr04	1600000	1700000	18.9576		chr04	11900001	12600000	B	B2	B2.2
chr04	1700000	1800000	0.575096		chr04	1700000	1800000	18.057		chr04	12900001	13000000	B	B2	B2.2
chr04	1800000	1900000	0.639579		chr04	1800000	1900000	18.3822		chr04	13600001	13700000	B	B2	B2.2
chr04	1900000	2000000	0.665184		chr04	1900000	2000000	18.7774		chr04	14200001	14800000	B	B2	B2.2
chr04	2000000	2100000	0.67864		chr04	2000000	2100000	18.7409		chr04	15600001	16100000	B	B2	B2.2
chr04	2100000	2200000	0.670029		chr04	2100000	2200000	18.4659		chr04	16100001	16700000	B	B2	B2.2
chr04	2200000	2300000	0.64356		chr04	2200000	2300000	18.1119		chr04	16700001	17000000	B	B2	B2.2
chr04	2300000	2400000	0.620658		chr04	2300000	2400000	18.1427		chr04	17000001	17500000	B	B2	B2.2
chr04	2400000	2500000	0.569419		chr04	2400000	2500000	16.9823		chr04	17500001	18400000	B	B2	B2.1
chr04	2500000	2600000	0.647024		chr04	2500000	2600000	18.3442		chr04	18400001	19000000	B	B2	B2.1
chr04	2600000	2700000	0.659828		chr04	2600000	2700000	17.8289		chr04	19000001	19400000	B	B1	B1.2
chr04	2700000	2800000	0.645035		chr04	2700000	2800000	18.0128		chr04	19400001	19900000	B	B2	B2.1
chr04	2800000	2900000	0.516118		chr04	2800000	2900000	16.8202		chr04	19900001	20700000	B	B1	B1.1
chr04	2900000	3000000	0.591999		chr04	2900000	3000000	17.2404		chr04	20700001	21600000	A	A1	A1.1
chr04	3000000	3100000	0.62246		chr04	3000000	3100000	17.7982		chr04	21600001	22200000	A	A1	A1.1
chr04	3100000	3200000	0.46623		chr04	3100000	3200000	15.0551		chr04	22200001	22700000	A	A2	A2.2
chr04	3200000	3300000	0.0394726		chr04	3200000	3300000	3.81433		chr04	22700001	22900000	A	A1	A1.1
chr04	3300000	3400000	-0.155403		chr04	3300000	3400000	-2.31483		chr04	22900001	23400000	A	A1	A1.1
chr04	3400000	3500000	-0.417366		chr04	3400000	3500000	-6.71481		chr04	23400001	24400000	A	A1	A1.1
chr04	3500000	3600000	-0.285049		chr04	3500000	3600000	-5.69672		chr04	24400001	24700000	B	B1	B1.1
chr04	3600000	3700000	0.273678		chr04	3600000	3700000	10.3993		chr04	24700001	25300000	A	A2	A2.2
chr04	3700000	3800000	0.3824		chr04	3700000	3800000	13.5233		chr04	25300001	25700000	B	B1	B1.2
chr04	3800000	3900000	0.410716		chr04	3800000	3900000	14.4968		chr04	25700001	25900000	B	B1	B1.2
chr04	3900000	4000000	0.201181		chr04	3900000	4000000	8.46233		chr04	25900001	26200000	B	B2	B2.1
chr04	4000000	4100000	0.279048		chr04	4000000	4100000	10.863		chr04	26200001	26800000	B	B1	B1.1
chr04	4100000	4200000	0.45694		chr04	4100000	4200000	14.6616		chr04	26800001	27300000	A	A2	A2.1
chr04	4200000	4300000	0.455854		chr04	4200000	4300000	14.8658		chr04	27300001	27700000	B	B1	B1.1
chr04	4300000	4400000	0.445897		chr04	4300000	4400000	14.2781		chr04	27700001	28100000	A	A2	A2.1
chr04	4400000	4500000	0.600224		chr04	4400000	4500000	17.1966
chr04	4500000	4600000	0.575086		chr04	4500000	4600000	16.7745
chr04	4600000	4700000	0.559795		chr04	4600000	4700000	16.4041
chr04	4700000	4800000	0.45882		chr04	4700000	4800000	14.9772
chr04	4800000	4900000	0.64807		chr04	4800000	4900000	17.9232
chr04	4900000	5000000	0.634714		chr04	4900000	5000000	17.4118
chr04	5000000	5100000	0.627286		chr04	5000000	5100000	16.9344
chr04	5100000	5200000	0.644089		chr04	5100000	5200000	17.7035
chr04	5200000	5300000	0.60414		chr04	5200000	5300000	17.4111
chr04	5300000	5400000	0.579893		chr04	5300000	5400000	16.8806
chr04	5400000	5500000	0.618423		chr04	5400000	5500000	16.8988
chr04	5500000	5600000	0.473288		chr04	5500000	5600000	14.1895
chr04	5600000	5700000	0.539136		chr04	5600000	5700000	15.4876
chr04	5700000	5800000	0.619044		chr04	5700000	5800000	16.8411
chr04	5800000	5900000	0.447642		chr04	5800000	5900000	14.099
chr04	5900000	6000000	0.321492		chr04	5900000	6000000	11.6497
chr04	6000000	6100000	0.264774		chr04	6000000	6100000	10.5286
chr04	6100000	6200000	-0.194915		chr04	6100000	6200000	-3.07177
chr04	6200000	6300000	-0.857628		chr04	6200000	6300000	-14.8189
chr04	6300000	6400000	-0.770925		chr04	6300000	6400000	-13.8147
chr04	6400000	6500000	-0.111155		chr04	6400000	6500000	-0.891255
chr04	6500000	6600000	0.399537		chr04	6500000	6600000	12.9912
chr04	6600000	6700000	0.594801		chr04	6600000	6700000	15.9487
chr04	6700000	6800000	0.50858		chr04	6700000	6800000	14.5977
chr04	6800000	6900000	0.405602		chr04	6800000	6900000	12.5903
chr04	6900000	7000000	0.207898		chr04	6900000	7000000	6.9537
chr04	7000000	7100000	-0.3858		chr04	7000000	7100000	-8.55063
chr04	7100000	7200000	-0.382124		chr04	7100000	7200000	-9.48382
chr04	7200000	7300000			chr04	7200000	7300000	-6.05758
chr04	7300000	7400000	-0.33772		chr04	7300000	7400000	-9.88479
chr04	7400000	7500000	-0.245238		chr04	7400000	7500000	-6.47614
chr04	7500000	7600000	-0.244781		chr04	7500000	7600000	-5.82965
chr04	7600000	7700000	-0.408957		chr04	7600000	7700000	-10.364
chr04	7700000	7800000	-0.981081		chr04	7700000	7800000	-15.8944
chr04	7800000	7900000	-1.11488		chr04	7800000	7900000	-15.8376
chr04	7900000	8000000	-1.21331		chr04	7900000	8000000	-15.727
chr04	8000000	8100000	-0.890554		chr04	8000000	8100000	-15.5898
chr04	8100000	8200000	-0.497453		chr04	8100000	8200000	-12.1736
chr04	8200000	8300000	-0.647881		chr04	8200000	8300000	-14.392
chr04	8300000	8400000	-0.885238		chr04	8300000	8400000	-15.9838
chr04	8400000	8500000	-0.852986		chr04	8400000	8500000	-15.6894
chr04	8500000	8600000	-0.488958		chr04	8500000	8600000	-13.1763
chr04	8600000	8700000	0.0953698		chr04	8600000	8700000	3.19961
chr04	8700000	8800000	-0.274558		chr04	8700000	8800000	-8.94863
chr04	8800000	8900000	-0.423383		chr04	8800000	8900000	-11.5481
chr04	8900000	9000000	-0.743359		chr04	8900000	9000000	-15.4647
chr04	9000000	9100000	-0.819445		chr04	9000000	9100000	-15.3824
chr04	9100000	9200000	-0.668181		chr04	9100000	9200000	-15.3968
chr04	9200000	9300000	-0.100626		chr04	9200000	9300000	-3.08733
chr04	9300000	9400000	-0.600155		chr04	9300000	9400000	-13.8621
chr04	9400000	9500000	-0.472458		chr04	9400000	9500000	-11.5397
chr04	9500000	9600000	-0.473288		chr04	9500000	9600000	-12.6779
chr04	9600000	9700000	-0.743981		chr04	9600000	9700000	-15.3662
chr04	9700000	9800000	-0.674191		chr04	9700000	9800000	-15.9397
chr04	9800000	9900000	-0.476915		chr04	9800000	9900000	-13.1322
chr04	9900000	10000000	-0.882577		chr04	9900000	10000000	-16.3099
chr04	10000000	10100000	-1.08857		chr04	10000000	10100000	-16.1427
chr04	10100000	10200000	-1.03175		chr04	10100000	10200000	-15.2654
chr04	10200000	10300000	-0.766288		chr04	10200000	10300000	-15.7859
chr04	10300000	10400000	-0.623691		chr04	10300000	10400000	-15.1641
chr04	10400000	10500000	-0.881698		chr04	10400000	10500000	-16.2991
chr04	10500000	10600000	-0.784292		chr04	10500000	10600000	-15.8383
chr04	10600000	10700000	-0.775402		chr04	10600000	10700000	-15.321
chr04	10700000	10800000	-0.770661		chr04	10700000	10800000	-15.855
chr04	10800000	10900000	-0.412283		chr04	10800000	10900000	-9.30682
chr04	10900000	11000000	-1.08296		chr04	10900000	11000000	-15.8799
chr04	11000000	11100000	-0.782982		chr04	11000000	11100000	-15.1635
chr04	11100000	11200000	-0.723708		chr04	11100000	11200000	-14.8134
chr04	11200000	11300000	-0.639353		chr04	11200000	11300000	-14.5801
chr04	11300000	11400000	-0.551946		chr04	11300000	11400000	-14.3966
chr04	11400000	11500000	-0.581636		chr04	11400000	11500000	-13.5618
chr04	11500000	11600000	-0.632914		chr04	11500000	11600000	-14.2287
chr04	11600000	11700000	-0.604165		chr04	11600000	11700000	-13.2192
chr04	11700000	11800000	-0.615425		chr04	11700000	11800000	-13.1199
chr04	11800000	11900000	-0.762387		chr04	11800000	11900000	-13.0589
chr04	11900000	12000000	-1.08032		chr04	11900000	12000000	-11.9448
chr04	12000000	12100000	-0.749228		chr04	12000000	12100000	-9.22504
chr04	12100000	12200000	-1.25557		chr04	12100000	12200000	-9.20913
chr04	12200000	12300000	-1.18455		chr04	12200000	12300000	-7.60049
chr04	12300000	12400000	-1.33437		chr04	12300000	12400000	-8.37833
chr04	12400000	12500000	-1.20453		chr04	12400000	12500000
chr04	12500000	12600000			chr04	12500000	12600000
chr04	12600000	12700000			chr04	12600000	12700000
chr04	12700000	12800000			chr04	12700000	12800000
chr04	12800000	12900000			chr04	12800000	12900000
chr04	12900000	13000000			chr04	12900000	13000000
chr04	13000000	13100000			chr04	13000000	13100000
chr04	13100000	13200000			chr04	13100000	13200000
chr04	13200000	13300000			chr04	13200000	13300000
chr04	13300000	13400000			chr04	13300000	13400000
chr04	13400000	13500000			chr04	13400000	13500000
chr04	13500000	13600000			chr04	13500000	13600000
chr04	13600000	13700000	-1.49364		chr04	13600000	13700000
chr04	13700000	13800000			chr04	13700000	13800000
chr04	13800000	13900000			chr04	13800000	13900000
chr04	13900000	14000000			chr04	13900000	14000000
chr04	14000000	14100000			chr04	14000000	14100000
chr04	14100000	14200000			chr04	14100000	14200000
chr04	14200000	14300000			chr04	14200000	14300000
chr04	14300000	14400000	-1.35536		chr04	14300000	14400000
chr04	14400000	14500000	-1.42101		chr04	14400000	14500000
chr04	14500000	14600000	-1.16652		chr04	14500000	14600000	-13.0757
chr04	14600000	14700000	-1.09351		chr04	14600000	14700000	-13.1769
chr04	14700000	14800000	-1.12641		chr04	14700000	14800000	-12.5617
chr04	14800000	14900000			chr04	14800000	14900000
chr04	14900000	15000000			chr04	14900000	15000000
chr04	15000000	15100000			chr04	15000000	15100000
chr04	15100000	15200000			chr04	15100000	15200000
chr04	15200000	15300000			chr04	15200000	15300000
chr04	15300000	15400000			chr04	15300000	15400000
chr04	15400000	15500000			chr04	15400000	15500000
chr04	15500000	15600000			chr04	15500000	15600000
chr04	15600000	15700000			chr04	15600000	15700000
chr04	15700000	15800000	-1.08108		chr04	15700000	15800000	-9.68614
chr04	15800000	15900000			chr04	15800000	15900000	-9.25342
chr04	15900000	16000000	-1.09323		chr04	15900000	16000000	-8.73365
chr04	16000000	16100000	-1.11906		chr04	16000000	16100000	-9.17233
chr04	16100000	16200000	-0.739009		chr04	16100000	16200000	-10.1492
chr04	16200000	16300000	-0.980636		chr04	16200000	16300000	-12.5723
chr04	16300000	16400000	-0.923347		chr04	16300000	16400000	-13.1368
chr04	16400000	16500000	-1.06382		chr04	16400000	16500000	-12.9802
chr04	16500000	16600000	-0.788371		chr04	16500000	16600000	-13.7283
chr04	16600000	16700000	-0.97864		chr04	16600000	16700000	-14.7747
chr04	16700000	16800000	-0.866991		chr04	16700000	16800000	-15.3702
chr04	16800000	16900000	-0.620848		chr04	16800000	16900000	-13.8377
chr04	16900000	17000000	-0.739641		chr04	16900000	17000000	-14.8681
chr04	17000000	17100000	-0.96796		chr04	17000000	17100000	-15.5981
chr04	17100000	17200000	-0.811229		chr04	17100000	17200000	-14.8826
chr04	17200000	17300000	-0.243421		chr04	17200000	17300000	-5.05708
chr04	17300000	17400000	-0.991259		chr04	17300000	17400000	-16.3255
chr04	17400000	17500000	-1.03434		chr04	17400000	17500000	-16.4047
chr04	17500000	17600000	-0.65895		chr04	17500000	17600000	-13.7024
chr04	17600000	17700000	-0.547972		chr04	17600000	17700000	-12.5277
chr04	17700000	17800000	-0.677295		chr04	17700000	17800000	-15.0638
chr04	17800000	17900000	-0.881034		chr04	17800000	17900000	-15.4105
chr04	17900000	18000000	-0.382688		chr04	17900000	18000000	-7.89332
chr04	18000000	18100000	-0.60759		chr04	18000000	18100000	-10.3937
chr04	18100000	18200000	-0.941251		chr04	18100000	18200000	-15.1614
chr04	18200000	18300000	-0.738361		chr04	18200000	18300000	-14.8978
chr04	18300000	18400000	-1.01643		chr04	18300000	18400000	-16.3114
chr04	18400000	18500000	-0.557315		chr04	18400000	18500000	-14.0173
chr04	18500000	18600000	-0.468395		chr04	18500000	18600000	-12.3461
chr04	18600000	18700000	-0.647489		chr04	18600000	18700000	-14.9101
chr04	18700000	18800000			chr04	18700000	18800000	-15.4138
chr04	18800000	18900000	-0.520495		chr04	18800000	18900000	-13.9321
chr04	18900000	19000000	-0.806107		chr04	18900000	19000000	-15.9282
chr04	19000000	19100000	-0.421967		chr04	19000000	19100000	-12.4006
chr04	19100000	19200000	-0.375501		chr04	19100000	19200000	-11.0153
chr04	19200000	19300000	-0.249124		chr04	19200000	19300000	-7.10048
chr04	19300000	19400000	-0.48706		chr04	19300000	19400000	-13.5513
chr04	19400000	19500000	-0.897456		chr04	19400000	19500000	-15.6078
chr04	19500000	19600000	-1.01129		chr04	19500000	19600000	-16.0772
chr04	19600000	19700000	-1.10298		chr04	19600000	19700000	-16.5573
chr04	19700000	19800000	-0.713824		chr04	19700000	19800000	-14.1643
chr04	19800000	19900000	-0.749134		chr04	19800000	19900000	-15.0274
chr04	19900000	20000000	-0.439244		chr04	19900000	20000000	-11.2332
chr04	20000000	20100000	-0.448161		chr04	20000000	20100000	-12.1557
chr04	20100000	20200000	-0.112308		chr04	20100000	20200000	-2.6527
chr04	20200000	20300000	-0.117977		chr04	20200000	20300000	-2.80603
chr04	20300000	20400000	-0.266927		chr04	20300000	20400000	-8.35067
chr04	20400000	20500000	-0.36618		chr04	20400000	20500000	-10.9301
chr04	20500000	20600000	-0.599586		chr04	20500000	20600000	-13.76
chr04	20600000	20700000	-0.0217852		chr04	20600000	20700000	1.82041
chr04	20700000	20800000	0.335327		chr04	20700000	20800000	12.1827
chr04	20800000	20900000	0.47915		chr04	20800000	20900000	14.4992
chr04	20900000	21000000	0.555618		chr04	20900000	21000000	15.7967
chr04	21000000	21100000	0.650631		chr04	21000000	21100000	18.2411
chr04	21100000	21200000	0.634508		chr04	21100000	21200000	18.0063
chr04	21200000	21300000	0.525051		chr04	21200000	21300000	17.1619
chr04	21300000	21400000	0.441559		chr04	21300000	21400000	15.7136
chr04	21400000	21500000	0.473067		chr04	21400000	21500000	16.7069
chr04	21500000	21600000	0.455387		chr04	21500000	21600000	15.6479
chr04	21600000	21700000	0.63061		chr04	21600000	21700000	18.2372
chr04	21700000	21800000	0.655227		chr04	21700000	21800000	18.182
chr04	21800000	21900000	0.712729		chr04	21800000	21900000	17.9907
chr04	21900000	22000000	0.641443		chr04	21900000	22000000	18.388
chr04	22000000	22100000	0.711114		chr04	22000000	22100000	18.6063
chr04	22100000	22200000	0.638766		chr04	22100000	22200000	17.974
chr04	22200000	22300000	0.140138		chr04	22200000	22300000	6.35514
chr04	22300000	22400000	-0.222844		chr04	22300000	22400000	-3.05523
chr04	22400000	22500000	-0.0343696		chr04	22400000	22500000	0.578596
chr04	22500000	22600000	0.157571		chr04	22500000	22600000	8.91852
chr04	22600000	22700000	-0.0289335		chr04	22600000	22700000	2.82521
chr04	22700000	22800000	0.310888		chr04	22700000	22800000	13.8115
chr04	22800000	22900000	0.285754		chr04	22800000	22900000	13.3198
chr04	22900000	23000000	0.471335		chr04	22900000	23000000	16.7708
chr04	23000000	23100000	0.581069		chr04	23000000	23100000	18.2328
chr04	23100000	23200000	0.601349		chr04	23100000	23200000	17.8849
chr04	23200000	23300000	0.64813		chr04	23200000	23300000	18.1253
chr04	23300000	23400000	0.630673		chr04	23300000	23400000	17.9658
chr04	23400000	23500000	0.349244		chr04	23400000	23500000	14.9328
chr04	23500000	23600000	0.410074		chr04	23500000	23600000	15.7502
chr04	23600000	23700000	0.542158		chr04	23600000	23700000	17.1339
chr04	23700000	23800000	0.444305		chr04	23700000	23800000	16.4638
chr04	23800000	23900000	0.562682		chr04	23800000	23900000	17.044
chr04	23900000	24000000	0.640434		chr04	23900000	24000000	18.0363
chr04	24000000	24100000	0.533812		chr04	24000000	24100000	16.8452
chr04	24100000	24200000	0.632166		chr04	24100000	24200000	18.0767
chr04	24200000	24300000	0.521407		chr04	24200000	24300000	17.1955
chr04	24300000	24400000	0.29965		chr04	24300000	24400000	13.6554
chr04	24400000	24500000	-0.0460666		chr04	24400000	24500000	1.72969
chr04	24500000	24600000	-0.485932		chr04	24500000	24600000	-9.9967
chr04	24600000	24700000	-0.500462		chr04	24600000	24700000	-10.5901
chr04	24700000	24800000	0.100644		chr04	24700000	24800000	6.76976
chr04	24800000	24900000	0.23501		chr04	24800000	24900000	11.9252
chr04	24900000	25000000	0.26461		chr04	24900000	25000000	12.4678
chr04	25000000	25100000	0.361658		chr04	25000000	25100000	14.9633
chr04	25100000	25200000	0.176371		chr04	25100000	25200000	10.5389
chr04	25200000	25300000	-0.125097		chr04	25200000	25300000	-2.21425
chr04	25300000	25400000	-0.730543		chr04	25300000	25400000	-12.7857
chr04	25400000	25500000	-1.37795		chr04	25400000	25500000	-15.0759
chr04	25500000	25600000	-0.580427		chr04	25500000	25600000	-11.2182
chr04	25600000	25700000	0.150296		chr04	25600000	25700000	7.58896
chr04	25700000	25800000	-0.420699		chr04	25700000	25800000	-11.1843
chr04	25800000	25900000	-0.645902		chr04	25800000	25900000	-14.1077
chr04	25900000	26000000	-1.14467		chr04	25900000	26000000	-15.8748
chr04	26000000	26100000	-0.370773		chr04	26000000	26100000	-10.9362
chr04	26100000	26200000	-0.729039		chr04	26100000	26200000	-15.4942
chr04	26200000	26300000	-0.316318		chr04	26200000	26300000	-9.53118
chr04	26300000	26400000	-0.375707		chr04	26300000	26400000	-10.2644
chr04	26400000	26500000	-0.458133		chr04	26400000	26500000	-11.5671
chr04	26500000	26600000	-0.671364		chr04	26500000	26600000	-14.6412
chr04	26600000	26700000	-0.330494		chr04	26600000	26700000	-9.99354
chr04	26700000	26800000	-0.237282		chr04	26700000	26800000	-7.09369
chr04	26800000	26900000	-0.0955109		chr04	26800000	26900000	-1.51318
chr04	26900000	27000000	0.313887		chr04	26900000	27000000	10.6443
chr04	27000000	27100000	0.318753		chr04	27000000	27100000	11.8439
chr04	27100000	27200000	0.30679		chr04	27100000	27200000	11.4477
chr04	27200000	27300000	0.0879774		chr04	27200000	27300000	3.36844
chr04	27300000	27400000	-0.306058		chr04	27300000	27400000	-5.95555
chr04	27400000	27500000	-0.334721		chr04	27400000	27500000	-6.26027
chr04	27500000	27600000	-0.158133		chr04	27500000	27600000	-4.58656
chr04	27600000	27700000	-0.129071		chr04	27600000	27700000	-1.54256
chr04	27700000	27800000	0.445455		chr04	27700000	27800000	12.7948
chr04	27800000	27900000	0.115033		chr04	27800000	27900000	4.17331
chr04	27900000	28000000	0.162369		chr04	27900000	28000000	2.50022
chr04	28000000	28034620			chr04	28000000	28034620
chr05	0	100000	0.0244614		chr05	0	100000	1.7035		chr05	1	200000	A	A2	A2.1
chr05	100000	200000	0.120434		chr05	100000	200000	4.69832		chr05	200001	1700000	A	A1	A1.2
chr05	200000	300000	0.408058		chr05	200000	300000	12.7725		chr05	1700001	2100000	B	B2	B2.2
chr05	300000	400000	0.663721		chr05	300000	400000	18.5173		chr05	2100001	2600000	B	B1	B1.1
chr05	400000	500000	0.623211		chr05	400000	500000	18.6494		chr05	2600001	3300000	A	A1	A1.2
chr05	500000	600000	0.226577		chr05	500000	600000	9.76089		chr05	3300001	4100000	A	A1	A1.1
chr05	600000	700000	0.166763		chr05	600000	700000	7.86436		chr05	4100001	5300000	A	A1	A1.1
chr05	700000	800000	0.733558		chr05	700000	800000	20.3898		chr05	5300001	6300000	A	A1	A1.1
chr05	800000	900000	0.764407		chr05	800000	900000	20.9553		chr05	6300001	7100000	A	A1	A1.2
chr05	900000	1000000	0.769924		chr05	900000	1000000	21.3127		chr05	7100001	7400000	A	A2	A2.1
chr05	1000000	1100000	0.778592		chr05	1000000	1100000	21.0011		chr05	7400001	7900000	A	A2	A2.1
chr05	1100000	1200000	0.810865		chr05	1100000	1200000	21.1897		chr05	7900001	8200000	B	B1	B1.2
chr05	1200000	1300000	0.724195		chr05	1200000	1300000	20.4153		chr05	8200001	8700000	A	A2	A2.1
chr05	1300000	1400000	0.714757		chr05	1300000	1400000	20.2714		chr05	8700001	9200000	A	A2	A2.2
chr05	1400000	1500000	0.694254		chr05	1400000	1500000	19.4573		chr05	9200001	9700000	A	A2	A2.2
chr05	1500000	1600000	0.462444		chr05	1500000	1600000	14.3654		chr05	9700001	10200000	B	B2	B2.2
chr05	1600000	1700000	-0.469411		chr05	1600000	1700000	-4.64403		chr05	10200001	10500000	B	B2	B2.2
chr05	1700000	1800000	-0.971751		chr05	1700000	1800000	-12.4848		chr05	10500001	11100000	B	B1	B1.1
chr05	1800000	1900000	-0.71247		chr05	1800000	1900000	-12.3784		chr05	11100001	11500000	B	B2	B2.2
chr05	1900000	2000000	-1.19475		chr05	1900000	2000000	-12.7032		chr05	11500001	11800000	B	B2	B2.2
chr05	2000000	2100000	-1.2299		chr05	2000000	2100000	-14.5067		chr05	11800001	12300000	B	B2	B2.2
chr05	2100000	2200000	-0.473654		chr05	2100000	2200000	-4.05344		chr05	12300001	13900000	B	B2	B2.2
chr05	2200000	2300000	-0.988035		chr05	2200000	2300000	-10.628		chr05	14100001	14200000	B	B2	B2.2
chr05	2300000	2400000			chr05	2300000	2400000			chr05	14500001	15600000	B	B2	B2.2
chr05	2400000	2500000			chr05	2400000	2500000			chr05	15600001	16900000	B	B2	B2.2
chr05	2500000	2600000			chr05	2500000	2600000			chr05	16900001	18500000	B	B2	B2.2
chr05	2600000	2700000	-0.0409158		chr05	2600000	2700000	4.84217		chr05	18500001	19000000	B	B1	B1.1
chr05	2700000	2800000	-0.186175		chr05	2700000	2800000	3.57288		chr05	19000001	19700000	B	B2	B2.1
chr05	2800000	2900000	0.460674		chr05	2800000	2900000	14.6375		chr05	19700001	19900000	B	B2	B2.1
chr05	2900000	3000000	0.533327		chr05	2900000	3000000	15.931		chr05	19900001	20100000	B	B1	B1.2
chr05	3000000	3100000	0.652651		chr05	3000000	3100000	19.1514		chr05	20100001	21100000	B	B1	B1.2
chr05	3100000	3200000	0.704754		chr05	3100000	3200000	20.0584		chr05	21100001	21600000	B	B1	B1.2
chr05	3200000	3300000	0.680458		chr05	3200000	3300000	19.8714		chr05	21600001	21900000	A	A2	A2.1
chr05	3300000	3400000	0.634358		chr05	3300000	3400000	19.6248		chr05	21900001	22400000	B	B1	B1.1
chr05	3400000	3500000	0.608126		chr05	3400000	3500000	18.4272		chr05	22400001	23100000	B	B1	B1.1
chr05	3500000	3600000	0.563988		chr05	3500000	3600000	17.133		chr05	23100001	23800000	B	B2	B2.1
chr05	3600000	3700000	0.685729		chr05	3600000	3700000	19.8164		chr05	23800001	24600000	A	A2	A2.1
chr05	3700000	3800000	0.614491		chr05	3700000	3800000	17.8658		chr05	24600001	25100000	B	B2	B2.1
chr05	3800000	3900000	0.600375		chr05	3800000	3900000	17.9962		chr05	25100001	25600000	A	A2	A2.1
chr05	3900000	4000000	0.661256		chr05	3900000	4000000	19.3389		chr05	25600001	25900000	A	A1	A1.2
chr05	4000000	4100000	0.698741		chr05	4000000	4100000	20.7574		chr05	25900001	26300000	A	A2	A2.1
chr05	4100000	4200000	0.6428		chr05	4100000	4200000	18.9741		chr05	26300001	27000000	A	A1	A1.2
chr05	4200000	4300000	0.494784		chr05	4200000	4300000	15.6633		chr05	27000001	27200000	B	B1	B1.2
chr05	4300000	4400000	0.648255		chr05	4300000	4400000	19.4686
chr05	4400000	4500000	0.678173		chr05	4400000	4500000	20.5461
chr05	4500000	4600000	0.688264		chr05	4500000	4600000	19.9898
chr05	4600000	4700000	0.634863		chr05	4600000	4700000	19.4135
chr05	4700000	4800000	0.623707		chr05	4700000	4800000	19.3528
chr05	4800000	4900000	0.544897		chr05	4800000	4900000	17.1992
chr05	4900000	5000000	0.67281		chr05	4900000	5000000	20.8655
chr05	5000000	5100000	0.725598		chr05	5000000	5100000	21.3869
chr05	5100000	5200000	0.652843		chr05	5100000	5200000	20.2479
chr05	5200000	5300000	0.66342		chr05	5200000	5300000	20.5188
chr05	5300000	5400000	0.691235		chr05	5300000	5400000	21.0022
chr05	5400000	5500000	0.61626		chr05	5400000	5500000	19.6869
chr05	5500000	5600000	0.747623		chr05	5500000	5600000	21.6391
chr05	5600000	5700000	0.735046		chr05	5600000	5700000	21.0497
chr05	5700000	5800000	0.749721		chr05	5700000	5800000	21.1083
chr05	5800000	5900000	0.719967		chr05	5800000	5900000	21.4999
chr05	5900000	6000000	0.782466		chr05	5900000	6000000	21.5361
chr05	6000000	6100000	0.765655		chr05	6000000	6100000	21.3193
chr05	6100000	6200000	0.65377		chr05	6100000	6200000	19.7482
chr05	6200000	6300000	0.632191		chr05	6200000	6300000	19.414
chr05	6300000	6400000	0.524898		chr05	6300000	6400000	17.5969
chr05	6400000	6500000	0.473768		chr05	6400000	6500000	15.3385
chr05	6500000	6600000	0.578682		chr05	6500000	6600000	18.6501
chr05	6600000	6700000	0.699347		chr05	6600000	6700000	20.0215
chr05	6700000	6800000	0.72529		chr05	6700000	6800000	19.82
chr05	6800000	6900000	0.798789		chr05	6800000	6900000	20.3688
chr05	6900000	7000000	0.76467		chr05	6900000	7000000	19.3453
chr05	7000000	7100000	0.270903		chr05	7000000	7100000	12.2494
chr05	7100000	7200000	-0.308192		chr05	7100000	7200000	-0.239098
chr05	7200000	7300000	-0.53961		chr05	7200000	7300000	-6.30632
chr05	7300000	7400000	-0.242002		chr05	7300000	7400000	-1.37032
chr05	7400000	7500000	0.292382		chr05	7400000	7500000	11.3731
chr05	7500000	7600000	0.0678369		chr05	7500000	7600000	6.37114
chr05	7600000	7700000	0.0775586		chr05	7600000	7700000	6.86616
chr05	7700000	7800000	0.170273		chr05	7700000	7800000	8.89379
chr05	7800000	7900000	-0.0228255		chr05	7800000	7900000	2.25422
chr05	7900000	8000000	-0.525968		chr05	7900000	8000000	-10.4284
chr05	8000000	8100000	-0.823298		chr05	8000000	8100000	-15.4276
chr05	8100000	8200000	-0.708587		chr05	8100000	8200000	-14.6565
chr05	8200000	8300000	-0.138572		chr05	8200000	8300000	-1.50351
chr05	8300000	8400000	0.262146		chr05	8300000	8400000	11.5128
chr05	8400000	8500000	0.0240222		chr05	8400000	8500000	3.56603
chr05	8500000	8600000	0.0625121		chr05	8500000	8600000	5.52289
chr05	8600000	8700000	0.332644		chr05	8600000	8700000	12.0282
chr05	8700000	8800000	-0.182347		chr05	8700000	8800000	-1.59788
chr05	8800000	8900000	-0.476722		chr05	8800000	8900000	-9.04297
chr05	8900000	9000000	0.000502141		chr05	8900000	9000000	4.40781
chr05	9000000	9100000	0.176638		chr05	9000000	9100000	9.75449
chr05	9100000	9200000	0.0639766		chr05	9100000	9200000	5.88517
chr05	9200000	9300000	-0.242735		chr05	9200000	9300000	-2.852
chr05	9300000	9400000	-0.231743		chr05	9300000	9400000	-3.35028
chr05	9400000	9500000	-0.0650185		chr05	9400000	9500000	1.07718
chr05	9500000	9600000	0.0313914		chr05	9500000	9600000	5.29108
chr05	9600000	9700000	-0.0216572		chr05	9600000	9700000	5.22193
chr05	9700000	9800000	-0.394408		chr05	9700000	9800000	-6.35247
chr05	9800000	9900000	-1.08804		chr05	9800000	9900000	-15.4144
chr05	9900000	10000000	-1.00491		chr05	9900000	10000000	-15.0775
chr05	10000000	10100000	-0.622511		chr05	10000000	10100000	-8.2872
chr05	10100000	10200000	-0.448213		chr05	10100000	10200000	-6.19587
chr05	10200000	10300000	-0.999948		chr05	10200000	10300000	-16.1285
chr05	10300000	10400000	-0.91838		chr05	10300000	10400000	-14.9829
chr05	10400000	10500000	-0.637722		chr05	10400000	10500000	-10.8843
chr05	10500000	10600000	-0.39224		chr05	10500000	10600000	-4.78844
chr05	10600000	10700000	-0.389213		chr05	10600000	10700000	-4.22903
chr05	10700000	10800000	-0.441761		chr05	10700000	10800000	-3.90189
chr05	10800000	10900000	-0.555897		chr05	10800000	10900000	-5.23145
chr05	10900000	11000000	-0.499554		chr05	10900000	11000000	-2.64223
chr05	11000000	11100000	-0.675231		chr05	11000000	11100000	-7.83805
chr05	11100000	11200000	-1.08309		chr05	11100000	11200000	-16.1666
chr05	11200000	11300000	-0.959078		chr05	11200000	11300000	-15.8174
chr05	11300000	11400000	-0.793148		chr05	11300000	11400000	-12.2729
chr05	11400000	11500000	-0.814981		chr05	11400000	11500000	-14.0451
chr05	11500000	11600000	-0.635054		chr05	11500000	11600000	-10.2386
chr05	11600000	11700000	-0.380888		chr05	11600000	11700000	-4.38966
chr05	11700000	11800000	-0.24891		chr05	11700000	11800000	-2.45988
chr05	11800000	11900000	-0.652467		chr05	11800000	11900000	-13.7022
chr05	11900000	12000000	-0.743297		chr05	11900000	12000000	-14.8323
chr05	12000000	12100000	-0.539209		chr05	12000000	12100000	-10.0246
chr05	12100000	12200000	-0.599499		chr05	12100000	12200000	-11.966
chr05	12200000	12300000	-0.561964		chr05	12200000	12300000	-10.8823
chr05	12300000	12400000	-0.642478		chr05	12300000	12400000	-13.2359
chr05	12400000	12500000	-0.682897		chr05	12400000	12500000	-12.4864
chr05	12500000	12600000	-0.870762		chr05	12500000	12600000	-14.3351
chr05	12600000	12700000	-0.769255		chr05	12600000	12700000	-12.2508
chr05	12700000	12800000	-0.835805		chr05	12700000	12800000	-12.5995
chr05	12800000	12900000	-0.786221		chr05	12800000	12900000	-11.3448
chr05	12900000	13000000	-0.86435		chr05	12900000	13000000	-11.6768
chr05	13000000	13100000	-0.756909		chr05	13000000	13100000	-8.27034
chr05	13100000	13200000	-0.685857		chr05	13100000	13200000	-7.65385
chr05	13200000	13300000	-0.575627		chr05	13200000	13300000	-7.17909
chr05	13300000	13400000	-0.619156		chr05	13300000	13400000	-7.51256
chr05	13400000	13500000	-0.626088		chr05	13400000	13500000	-9.23849
chr05	13500000	13600000	-0.657621		chr05	13500000	13600000	-10.0129
chr05	13600000	13700000	-0.672567		chr05	13600000	13700000	-9.33691
chr05	13700000	13800000	-0.809261		chr05	13700000	13800000
chr05	13800000	13900000	-0.750512		chr05	13800000	13900000	-10.5019
chr05	13900000	14000000	-0.788147		chr05	13900000	14000000
chr05	14000000	14100000			chr05	14000000	14100000
chr05	14100000	14200000	-0.460045		chr05	14100000	14200000
chr05	14200000	14300000	-0.483602		chr05	14200000	14300000
chr05	14300000	14400000	-0.307166		chr05	14300000	14400000
chr05	14400000	14500000			chr05	14400000	14500000
chr05	14500000	14600000	-0.590717		chr05	14500000	14600000	-12.1037
chr05	14600000	14700000	-0.522483		chr05	14600000	14700000	-13.0799
chr05	14700000	14800000	-0.60536		chr05	14700000	14800000	-12.6276
chr05	14800000	14900000	-0.636179		chr05	14800000	14900000	-8.92718
chr05	14900000	15000000	-0.695967		chr05	14900000	15000000	-8.25878
chr05	15000000	15100000	-0.625993		chr05	15000000	15100000	-7.07153
chr05	15100000	15200000	-0.637252		chr05	15100000	15200000	-7.11637
chr05	15200000	15300000	-0.640063		chr05	15200000	15300000	-7.10918
chr05	15300000	15400000	-0.685057		chr05	15300000	15400000	-8.0075
chr05	15400000	15500000	-0.506753		chr05	15400000	15500000	-7.61909
chr05	15500000	15600000	-0.600931		chr05	15500000	15600000	-9.34446
chr05	15600000	15700000	-0.747556		chr05	15600000	15700000	-13.6751
chr05	15700000	15800000	-0.795685		chr05	15700000	15800000	-14.7012
chr05	15800000	15900000	-0.877037		chr05	15800000	15900000	-15.4567
chr05	15900000	16000000	-0.908694		chr05	15900000	16000000	-16.3804
chr05	16000000	16100000	-0.528157		chr05	16000000	16100000	-12.902
chr05	16100000	16200000	-0.479762		chr05	16100000	16200000	-12.3872
chr05	16200000	16300000	-0.359641		chr05	16200000	16300000	-8.15337
chr05	16300000	16400000	-0.550355		chr05	16300000	16400000	-15.6753
chr05	16400000	16500000	-0.522203		chr05	16400000	16500000	-14.8224
chr05	16500000	16600000	-0.684876		chr05	16500000	16600000	-16.073
chr05	16600000	16700000	-0.591583		chr05	16600000	16700000	-14.3129
chr05	16700000	16800000	-0.456858		chr05	16700000	16800000	-11.6628
chr05	16800000	16900000	-0.561331		chr05	16800000	16900000	-13.5798
chr05	16900000	17000000	-0.390677		chr05	16900000	17000000	-9.81959
chr05	17000000	17100000	-0.249153		chr05	17000000	17100000	-4.94847
chr05	17100000	17200000	-0.0441323		chr05	17100000	17200000	3.16581
chr05	17200000	17300000	-0.45794		chr05	17200000	17300000	-13.0573
chr05	17300000	17400000	-0.349122		chr05	17300000	17400000	-7.13201
chr05	17400000	17500000	-0.568662		chr05	17400000	17500000	-13.7285
chr05	17500000	17600000	-0.83501		chr05	17500000	17600000	-16.9562
chr05	17600000	17700000	-0.910122		chr05	17600000	17700000	-17.2474
chr05	17700000	17800000	-0.687663		chr05	17700000	17800000	-11.0285
chr05	17800000	17900000	-0.871024		chr05	17800000	17900000	-11.696
chr05	17900000	18000000	-0.519821		chr05	17900000	18000000	-6.37856
chr05	18000000	18100000	-0.663293		chr05	18000000	18100000	-13.0341
chr05	18100000	18200000	-0.530578		chr05	18100000	18200000	-11.3901
chr05	18200000	18300000	-1.01813		chr05	18200000	18300000	-16.2741
chr05	18300000	18400000	-0.962844		chr05	18300000	18400000	-16.776
chr05	18400000	18500000	-0.94451		chr05	18400000	18500000	-15.7564
chr05	18500000	18600000	-0.200301		chr05	18500000	18600000	2.96943
chr05	18600000	18700000	0.0608391		chr05	18600000	18700000	8.79837
chr05	18700000	18800000	-0.503107		chr05	18700000	18800000	-4.71739
chr05	18800000	18900000	-0.684798		chr05	18800000	18900000	-10.054
chr05	18900000	19000000	-0.637026		chr05	18900000	19000000	-9.66261
chr05	19000000	19100000	-0.289266		chr05	19000000	19100000	-3.7779
chr05	19100000	19200000	-0.370444		chr05	19100000	19200000	-6.62562
chr05	19200000	19300000	-0.544824		chr05	19200000	19300000	-9.49736
chr05	19300000	19400000	-0.242121		chr05	19300000	19400000	-4.74141
chr05	19400000	19500000			chr05	19400000	19500000	-9.66304
chr05	19500000	19600000	-0.220577		chr05	19500000	19600000	-4.97594
chr05	19600000	19700000	-0.246983		chr05	19600000	19700000	-5.89124
chr05	19700000	19800000	-0.604542		chr05	19700000	19800000	-12.7513
chr05	19800000	19900000	-0.923638		chr05	19800000	19900000	-14.5691
chr05	19900000	20000000	-0.33333		chr05	19900000	20000000	-5.63421
chr05	20000000	20100000	-0.309559		chr05	20000000	20100000	-7.53272
chr05	20100000	20200000	-0.219928		chr05	20100000	20200000	-7.29283
chr05	20200000	20300000	-0.368025		chr05	20200000	20300000	-11.1224
chr05	20300000	20400000	-0.239605		chr05	20300000	20400000	-7.49728
chr05	20400000	20500000	-0.261633		chr05	20400000	20500000	-8.96882
chr05	20500000	20600000	-0.277253		chr05	20500000	20600000	-9.69427
chr05	20600000	20700000	-0.264427		chr05	20600000	20700000	-9.3075
chr05	20700000	20800000	-0.227962		chr05	20700000	20800000	-8.35348
chr05	20800000	20900000	-0.0670155		chr05	20800000	20900000	-2.03855
chr05	20900000	21000000	-0.268215		chr05	20900000	21000000	-9.83869
chr05	21000000	21100000	-0.233726		chr05	21000000	21100000	-7.24048
chr05	21100000	21200000	-0.40393		chr05	21100000	21200000	-8.95132
chr05	21200000	21300000	-0.443309		chr05	21200000	21300000	-9.81378
chr05	21300000	21400000	-0.644659		chr05	21300000	21400000	-13.6273
chr05	21400000	21500000	-0.548269		chr05	21400000	21500000	-11.9518
chr05	21500000	21600000	-0.2985		chr05	21500000	21600000	-4.27116
chr05	21600000	21700000	0.210386		chr05	21600000	21700000	12.0741
chr05	21700000	21800000	0.317877		chr05	21700000	21800000	15.0832
chr05	21800000	21900000	0.267466		chr05	21800000	21900000	13.6209
chr05	21900000	22000000	-0.0666137		chr05	21900000	22000000	3.40599
chr05	22000000	22100000	-0.436362		chr05	22000000	22100000	-8.38979
chr05	22100000	22200000	-0.308374		chr05	22100000	22200000	-4.15912
chr05	22200000	22300000	-0.421463		chr05	22200000	22300000	-7.22831
chr05	22300000	22400000	-0.17097		chr05	22300000	22400000	0.28483
chr05	22400000	22500000	-0.412302		chr05	22400000	22500000	-6.37
chr05	22500000	22600000	-0.508955		chr05	22500000	22600000	-10.145
chr05	22600000	22700000	-0.511579		chr05	22600000	22700000	-10.2125
chr05	22700000	22800000	-0.643547		chr05	22700000	22800000	-12.7171
chr05	22800000	22900000	-0.468226		chr05	22800000	22900000	-6.36138
chr05	22900000	23000000	-0.494801		chr05	22900000	23000000	-7.88496
chr05	23000000	23100000	-0.454321		chr05	23000000	23100000	-8.59412
chr05	23100000	23200000	-0.624051		chr05	23100000	23200000	-13.1203
chr05	23200000	23300000	-0.769907		chr05	23200000	23300000	-14.1043
chr05	23300000	23400000	-0.686005		chr05	23300000	23400000	-13.4586
chr05	23400000	23500000	-0.623709		chr05	23400000	23500000	-12.6287
chr05	23500000	23600000	-0.444019		chr05	23500000	23600000	-7.99077
chr05	23600000	23700000	-0.504582		chr05	23600000	23700000	-10.5643
chr05	23700000	23800000	-0.505532		chr05	23700000	23800000	-10.2385
chr05	23800000	23900000	0.0288667		chr05	23800000	23900000	7.17805
chr05	23900000	24000000	0.254444		chr05	23900000	24000000	14.6812
chr05	24000000	24100000	0.0413125		chr05	24000000	24100000	9.04947
chr05	24100000	24200000	-0.577813		chr05	24100000	24200000	-4.71419
chr05	24200000	24300000	-0.0535684		chr05	24200000	24300000	6.9129
chr05	24300000	24400000	0.00456786		chr05	24300000	24400000	7.9937
chr05	24400000	24500000	0.163162		chr05	24400000	24500000	12.3788
chr05	24500000	24600000	-0.148531		chr05	24500000	24600000	3.16299
chr05	24600000	24700000	-0.919579		chr05	24600000	24700000	-13.3949
chr05	24700000	24800000	-1.41064		chr05	24700000	24800000	-16.5635
chr05	24800000	24900000	-1.5109		chr05	24800000	24900000	-16.1881
chr05	24900000	25000000			chr05	24900000	25000000	-16.2962
chr05	25000000	25100000	-1.40874		chr05	25000000	25100000	-16.2407
chr05	25100000	25200000	-0.568516		chr05	25100000	25200000	-5.01412
chr05	25200000	25300000	0.262917		chr05	25200000	25300000	13.1976
chr05	25300000	25400000	-0.25083		chr05	25300000	25400000	1.19819
chr05	25400000	25500000	-0.210787		chr05	25400000	25500000	3.16559
chr05	25500000	25600000	0.150429		chr05	25500000	25600000	12.0544
chr05	25600000	25700000	0.690265		chr05	25600000	25700000	19.5871
chr05	25700000	25800000	0.28792		chr05	25700000	25800000	13.6827
chr05	25800000	25900000	0.377116		chr05	25800000	25900000	16.8458
chr05	25900000	26000000	0.271567		chr05	25900000	26000000	14.7977
chr05	26000000	26100000	-0.2081		chr05	26000000	26100000	2.57597
chr05	26100000	26200000			chr05	26100000	26200000	-9.6607
chr05	26200000	26300000	0.333107		chr05	26200000	26300000	16.4735
chr05	26300000	26400000	0.52576		chr05	26300000	26400000	19.0498
chr05	26400000	26500000	0.614702		chr05	26400000	26500000	19.9126
chr05	26500000	26600000	0.612586		chr05	26500000	26600000	19.9009
chr05	26600000	26700000	0.655464		chr05	26600000	26700000	19.8624
chr05	26700000	26800000	0.0530525		chr05	26700000	26800000	10.3344
chr05	26800000	26900000	0.374753		chr05	26800000	26900000	16.5367
chr05	26900000	27000000	0.0190486		chr05	26900000	27000000	7.68715
chr05	27000000	27100000	-0.868917		chr05	27000000	27100000	-7.52311
chr05	27100000	27134224			chr05	27100000	27134224
chr06	0	100000	-0.776368		chr06	0	100000	-12.5439		chr06	1	1200000	A	A1	A1.2
chr06	100000	200000	-0.296483		chr06	100000	200000	-7.74625		chr06	1200001	1600000	A	A2	A2.1
chr06	200000	300000	0.0799587		chr06	200000	300000	-0.646484		chr06	1600001	2200000	A	A1	A1.2
chr06	300000	400000	0.448777		chr06	300000	400000	8.0758		chr06	2200001	3400000	A	A1	A1.2
chr06	400000	500000	0.340705		chr06	400000	500000	6.64752		chr06	3400001	4300000	A	A1	A1.1
chr06	500000	600000	0.564352		chr06	500000	600000	12.3016		chr06	4300001	4900000	A	A1	A1.1
chr06	600000	700000	0.568339		chr06	600000	700000	12.9182		chr06	4900001	6100000	A	A1	A1.1
chr06	700000	800000	0.633328		chr06	700000	800000	14.0807		chr06	6100001	6600000	A	A1	A1.1
chr06	800000	900000	0.631234		chr06	800000	900000	14.4564		chr06	6600001	6800000	A	A2	A2.1
chr06	900000	1000000	0.590384		chr06	900000	1000000	14.2287		chr06	6800001	7900000	A	A1	A1.1
chr06	1000000	1100000	0.575799		chr06	1000000	1100000	13.9728		chr06	7900001	8600000	A	A2	A2.1
chr06	1100000	1200000	0.533124		chr06	1100000	1200000	13.7151		chr06	8600001	9100000	A	A2	A2.2
chr06	1200000	1300000	0.462022		chr06	1200000	1300000	11.7567		chr06	9100001	10600000	B	B2	B2.2
chr06	1300000	1400000	0.175885		chr06	1300000	1400000	4.60095		chr06	10600001	11000000	B	B2	B2.2
chr06	1400000	1500000	0.389963		chr06	1400000	1500000	10.3376		chr06	12600001	13300000	B	B2	B2.2
chr06	1500000	1600000	0.446413		chr06	1500000	1600000	12.0688		chr06	13300001	13800000	B	B2	B2.2
chr06	1600000	1700000	0.547291		chr06	1600000	1700000	13.9746		chr06	13800001	14800000	B	B2	B2.2
chr06	1700000	1800000	0.482068		chr06	1700000	1800000	12.8918		chr06	14800001	15300000	B	B2	B2.2
chr06	1800000	1900000	0.478762		chr06	1800000	1900000	13.3022		chr06	15300001	16500000	B	B2	B2.2
chr06	1900000	2000000	0.46316		chr06	1900000	2000000	13.1663		chr06	16500001	17100000	B	B2	B2.1
chr06	2000000	2100000	0.519778		chr06	2000000	2100000	14.0808		chr06	17100001	17800000	B	B1	B1.2
chr06	2100000	2200000	0.559494		chr06	2100000	2200000	14.1387		chr06	17800001	18400000	B	B2	B2.1
chr06	2200000	2300000	0.517042		chr06	2200000	2300000	13.9179		chr06	18400001	18800000	B	B1	B1.2
chr06	2300000	2400000	0.379509		chr06	2300000	2400000	10.6215		chr06	18800001	19500000	B	B1	B1.2
chr06	2400000	2500000	0.251966		chr06	2400000	2500000	6.86373		chr06	19500001	20300000	A	A2	A2.2
chr06	2500000	2600000	0.444119		chr06	2500000	2600000	13.1073		chr06	20300001	20800000	A	A2	A2.2
chr06	2600000	2700000	0.494362		chr06	2600000	2700000	13.0673		chr06	20800001	21400000	A	A2	A2.1
chr06	2700000	2800000	0.480801		chr06	2700000	2800000	13.1604		chr06	21400001	22400000	A	A2	A2.1
chr06	2800000	2900000	0.445698		chr06	2800000	2900000	12.6842		chr06	22400001	22900000	B	B1	B1.1
chr06	2900000	3000000	0.354615		chr06	2900000	3000000	10.6558		chr06	22900001	23700000	B	B1	B1.2
chr06	3000000	3100000	0.431999		chr06	3000000	3100000	12.5328		chr06	23700001	24500000	B	B1	B1.1
chr06	3100000	3200000	0.35409		chr06	3100000	3200000	10.088
chr06	3200000	3300000	0.482616		chr06	3200000	3300000	13.7687
chr06	3300000	3400000	0.475447		chr06	3300000	3400000	13.8914
chr06	3400000	3500000	0.506708		chr06	3400000	3500000	14.3575
chr06	3500000	3600000	0.545932		chr06	3500000	3600000	14.9737
chr06	3600000	3700000	0.531846		chr06	3600000	3700000	15.0937
chr06	3700000	3800000	0.513256		chr06	3700000	3800000	14.9171
chr06	3800000	3900000	0.552033		chr06	3800000	3900000	14.8849
chr06	3900000	4000000	0.489556		chr06	3900000	4000000	14.2965
chr06	4000000	4100000	0.451396		chr06	4000000	4100000	12.1231
chr06	4100000	4200000	0.490441		chr06	4100000	4200000	13.8132
chr06	4200000	4300000	0.525285		chr06	4200000	4300000	14.9106
chr06	4300000	4400000	0.435017		chr06	4300000	4400000	13.9286
chr06	4400000	4500000	0.470044		chr06	4400000	4500000	13.4588
chr06	4500000	4600000	0.43374		chr06	4500000	4600000	12.76
chr06	4600000	4700000	0.406688		chr06	4600000	4700000	11.7887
chr06	4700000	4800000	0.469626		chr06	4700000	4800000	13.2987
chr06	4800000	4900000	0.513662		chr06	4800000	4900000	14.4733
chr06	4900000	5000000	0.476418		chr06	4900000	5000000	14.1076
chr06	5000000	5100000	0.535249		chr06	5000000	5100000	15.2754
chr06	5100000	5200000	0.543925		chr06	5100000	5200000	14.7875
chr06	5200000	5300000	0.515804		chr06	5200000	5300000	13.8682
chr06	5300000	5400000	0.544663		chr06	5300000	5400000	15.0483
chr06	5400000	5500000	0.513553		chr06	5400000	5500000	14.6212
chr06	5500000	5600000	0.51895		chr06	5500000	5600000	14.6754
chr06	5600000	5700000	0.523969		chr06	5600000	5700000	14.9762
chr06	5700000	5800000	0.507339		chr06	5700000	5800000	14.5966
chr06	5800000	5900000	0.421525		chr06	5800000	5900000	9.3022
chr06	5900000	6000000	0.524382		chr06	5900000	6000000	14.8072
chr06	6000000	6100000	0.487632		chr06	6000000	6100000	14.4232
chr06	6100000	6200000	0.304231		chr06	6100000	6200000	9.99747
chr06	6200000	6300000	0.257954		chr06	6200000	6300000	8.73892
chr06	6300000	6400000	0.322639		chr06	6300000	6400000	10.1868
chr06	6400000	6500000	0.395397		chr06	6400000	6500000	12.0176
chr06	6500000	6600000	0.497838		chr06	6500000	6600000	13.4868
chr06	6600000	6700000	0.446868		chr06	6600000	6700000	11.4551
chr06	6700000	6800000	0.361477		chr06	6700000	6800000	8.63462
chr06	6800000	6900000	0.622954		chr06	6800000	6900000	14.7635
chr06	6900000	7000000	0.601579		chr06	6900000	7000000	15.0507
chr06	7000000	7100000	0.625306		chr06	7000000	7100000	14.7918
chr06	7100000	7200000	0.601886		chr06	7100000	7200000	14.5431
chr06	7200000	7300000	0.606116		chr06	7200000	7300000	14.5302
chr06	7300000	7400000	0.653465		chr06	7300000	7400000	15.0238
chr06	7400000	7500000	0.632799		chr06	7400000	7500000	14.7113
chr06	7500000	7600000	0.64601		chr06	7500000	7600000	14.4433
chr06	7600000	7700000	0.56496		chr06	7600000	7700000	13.0905
chr06	7700000	7800000	0.609458		chr06	7700000	7800000	13.2227
chr06	7800000	7900000	0.553612		chr06	7800000	7900000	11.9974
chr06	7900000	8000000	0.351356		chr06	7900000	8000000	8.13374
chr06	8000000	8100000	0.195616		chr06	8000000	8100000	3.68289
chr06	8100000	8200000	0.380051		chr06	8100000	8200000	8.14121
chr06	8200000	8300000	0.608406		chr06	8200000	8300000	12.038
chr06	8300000	8400000	0.230849		chr06	8300000	8400000	4.23518
chr06	8400000	8500000	0.525597		chr06	8400000	8500000	9.61746
chr06	8500000	8600000	0.635189		chr06	8500000	8600000	11.5262
chr06	8600000	8700000	0.447486		chr06	8600000	8700000	8.32647
chr06	8700000	8800000	-0.0576142		chr06	8700000	8800000	-2.79769
chr06	8800000	8900000	0.552474		chr06	8800000	8900000	9.29802
chr06	8900000	9000000	0.546696		chr06	8900000	9000000	9.22346
chr06	9000000	9100000	0.311173		chr06	9000000	9100000	3.77592
chr06	9100000	9200000	-0.192554		chr06	9100000	9200000	-5.73527
chr06	9200000	9300000	-0.876273		chr06	9200000	9300000	-15.8613
chr06	9300000	9400000	-0.695882		chr06	9300000	9400000	-13.4157
chr06	9400000	9500000	-1.50788		chr06	9400000	9500000	-18.1272
chr06	9500000	9600000	-1.46773		chr06	9500000	9600000	-17.7431
chr06	9600000	9700000	-1.45594		chr06	9600000	9700000	-17.1629
chr06	9700000	9800000	-1.4517		chr06	9700000	9800000	-16.3227
chr06	9800000	9900000	-1.33964		chr06	9800000	9900000	-16.554
chr06	9900000	10000000	-1.3554		chr06	9900000	10000000	-17.0113
chr06	10000000	10100000	-1.27257		chr06	10000000	10100000	-17.0192
chr06	10100000	10200000	-1.26953		chr06	10100000	10200000	-16.7862
chr06	10200000	10300000	-1.21346		chr06	10200000	10300000	-17.2824
chr06	10300000	10400000	-1.41621		chr06	10300000	10400000	-17.3169
chr06	10400000	10500000	-1.43771		chr06	10400000	10500000	-17.5098
chr06	10500000	10600000	-1.27703		chr06	10500000	10600000	-18.6371
chr06	10600000	10700000	-0.680251		chr06	10600000	10700000	-16.5231
chr06	10700000	10800000	-1.03746		chr06	10700000	10800000	-19.7476
chr06	10800000	10900000	-0.445836		chr06	10800000	10900000	-14.2114
chr06	10900000	11000000	-1.27296		chr06	10900000	11000000	-19.5983
chr06	11000000	11100000			chr06	11000000	11100000
chr06	11100000	11200000			chr06	11100000	11200000
chr06	11200000	11300000			chr06	11200000	11300000
chr06	11300000	11400000			chr06	11300000	11400000
chr06	11400000	11500000			chr06	11400000	11500000
chr06	11500000	11600000			chr06	11500000	11600000
chr06	11600000	11700000			chr06	11600000	11700000
chr06	11700000	11800000			chr06	11700000	11800000
chr06	11800000	11900000			chr06	11800000	11900000
chr06	11900000	12000000			chr06	11900000	12000000
chr06	12000000	12100000			chr06	12000000	12100000
chr06	12100000	12200000			chr06	12100000	12200000
chr06	12200000	12300000			chr06	12200000	12300000
chr06	12300000	12400000			chr06	12300000	12400000
chr06	12400000	12500000			chr06	12400000	12500000
chr06	12500000	12600000	-1.65049		chr06	12500000	12600000	-17.2776
chr06	12600000	12700000	-1.55409		chr06	12600000	12700000	-17.3952
chr06	12700000	12800000	-1.58052		chr06	12700000	12800000	-16.8925
chr06	12800000	12900000	-1.36142		chr06	12800000	12900000	-18.1786
chr06	12900000	13000000	-1.50563		chr06	12900000	13000000	-16.0419
chr06	13000000	13100000			chr06	13000000	13100000	-15.5181
chr06	13100000	13200000	-1.39189		chr06	13100000	13200000	-18.015
chr06	13200000	13300000	-0.652529		chr06	13200000	13300000	-14.8091
chr06	13300000	13400000	-0.116868		chr06	13300000	13400000	-6.30106
chr06	13400000	13500000	-1.00055		chr06	13400000	13500000	-20.0467
chr06	13500000	13600000	-0.472624		chr06	13500000	13600000	-15.8447
chr06	13600000	13700000	-0.576493		chr06	13600000	13700000	-17.8534
chr06	13700000	13800000	-0.528197		chr06	13700000	13800000	-18.0491
chr06	13800000	13900000	-0.342851		chr06	13800000	13900000	-13.0075
chr06	13900000	14000000	-0.336418		chr06	13900000	14000000	-13.4243
chr06	14000000	14100000	-0.589033		chr06	14000000	14100000	-17.6392
chr06	14100000	14200000	-0.633652		chr06	14100000	14200000	-19.0269
chr06	14200000	14300000	-0.482589		chr06	14200000	14300000	-16.9932
chr06	14300000	14400000	-0.918501		chr06	14300000	14400000	-21.0006
chr06	14400000	14500000	-0.312477		chr06	14400000	14500000	-13.0426
chr06	14500000	14600000	-0.978372		chr06	14500000	14600000	-20.9315
chr06	14600000	14700000	-0.685077		chr06	14600000	14700000	-19.2368
chr06	14700000	14800000	-0.757479		chr06	14700000	14800000	-20.0332
chr06	14800000	14900000	-0.679741		chr06	14800000	14900000	-19.0927
chr06	14900000	15000000	-0.658993		chr06	14900000	15000000	-18.4303
chr06	15000000	15100000	-0.428547		chr06	15000000	15100000	-13.211
chr06	15100000	15200000	-0.773608		chr06	15100000	15200000	-17.8337
chr06	15200000	15300000	-0.593964		chr06	15200000	15300000	-15.6654
chr06	15300000	15400000	-0.196751		chr06	15300000	15400000	-8.33611
chr06	15400000	15500000	-0.538139		chr06	15400000	15500000	-14.6375
chr06	15500000	15600000	-0.275723		chr06	15500000	15600000	-10.4617
chr06	15600000	15700000	-0.317492		chr06	15600000	15700000	-11.8595
chr06	15700000	15800000	-0.359025		chr06	15700000	15800000	-12.7106
chr06	15800000	15900000	-0.271818		chr06	15800000	15900000	-11.4277
chr06	15900000	16000000	-0.415666		chr06	15900000	16000000	-14.5298
chr06	16000000	16100000	-0.392332		chr06	16000000	16100000	-14.4155
chr06	16100000	16200000	-0.379998		chr06	16100000	16200000	-14.6532
chr06	16200000	16300000	-0.520573		chr06	16200000	16300000	-16.7846
chr06	16300000	16400000	-0.731193		chr06	16300000	16400000	-20.6591
chr06	16400000	16500000	-0.416269		chr06	16400000	16500000	-12.9583
chr06	16500000	16600000	-0.0489375		chr06	16500000	16600000	-4.99631
chr06	16600000	16700000	0.0318548		chr06	16600000	16700000	-3.09187
chr06	16700000	16800000	-0.0216896		chr06	16700000	16800000	-4.576
chr06	16800000	16900000	-0.195312		chr06	16800000	16900000	-8.64575
chr06	16900000	17000000	-0.328614		chr06	16900000	17000000	-11.9848
chr06	17000000	17100000	-0.24773		chr06	17000000	17100000	-10.1093
chr06	17100000	17200000	0.0230324		chr06	17100000	17200000	-3.18826
chr06	17200000	17300000	-0.0767639		chr06	17200000	17300000	-6.61284
chr06	17300000	17400000	-0.0361543		chr06	17300000	17400000	-5.05769
chr06	17400000	17500000	-0.0415349		chr06	17400000	17500000	-5.08062
chr06	17500000	17600000	0.0604375		chr06	17500000	17600000	-1.31348
chr06	17600000	17700000	0.209233		chr06	17600000	17700000	2.82644
chr06	17700000	17800000	0.279107		chr06	17700000	17800000	4.14517
chr06	17800000	17900000	-0.340605		chr06	17800000	17900000	-13.0733
chr06	17900000	18000000	-0.598048		chr06	17900000	18000000	-17.453
chr06	18000000	18100000	-0.201844		chr06	18000000	18100000	-8.85278
chr06	18100000	18200000	-0.446634		chr06	18100000	18200000	-11.6472
chr06	18200000	18300000	-0.219686		chr06	18200000	18300000	-9.40733
chr06	18300000	18400000	-0.442219		chr06	18300000	18400000	-14.8682
chr06	18400000	18500000	0.0952704		chr06	18400000	18500000	0.000307917
chr06	18500000	18600000	0.22303		chr06	18500000	18600000	3.79348
chr06	18600000	18700000	0.0957903		chr06	18600000	18700000	-0.662067
chr06	18700000	18800000	-0.0633159		chr06	18700000	18800000	-5.181
chr06	18800000	18900000	-0.352518		chr06	18800000	18900000	-14.1646
chr06	18900000	19000000	-0.549871		chr06	18900000	19000000	-16.9339
chr06	19000000	19100000	-0.376		chr06	19000000	19100000	-15.0788
chr06	19100000	19200000			chr06	19100000	19200000	-19.2012
chr06	19200000	19300000	-0.718382		chr06	19200000	19300000	-17.9651
chr06	19300000	19400000	-0.32405		chr06	19300000	19400000	-12.073
chr06	19400000	19500000	0.129185		chr06	19400000	19500000	1.34372
chr06	19500000	19600000	0.337737		chr06	19500000	19600000	7.79503
chr06	19600000	19700000	0.293018		chr06	19600000	19700000	6.57549
chr06	19700000	19800000	0.641003		chr06	19700000	19800000	11.3089
chr06	19800000	19900000	0.564859		chr06	19800000	19900000	10.6763
chr06	19900000	20000000	0.600567		chr06	19900000	20000000	10.3266
chr06	20000000	20100000	0.423927		chr06	20000000	20100000	8.87611
chr06	20100000	20200000	0.437456		chr06	20100000	20200000	7.55294
chr06	20200000	20300000	0.454968		chr06	20200000	20300000	8.11481
chr06	20300000	20400000	0.465275		chr06	20300000	20400000	9.9015
chr06	20400000	20500000	0.449699		chr06	20400000	20500000	9.9612
chr06	20500000	20600000	0.341412		chr06	20500000	20600000	8.68473
chr06	20600000	20700000	0.408607		chr06	20600000	20700000	10.1393
chr06	20700000	20800000	0.513847		chr06	20700000	20800000	11.5363
chr06	20800000	20900000	0.594708		chr06	20800000	20900000	11.3514
chr06	20900000	21000000	0.682322		chr06	20900000	21000000	11.3335
chr06	21000000	21100000	0.603432		chr06	21000000	21100000	10.6679
chr06	21100000	21200000	0.545237		chr06	21100000	21200000	10.1808
chr06	21200000	21300000	0.663608		chr06	21200000	21300000	10.774
chr06	21300000	21400000	0.741729		chr06	21300000	21400000	10.9186
chr06	21400000	21500000	0.490938		chr06	21400000	21500000	9.79342
chr06	21500000	21600000	0.26199		chr06	21500000	21600000	7.37184
chr06	21600000	21700000	0.534655		chr06	21600000	21700000	10.395
chr06	21700000	21800000	0.556479		chr06	21700000	21800000	10.0421
chr06	21800000	21900000	0.563886		chr06	21800000	21900000	10.526
chr06	21900000	22000000	0.486458		chr06	21900000	22000000	9.63281
chr06	22000000	22100000	0.687557		chr06	22000000	22100000	11.3766
chr06	22100000	22200000	0.702183		chr06	22100000	22200000	11.3306
chr06	22200000	22300000	0.510625		chr06	22200000	22300000	10.0346
chr06	22300000	22400000	0.488058		chr06	22300000	22400000	9.89755
chr06	22400000	22500000	0.105664		chr06	22400000	22500000	2.4334
chr06	22500000	22600000	-0.699071		chr06	22500000	22600000	-12.4911
chr06	22600000	22700000	-0.333801		chr06	22600000	22700000	-8.76793
chr06	22700000	22800000	-0.116704		chr06	22700000	22800000	-3.9026
chr06	22800000	22900000	-0.307614		chr06	22800000	22900000	-8.30695
chr06	22900000	23000000	-0.627734		chr06	22900000	23000000	-14.7811
chr06	23000000	23100000	-0.563483		chr06	23000000	23100000	-13.4866
chr06	23100000	23200000	-0.956454		chr06	23100000	23200000	-17.6057
chr06	23200000	23300000	-0.515261		chr06	23200000	23300000	-12.1645
chr06	23300000	23400000	0.0591229		chr06	23300000	23400000	1.98927
chr06	23400000	23500000	-0.581914		chr06	23400000	23500000	-12.8809
chr06	23500000	23600000	-0.281546		chr06	23500000	23600000	-7.88819
chr06	23600000	23700000	-0.680477		chr06	23600000	23700000	-14.5208
chr06	23700000	23800000	-0.166769		chr06	23700000	23800000	-4.16442
chr06	23800000	23900000	-0.164769		chr06	23800000	23900000	-3.13237
chr06	23900000	24000000	-0.0391882		chr06	23900000	24000000	0.411235
chr06	24000000	24100000	-0.00432577		chr06	24000000	24100000	-0.169665
chr06	24100000	24200000	-0.398682		chr06	24100000	24200000	-8.92477
chr06	24200000	24300000	-0.0991329		chr06	24200000	24300000	-2.77714
chr06	24300000	24400000	-0.0372676		chr06	24300000	24400000	-2.44328
chr06	24400000	24500000	-0.333547		chr06	24400000	24500000	-8.22267
chr06	24500000	24530921			chr06	24500000	24530921
chr07	0	100000	-0.487409		chr07	0	100000	-5.9903		chr07	1	200000	B	B1	B1.2
chr07	100000	200000	-0.6492		chr07	100000	200000	-9.17887		chr07	200001	1000000	A	A1	A1.2
chr07	200000	300000	-0.173631		chr07	200000	300000	-2.87505		chr07	1000001	1300000	B	B1	B1.1
chr07	300000	400000	0.0633162		chr07	300000	400000	2.47275		chr07	1300001	3000000	A	A1	A1.1
chr07	400000	500000	0.334406		chr07	400000	500000	9.2619		chr07	3000001	3300000	A	A1	A1.1
chr07	500000	600000	0.315403		chr07	500000	600000	11.4763		chr07	3300001	3600000	A	A1	A1.1
chr07	600000	700000	0.459101		chr07	600000	700000	15.4439		chr07	3600001	4100000	A	A1	A1.1
chr07	700000	800000	0.409242		chr07	700000	800000	14.8427		chr07	4100001	5500000	A	A1	A1.1
chr07	800000	900000	0.625241		chr07	800000	900000	17.6447		chr07	5500001	6300000	B	B2	B2.2
chr07	900000	1000000	0.468994		chr07	900000	1000000	16.8261		chr07	6300001	6900000	B	B1	B1.1
chr07	1000000	1100000	0.0390032		chr07	1000000	1100000	5.98802		chr07	6900001	7400000	A	A2	A2.1
chr07	1100000	1200000	-0.89078		chr07	1100000	1200000	-8.40588		chr07	7400001	7800000	B	B1	B1.2
chr07	1200000	1300000	-0.375306		chr07	1200000	1300000	-3.67552		chr07	7800001	8100000	A	A2	A2.1
chr07	1300000	1400000	0.398942		chr07	1300000	1400000	15.6109		chr07	8100001	8500000	B	B1	B1.2
chr07	1400000	1500000	0.651383		chr07	1400000	1500000	18.7043		chr07	8500001	8800000	B	B1	B1.1
chr07	1500000	1600000	0.653639		chr07	1500000	1600000	19.0169		chr07	8800001	9400000	B	B2	B2.2
chr07	1600000	1700000	0.497334		chr07	1600000	1700000	17.2839		chr07	9400001	10000000	B	B2	B2.2
chr07	1700000	1800000	0.609847		chr07	1700000	1800000	18.6978		chr07	10000001	10700000	B	B2	B2.1
chr07	1800000	1900000	0.610086		chr07	1800000	1900000	18.8829		chr07	10700001	11900000	B	B2	B2.2
chr07	1900000	2000000	0.594938		chr07	1900000	2000000	18.4398		chr07	11900001	12100000	B	B1	B1.2
chr07	2000000	2100000	0.569404		chr07	2000000	2100000	18.515		chr07	12100001	12700000	B	B2	B2.2
chr07	2100000	2200000	0.634338		chr07	2100000	2200000	18.9514		chr07	12700001	12900000	B	B2	B2.2
chr07	2200000	2300000	0.646821		chr07	2200000	2300000	19.1844		chr07	13100001	13300000	B	B2	B2.2
chr07	2300000	2400000	0.622088		chr07	2300000	2400000	19.047		chr07	13500001	13800000	B	B2	B2.2
chr07	2400000	2500000	0.66924		chr07	2400000	2500000	19.1347		chr07	13800001	14700000	B	B2	B2.2
chr07	2500000	2600000	0.59518		chr07	2500000	2600000	18.4808		chr07	14700001	15500000	B	B2	B2.2
chr07	2600000	2700000	0.614737		chr07	2600000	2700000	18.9229		chr07	15500001	16300000	B	B2	B2.2
chr07	2700000	2800000	0.634427		chr07	2700000	2800000	18.9768		chr07	16300001	16600000	B	B1	B1.2
chr07	2800000	2900000	0.618565		chr07	2800000	2900000	18.8373		chr07	16600001	17400000	B	B2	B2.1
chr07	2900000	3000000	0.585759		chr07	2900000	3000000	18.7094		chr07	17400001	17900000	B	B1	B1.2
chr07	3000000	3100000	0.466428		chr07	3000000	3100000	17.4009		chr07	17900001	18200000	B	B1	B1.2
chr07	3100000	3200000	0.41836		chr07	3100000	3200000	16.3507		chr07	18200001	18700000	B	B2	B2.1
chr07	3200000	3300000	0.536193		chr07	3200000	3300000	17.5074		chr07	18700001	19700000	B	B1	B1.2
chr07	3300000	3400000	0.593465		chr07	3300000	3400000	18.4245		chr07	19700001	20100000	B	B1	B1.2
chr07	3400000	3500000	0.56102		chr07	3400000	3500000	18.2759		chr07	20100001	21000000	B	B2	B2.1
chr07	3500000	3600000	0.563925		chr07	3500000	3600000	17.4457		chr07	21000001	21400000	A	A2	A2.1
chr07	3600000	3700000	0.632206		chr07	3600000	3700000	18.7553		chr07	21400001	21700000	B	B1	B1.1
chr07	3700000	3800000	0.715255		chr07	3700000	3800000	18.9731		chr07	21700001	22700000	A	A1	A1.2
chr07	3800000	3900000	0.699413		chr07	3800000	3900000	18.778		chr07	22700001	23300000	A	A1	A1.2
chr07	3900000	4000000	0.683952		chr07	3900000	4000000	18.78		chr07	23300001	23700000	A	A2	A2.1
chr07	4000000	4100000	0.690683		chr07	4000000	4100000	18.4404		chr07	23700001	24100000	A	A1	A1.2
chr07	4100000	4200000	0.66246		chr07	4100000	4200000	18.3716		chr07	24100001	24700000	A	A1	A1.1
chr07	4200000	4300000	0.641617		chr07	4200000	4300000	18.4434		chr07	24700001	25400000	A	A1	A1.2
chr07	4300000	4400000	0.653628		chr07	4300000	4400000	18.808		chr07	25400001	26500000	A	A1	A1.1
chr07	4400000	4500000	0.72257		chr07	4400000	4500000	19.2063		chr07	26500001	27200000	A	A1	A1.2
chr07	4500000	4600000	0.670837		chr07	4500000	4600000	18.7282		chr07	27200001	27400000	A	A1	A1.2
chr07	4600000	4700000	0.70006		chr07	4600000	4700000	18.753		chr07	27400001	27900000	A	A1	A1.2
chr07	4700000	4800000	0.546352		chr07	4700000	4800000	17.1974		chr07	27900001	28400000	A	A1	A1.1
chr07	4800000	4900000	0.641206		chr07	4800000	4900000	18.0414		chr07	28400001	29100000	A	A1	A1.1
chr07	4900000	5000000	0.736767		chr07	4900000	5000000	18.6518		chr07	29100001	29900000	A	A2	A2.2
chr07	5000000	5100000	0.590016		chr07	5000000	5100000	17.6404		chr07	29900001	30300000	B	B1	B1.1
chr07	5100000	5200000	0.358663		chr07	5100000	5200000	12.9955		chr07	30300001	31400000	A	A2	A2.2
chr07	5200000	5300000	0.75933		chr07	5200000	5300000	18.4594		chr07	31400001	31700000	B	B1	B1.1
chr07	5300000	5400000	0.79137		chr07	5300000	5400000	18.0432
chr07	5400000	5500000	0.153904		chr07	5400000	5500000	7.47286
chr07	5500000	5600000	-0.755764		chr07	5500000	5600000	-11.7659
chr07	5600000	5700000	-1.69003		chr07	5600000	5700000	-18.6173
chr07	5700000	5800000	-1.75203		chr07	5700000	5800000	-17.9398
chr07	5800000	5900000	-1.74255		chr07	5800000	5900000	-17.8426
chr07	5900000	6000000	-1.64368		chr07	5900000	6000000	-17.8642
chr07	6000000	6100000	-1.71246		chr07	6000000	6100000	-17.9696
chr07	6100000	6200000	-1.43606		chr07	6100000	6200000	-17.827
chr07	6200000	6300000	-0.862241		chr07	6200000	6300000	-16.304
chr07	6300000	6400000	-0.288944		chr07	6300000	6400000	-6.63027
chr07	6400000	6500000	0.241348		chr07	6400000	6500000	8.86114
chr07	6500000	6600000	0.0115072		chr07	6500000	6600000	2.35588
chr07	6600000	6700000	-0.171289		chr07	6600000	6700000	-2.68685
chr07	6700000	6800000	0.117586		chr07	6700000	6800000	4.65185
chr07	6800000	6900000	0.172233		chr07	6800000	6900000	5.14687
chr07	6900000	7000000	0.313399		chr07	6900000	7000000	8.95544
chr07	7000000	7100000	0.461101		chr07	7000000	7100000	12.2692
chr07	7100000	7200000	0.371707		chr07	7100000	7200000	9.25774
chr07	7200000	7300000	0.389406		chr07	7200000	7300000	9.7529
chr07	7300000	7400000	0.371988		chr07	7300000	7400000	9.70232
chr07	7400000	7500000	-0.281478		chr07	7400000	7500000	-9.235
chr07	7500000	7600000	-0.658499		chr07	7500000	7600000	-16.059
chr07	7600000	7700000	-0.582635		chr07	7600000	7700000	-14.246
chr07	7700000	7800000	-0.460631		chr07	7700000	7800000	-13.4082
chr07	7800000	7900000	-0.091088		chr07	7800000	7900000	-3.55099
chr07	7900000	8000000	0.260713		chr07	7900000	8000000	6.66136
chr07	8000000	8100000	0.525841		chr07	8000000	8100000	13.3808
chr07	8100000	8200000	-0.0964071		chr07	8100000	8200000	-3.01418
chr07	8200000	8300000	-0.446253		chr07	8200000	8300000	-8.65261
chr07	8300000	8400000	-0.0949451		chr07	8300000	8400000	-3.37507
chr07	8400000	8500000	-0.279464		chr07	8400000	8500000	-7.44862
chr07	8500000	8600000	0.0997739		chr07	8500000	8600000	1.72717
chr07	8600000	8700000	0.144442		chr07	8600000	8700000	3.77765
chr07	8700000	8800000	0.15505		chr07	8700000	8800000	4.04524
chr07	8800000	8900000	-0.6838		chr07	8800000	8900000	-16.1157
chr07	8900000	9000000	-0.681852		chr07	8900000	9000000	-16.5093
chr07	9000000	9100000	-1.02871		chr07	9000000	9100000	-18.6572
chr07	9100000	9200000	-1.26125		chr07	9100000	9200000	-18.72
chr07	9200000	9300000	-1.39618		chr07	9200000	9300000	-17.7492
chr07	9300000	9400000	-1.09857		chr07	9300000	9400000	-19.0722
chr07	9400000	9500000	-0.751608		chr07	9400000	9500000	-18.7799
chr07	9500000	9600000	-0.645968		chr07	9500000	9600000	-17.347
chr07	9600000	9700000	-1.02059		chr07	9600000	9700000	-19.2434
chr07	9700000	9800000	-1.15814		chr07	9700000	9800000	-19.1233
chr07	9800000	9900000	-0.870863		chr07	9800000	9900000	-19.2097
chr07	9900000	10000000	-0.912358		chr07	9900000	10000000	-19.4293
chr07	10000000	10100000	-0.419388		chr07	10000000	10100000	-14.8328
chr07	10100000	10200000	-0.511944		chr07	10100000	10200000	-15.6169
chr07	10200000	10300000	-0.477519		chr07	10200000	10300000	-16.2139
chr07	10300000	10400000	-0.652356		chr07	10300000	10400000	-18.1554
chr07	10400000	10500000	-0.426137		chr07	10400000	10500000	-15.5724
chr07	10500000	10600000	-0.534224		chr07	10500000	10600000	-17.8275
chr07	10600000	10700000	-0.515714		chr07	10600000	10700000	-17.025
chr07	10700000	10800000	-0.991991		chr07	10700000	10800000	-19.3422
chr07	10800000	10900000	-0.960615		chr07	10800000	10900000	-19.1049
chr07	10900000	11000000	-1.04069		chr07	10900000	11000000	-18.5411
chr07	11000000	11100000	-1.02363		chr07	11000000	11100000	-19.1238
chr07	11100000	11200000	-0.83314		chr07	11100000	11200000	-19.6379
chr07	11200000	11300000	-0.989265		chr07	11200000	11300000	-18.8739
chr07	11300000	11400000	-1.05719		chr07	11300000	11400000	-18.6955
chr07	11400000	11500000	-1.03938		chr07	11400000	11500000	-18.2597
chr07	11500000	11600000	-0.703527		chr07	11500000	11600000	-17.3712
chr07	11600000	11700000	-0.525348		chr07	11600000	11700000	-16.1852
chr07	11700000	11800000	-0.758218		chr07	11700000	11800000	-19.1491
chr07	11800000	11900000	-0.889913		chr07	11800000	11900000	-19.31
chr07	11900000	12000000	-0.142244		chr07	11900000	12000000	-5.82851
chr07	12000000	12100000	-0.00721356		chr07	12000000	12100000	-1.83372
chr07	12100000	12200000	-0.80705		chr07	12100000	12200000	-19.086
chr07	12200000	12300000	-0.898627		chr07	12200000	12300000	-18.5009
chr07	12300000	12400000	-0.557839		chr07	12300000	12400000	-16.2838
chr07	12400000	12500000	-0.677495		chr07	12400000	12500000	-17.4997
chr07	12500000	12600000	-0.380019		chr07	12500000	12600000	-13.6402
chr07	12600000	12700000	-0.56012		chr07	12600000	12700000	-16.4892
chr07	12700000	12800000	-0.843093		chr07	12700000	12800000	-18.6962
chr07	12800000	12900000	-1.04669		chr07	12800000	12900000	-15.482
chr07	12900000	13000000	-1.21194		chr07	12900000	13000000
chr07	13000000	13100000	-1.17222		chr07	13000000	13100000	-16.3533
chr07	13100000	13200000	-0.936788		chr07	13100000	13200000	-18.6531
chr07	13200000	13300000	-1.08553		chr07	13200000	13300000	-18.5478
chr07	13300000	13400000	-1.0088		chr07	13300000	13400000
chr07	13400000	13500000			chr07	13400000	13500000	-16.874
chr07	13500000	13600000	-0.897157		chr07	13500000	13600000	-18.5251
chr07	13600000	13700000	-0.953958		chr07	13600000	13700000	-17.7742
chr07	13700000	13800000	-0.866954		chr07	13700000	13800000	-17.8454
chr07	13800000	13900000	-0.605809		chr07	13800000	13900000	-16.94
chr07	13900000	14000000	-0.733454		chr07	13900000	14000000	-17.5638
chr07	14000000	14100000	-0.623131		chr07	14000000	14100000	-16.5501
chr07	14100000	14200000	-0.575384		chr07	14100000	14200000	-16.6579
chr07	14200000	14300000	-0.692216		chr07	14200000	14300000	-18.6761
chr07	14300000	14400000	-0.956526		chr07	14300000	14400000	-18.8517
chr07	14400000	14500000	-0.965726		chr07	14400000	14500000	-18.6341
chr07	14500000	14600000	-0.811717		chr07	14500000	14600000	-18.6813
chr07	14600000	14700000	-0.662582		chr07	14600000	14700000	-18.4808
chr07	14700000	14800000	-0.836123		chr07	14700000	14800000	-19.1229
chr07	14800000	14900000	-0.896142		chr07	14800000	14900000	-19.6581
chr07	14900000	15000000	-0.951335		chr07	14900000	15000000	-19.0499
chr07	15000000	15100000	-1.02998		chr07	15000000	15100000	-19.2534
chr07	15100000	15200000	-0.714996		chr07	15100000	15200000	-18.6694
chr07	15200000	15300000	-0.903201		chr07	15200000	15300000	-19.5194
chr07	15300000	15400000	-0.912711		chr07	15300000	15400000	-19.9188
chr07	15400000	15500000	-0.540177		chr07	15400000	15500000	-16.9289
chr07	15500000	15600000	-0.54212		chr07	15500000	15600000	-17.6532
chr07	15600000	15700000	-0.708743		chr07	15600000	15700000	-19.2529
chr07	15700000	15800000	-0.452627		chr07	15700000	15800000	-10.9309
chr07	15800000	15900000	-0.863106		chr07	15800000	15900000	-19.8022
chr07	15900000	16000000	-0.903766		chr07	15900000	16000000	-19.9766
chr07	16000000	16100000	-0.808361		chr07	16000000	16100000	-19.1157
chr07	16100000	16200000	-0.777823		chr07	16100000	16200000	-18.0259
chr07	16200000	16300000	-1.07457		chr07	16200000	16300000	-19.9063
chr07	16300000	16400000	-0.327647		chr07	16300000	16400000	-9.76196
chr07	16400000	16500000	-0.0837086		chr07	16400000	16500000	-5.12463
chr07	16500000	16600000	-0.317819		chr07	16500000	16600000	-10.8467
chr07	16600000	16700000	-1.07901		chr07	16600000	16700000	-20.3382
chr07	16700000	16800000	-0.779566		chr07	16700000	16800000	-19.8381
chr07	16800000	16900000	-0.565382		chr07	16800000	16900000	-17.0126
chr07	16900000	17000000	-0.410412		chr07	16900000	17000000	-14.0104
chr07	17000000	17100000	-0.617669		chr07	17000000	17100000	-17.9917
chr07	17100000	17200000	-0.657784		chr07	17100000	17200000	-18.0538
chr07	17200000	17300000	-0.403454		chr07	17200000	17300000	-14.7076
chr07	17300000	17400000	-0.228537		chr07	17300000	17400000	-6.54545
chr07	17400000	17500000	-0.187636		chr07	17400000	17500000	-9.22402
chr07	17500000	17600000	-0.245325		chr07	17500000	17600000	-11.038
chr07	17600000	17700000	-0.4286		chr07	17600000	17700000	-15.8984
chr07	17700000	17800000	-0.482976		chr07	17700000	17800000	-15.6121
chr07	17800000	17900000	-0.516326		chr07	17800000	17900000	-16.8307
chr07	17900000	18000000	-0.350522		chr07	17900000	18000000	-14.0641
chr07	18000000	18100000	-0.0496503		chr07	18000000	18100000	-4.36358
chr07	18100000	18200000	-0.120447		chr07	18100000	18200000	-6.96969
chr07	18200000	18300000	-0.459722		chr07	18200000	18300000	-16.403
chr07	18300000	18400000	-0.550593		chr07	18300000	18400000	-17.7557
chr07	18400000	18500000	-0.275256		chr07	18400000	18500000	-12.9427
chr07	18500000	18600000	-0.580181		chr07	18500000	18600000	-19.1928
chr07	18600000	18700000	-0.428024		chr07	18600000	18700000	-16.7506
chr07	18700000	18800000	-0.11298		chr07	18700000	18800000	-7.36482
chr07	18800000	18900000	-0.167948		chr07	18800000	18900000	-8.47691
chr07	18900000	19000000	0.245518		chr07	18900000	19000000	5.05218
chr07	19000000	19100000	-0.0916548		chr07	19000000	19100000	-5.57618
chr07	19100000	19200000	-0.280177		chr07	19100000	19200000	-12.2689
chr07	19200000	19300000	-0.479852		chr07	19200000	19300000	-16.2755
chr07	19300000	19400000	-0.145981		chr07	19300000	19400000	-6.44352
chr07	19400000	19500000	0.0852228		chr07	19400000	19500000	0.960602
chr07	19500000	19600000	-0.50683		chr07	19500000	19600000	-14.9754
chr07	19600000	19700000	-0.772975		chr07	19600000	19700000	-17.6767
chr07	19700000	19800000	-0.312616		chr07	19700000	19800000	-10.4512
chr07	19800000	19900000	-0.0946942		chr07	19800000	19900000	-4.28251
chr07	19900000	20000000	-0.295836		chr07	19900000	20000000	-9.49747
chr07	20000000	20100000	-0.401589		chr07	20000000	20100000	-10.9783
chr07	20100000	20200000	-1.32773		chr07	20100000	20200000	-19.1636
chr07	20200000	20300000	-1.59614		chr07	20200000	20300000	-18.4016
chr07	20300000	20400000	-1.54145		chr07	20300000	20400000	-18.6055
chr07	20400000	20500000	-0.980159		chr07	20400000	20500000	-16.9245
chr07	20500000	20600000	-1.43494		chr07	20500000	20600000	-19.3525
chr07	20600000	20700000	-1.1851		chr07	20600000	20700000	-19.4767
chr07	20700000	20800000	-0.941908		chr07	20700000	20800000	-18.7024
chr07	20800000	20900000	-0.407887		chr07	20800000	20900000	-11.0658
chr07	20900000	21000000	-0.758102		chr07	20900000	21000000	-15.9057
chr07	21000000	21100000	0.022146		chr07	21000000	21100000	-0.115182
chr07	21100000	21200000	0.225121		chr07	21100000	21200000	4.94341
chr07	21200000	21300000	0.336405		chr07	21200000	21300000	7.30631
chr07	21300000	21400000	0.15335		chr07	21300000	21400000	2.995
chr07	21400000	21500000	-0.444711		chr07	21400000	21500000	-9.45177
chr07	21500000	21600000	-0.214547		chr07	21500000	21600000	-5.33479
chr07	21600000	21700000	-0.0889374		chr07	21600000	21700000	-2.05205
chr07	21700000	21800000	0.161882		chr07	21700000	21800000	3.93134
chr07	21800000	21900000	0.347699		chr07	21800000	21900000	8.13497
chr07	21900000	22000000	0.607472		chr07	21900000	22000000	14.9388
chr07	22000000	22100000	0.576473		chr07	22000000	22100000	15.0612
chr07	22100000	22200000	0.866499		chr07	22100000	22200000	18.9301
chr07	22200000	22300000	0.538119		chr07	22200000	22300000	16.5059
chr07	22300000	22400000	0.612696		chr07	22300000	22400000	17.8638
chr07	22400000	22500000	0.513544		chr07	22400000	22500000	16.0373
chr07	22500000	22600000	0.562722		chr07	22500000	22600000	16.7216
chr07	22600000	22700000	0.304954		chr07	22600000	22700000	12.5182
chr07	22700000	22800000	0.647748		chr07	22700000	22800000	18.3937
chr07	22800000	22900000	0.63208		chr07	22800000	22900000	18.137
chr07	22900000	23000000	0.634023		chr07	22900000	23000000	18.23
chr07	23000000	23100000	0.67494		chr07	23000000	23100000	18.272
chr07	23100000	23200000	0.581417		chr07	23100000	23200000	17.6786
chr07	23200000	23300000	0.490839		chr07	23200000	23300000	15.4725
chr07	23300000	23400000	0.236617		chr07	23300000	23400000	9.7535
chr07	23400000	23500000	-0.184014		chr07	23400000	23500000	-4.08832
chr07	23500000	23600000	-0.382423		chr07	23500000	23600000	-9.88467
chr07	23600000	23700000	0.193329		chr07	23600000	23700000	9.45445
chr07	23700000	23800000	0.455332		chr07	23700000	23800000	16.1963
chr07	23800000	23900000	0.0309487		chr07	23800000	23900000	4.30155
chr07	23900000	24000000	0.498578		chr07	23900000	24000000	16.9743
chr07	24000000	24100000	0.429548		chr07	24000000	24100000	16.4578
chr07	24100000	24200000	0.530843		chr07	24100000	24200000	17.8074
chr07	24200000	24300000	0.644057		chr07	24200000	24300000	19.0866
chr07	24300000	24400000	0.584442		chr07	24300000	24400000	18.2276
chr07	24400000	24500000	0.598771		chr07	24400000	24500000	18.1511
chr07	24500000	24600000	0.661359		chr07	24500000	24600000	19.4337
chr07	24600000	24700000	0.600988		chr07	24600000	24700000	19.008
chr07	24700000	24800000	0.489338		chr07	24700000	24800000	18.0741
chr07	24800000	24900000	0.228129		chr07	24800000	24900000	8.34982
chr07	24900000	25000000	0.316363		chr07	24900000	25000000	12.6454
chr07	25000000	25100000	0.537974		chr07	25000000	25100000	18.6556
chr07	25100000	25200000	0.55611		chr07	25100000	25200000	19.0242
chr07	25200000	25300000	0.412253		chr07	25200000	25300000	15.9264
chr07	25300000	25400000	0.536648		chr07	25300000	25400000	18.5719
chr07	25400000	25500000	0.686469		chr07	25400000	25500000	19.292
chr07	25500000	25600000	0.656864		chr07	25500000	25600000	19.5028
chr07	25600000	25700000	0.636877		chr07	25600000	25700000	19.4785
chr07	25700000	25800000	0.639513		chr07	25700000	25800000	19.4575
chr07	25800000	25900000	0.667313		chr07	25800000	25900000	19.2504
chr07	25900000	26000000	0.664587		chr07	25900000	26000000	19.1772
chr07	26000000	26100000	0.661779		chr07	26000000	26100000	18.9893
chr07	26100000	26200000	0.669669		chr07	26100000	26200000	19.2143
chr07	26200000	26300000	0.632715		chr07	26200000	26300000	18.8235
chr07	26300000	26400000	0.617651		chr07	26300000	26400000	18.9376
chr07	26400000	26500000	0.562191		chr07	26400000	26500000	19.328
chr07	26500000	26600000	0.303749		chr07	26500000	26600000	12.2388
chr07	26600000	26700000	0.000682568		chr07	26600000	26700000	3.4561
chr07	26700000	26800000	0.424701		chr07	26700000	26800000	16.8171
chr07	26800000	26900000	0.41573		chr07	26800000	26900000	17.7298
chr07	26900000	27000000	0.596977		chr07	26900000	27000000	19.1094
chr07	27000000	27100000	0.488768		chr07	27000000	27100000	18.2846
chr07	27100000	27200000	0.423698		chr07	27100000	27200000	17.4339
chr07	27200000	27300000	0.130334		chr07	27200000	27300000	7.75294
chr07	27300000	27400000	0.247452		chr07	27300000	27400000	10.3604
chr07	27400000	27500000	0.617752		chr07	27400000	27500000	19.1667
chr07	27500000	27600000	0.649646		chr07	27500000	27600000	19.1577
chr07	27600000	27700000	0.458744		chr07	27600000	27700000	16.108
chr07	27700000	27800000	0.206122		chr07	27700000	27800000	7.59827
chr07	27800000	27900000	0.503527		chr07	27800000	27900000	18.1706
chr07	27900000	28000000	0.642837		chr07	27900000	28000000	19.5944
chr07	28000000	28100000	0.616922		chr07	28000000	28100000	19.0476
chr07	28100000	28200000	0.630675		chr07	28100000	28200000	19.3236
chr07	28200000	28300000	0.670042		chr07	28200000	28300000	19.1276
chr07	28300000	28400000	0.697642		chr07	28300000	28400000	19.4239
chr07	28400000	28500000	0.643243		chr07	28400000	28500000	19.5011
chr07	28500000	28600000	0.549196		chr07	28500000	28600000	18.1325
chr07	28600000	28700000	0.684518		chr07	28600000	28700000	19.5091
chr07	28700000	28800000	0.635727		chr07	28700000	28800000	18.9238
chr07	28800000	28900000	0.622603		chr07	28800000	28900000	18.8098
chr07	28900000	29000000	0.631323		chr07	28900000	29000000	19.0393
chr07	29000000	29100000	0.495007		chr07	29000000	29100000	17.0697
chr07	29100000	29200000	0.221765		chr07	29100000	29200000	9.66187
chr07	29200000	29300000	0.0939506		chr07	29200000	29300000	3.23938
chr07	29300000	29400000	0.0449123		chr07	29300000	29400000	0.706861
chr07	29400000	29500000	-0.00437996		chr07	29400000	29500000	0.795715
chr07	29500000	29600000	0.0454951		chr07	29500000	29600000	1.6348
chr07	29600000	29700000	-0.111538		chr07	29600000	29700000	-3.45606
chr07	29700000	29800000	0.0141293		chr07	29700000	29800000	0.34189
chr07	29800000	29900000	0.0718878		chr07	29800000	29900000	2.34244
chr07	29900000	30000000	-0.0938489		chr07	29900000	30000000	-4.027
chr07	30000000	30100000	-0.145255		chr07	30000000	30100000	-5.25903
chr07	30100000	30200000	-0.184233		chr07	30100000	30200000	-6.27128
chr07	30200000	30300000	-0.0614353		chr07	30200000	30300000	-2.56754
chr07	30300000	30400000	0.0614303		chr07	30300000	30400000	1.31831
chr07	30400000	30500000	0.285075		chr07	30400000	30500000	9.20847
chr07	30500000	30600000	0.136238		chr07	30500000	30600000	4.25655
chr07	30600000	30700000	0.0863248		chr07	30600000	30700000	2.02472
chr07	30700000	30800000	0.187873		chr07	30700000	30800000	7.97313
chr07	30800000	30900000	0.208665		chr07	30800000	30900000	6.79816
chr07	30900000	31000000	0.0873801		chr07	30900000	31000000	1.7659
chr07	31000000	31100000	0.216794		chr07	31000000	31100000	6.24148
chr07	31100000	31200000	0.308114		chr07	31100000	31200000	7.5688
chr07	31200000	31300000	0.178977		chr07	31200000	31300000	4.55714
chr07	31300000	31400000	-0.202464		chr07	31300000	31400000	-4.19053
chr07	31400000	31500000	-0.408501		chr07	31400000	31500000	-7.28255
chr07	31500000	31600000	-0.362341		chr07	31500000	31600000	-6.47176
chr07	31600000	31656557	-0.273237		chr07	31600000	31656557
chr08	0	100000	0.18889		chr08	0	100000	-8.60271		chr08	1	200000	A	A2	A2.2
chr08	100000	200000	0.378582		chr08	100000	200000	-9.56546		chr08	200001	500000	B	B1	B1.1
chr08	200000	300000	0.941953		chr08	200000	300000	-2.36363		chr08	500001	700000	A	A2	A2.1
chr08	300000	400000	1.67588		chr08	300000	400000	5.21924		chr08	700001	1100000	B	B1	B1.1
chr08	400000	500000	1.18421		chr08	400000	500000	-1.79557		chr08	1100001	1800000	A	A2	A2.2
chr08	500000	600000	-0.289698		chr08	500000	600000	-17.0876		chr08	1800001	2100000	A	A2	A2.2
chr08	600000	700000	-0.0672703		chr08	600000	700000	-16.4334		chr08	2100001	2700000	A	A2	A2.2
chr08	700000	800000	1.04793		chr08	700000	800000	-3.65607		chr08	2700001	3400000	A	A1	A1.2
chr08	800000	900000	1.17685		chr08	800000	900000	-1.13515		chr08	3400001	4000000	A	A2	A2.1
chr08	900000	1000000	1.55635		chr08	900000	1000000	3.75666		chr08	4000001	4500000	A	A2	A2.2
chr08	1000000	1100000	1.16161		chr08	1000000	1100000	-1.60941		chr08	4500001	4900000	A	A2	A2.1
chr08	1100000	1200000	0.412293		chr08	1100000	1200000	-11.4308		chr08	4900001	5300000	A	A1	A1.2
chr08	1200000	1300000	0.760671		chr08	1200000	1300000	-7.12282		chr08	5300001	6000000	A	A1	A1.2
chr08	1300000	1400000	-0.0368326		chr08	1300000	1400000	-15.9963		chr08	6000001	6900000	A	A1	A1.1
chr08	1400000	1500000	0.0480914		chr08	1400000	1500000	-14.9491		chr08	6900001	7000000	A	A1	A1.1
chr08	1500000	1600000	0.124336		chr08	1500000	1600000	-12.1856		chr08	7100001	7800000	A	A1	A1.1
chr08	1600000	1700000	-0.345253		chr08	1600000	1700000	-18.9603		chr08	8000001	8300000	A	A1	A1.1
chr08	1700000	1800000	0.267347		chr08	1700000	1800000	-13.2099		chr08	8300001	8800000	A	A1	A1.1
chr08	1800000	1900000	0.582903		chr08	1800000	1900000	-8.97905		chr08	8800001	9600000	A	A1	A1.1
chr08	1900000	2000000	0.493032		chr08	1900000	2000000	-9.95476		chr08	9600001	10000000	A	A2	A2.2
chr08	2000000	2100000	0.75625		chr08	2000000	2100000	-5.75126		chr08	10000001	10300000	A	A2	A2.2
chr08	2100000	2200000	0.24773		chr08	2100000	2200000	-13.0952		chr08	10300001	10700000	A	A2	A2.1
chr08	2200000	2300000	-0.0214719		chr08	2200000	2300000	-15.6476		chr08	10700001	11000000	A	A1	A1.2
chr08	2300000	2400000	0.367188		chr08	2300000	2400000	-11.1986		chr08	11000001	11900000	A	A2	A2.1
chr08	2400000	2500000	1.0233		chr08	2400000	2500000	-1.20848		chr08	11900001	12300000	B	B1	B1.1
chr08	2500000	2600000	0.536477		chr08	2500000	2600000	-7.48933		chr08	12300001	12700000	B	B1	B1.1
chr08	2600000	2700000	0.317317		chr08	2600000	2700000	-11.7236		chr08	12700001	13100000	B	B1	B1.2
chr08	2700000	2800000	-0.298079		chr08	2700000	2800000	-19.1921		chr08	13100001	13500000	B	B2	B2.1
chr08	2800000	2900000	-0.88619		chr08	2800000	2900000	-20.4879		chr08	13500001	13800000	B	B1	B1.2
chr08	2900000	3000000	-0.443912		chr08	2900000	3000000	-19.4847		chr08	13800001	14200000	B	B2	B2.1
chr08	3000000	3100000	-0.025028		chr08	3000000	3100000	-15.9047		chr08	14200001	14900000	B	B2	B2.1
chr08	3100000	3200000	-0.310028		chr08	3100000	3200000	-18.7557		chr08	14900001	15700000	B	B2	B2.1
chr08	3200000	3300000	-0.758005		chr08	3200000	3300000	-20.705		chr08	15700001	16200000	B	B2	B2.2
chr08	3300000	3400000	-0.287468		chr08	3300000	3400000	-18.1377		chr08	16200001	16800000	B	B2	B2.2
chr08	3400000	3500000	0.206813		chr08	3400000	3500000	-12.8481		chr08	16800001	17600000	B	B2	B2.2
chr08	3500000	3600000	-0.223068		chr08	3500000	3600000	-17.5929		chr08	17600001	17900000	B	B2	B2.2
chr08	3600000	3700000	0.21073		chr08	3600000	3700000	-10.9698		chr08	17900001	19200000	B	B2	B2.2
chr08	3700000	3800000	-0.0194108		chr08	3700000	3800000	-15.3192		chr08	19200001	20700000	B	B2	B2.2
chr08	3800000	3900000	-0.246309		chr08	3800000	3900000	-17.7566		chr08	20700001	22000000	B	B2	B2.2
chr08	3900000	4000000	0.0383897		chr08	3900000	4000000	-14.763		chr08	22000001	24100000	B	B2	B2.2
chr08	4000000	4100000	0.454636		chr08	4000000	4100000	-8.71276		chr08	24100001	25000000	B	B2	B2.2
chr08	4100000	4200000	0.398871		chr08	4100000	4200000	-9.38753
chr08	4200000	4300000	0.580839		chr08	4200000	4300000	-6.27205
chr08	4300000	4400000	0.54806		chr08	4300000	4400000	-6.13034
chr08	4400000	4500000	0.436044		chr08	4400000	4500000	-8.37443
chr08	4500000	4600000	-0.102927		chr08	4500000	4600000	-16.3933
chr08	4600000	4700000	-0.0172381		chr08	4600000	4700000	-14.8898
chr08	4700000	4800000	0.354896		chr08	4700000	4800000	-8.88138
chr08	4800000	4900000			chr08	4800000	4900000	-11.6547
chr08	4900000	5000000			chr08	4900000	5000000	-17.0852
chr08	5000000	5100000	-0.132904		chr08	5000000	5100000	-16.0018
chr08	5100000	5200000	-0.544328		chr08	5100000	5200000	-19.9283
chr08	5200000	5300000	0.175824		chr08	5200000	5300000	-13.0413
chr08	5300000	5400000	-0.299519		chr08	5300000	5400000	-18.8983
chr08	5400000	5500000	-0.456267		chr08	5400000	5500000	-19.8339
chr08	5500000	5600000	-0.174016		chr08	5500000	5600000	-18.0549
chr08	5600000	5700000	-0.533946		chr08	5600000	5700000	-19.8077
chr08	5700000	5800000	-0.0803514		chr08	5700000	5800000	-16.636
chr08	5800000	5900000	-0.06297		chr08	5800000	5900000	-15.925
chr08	5900000	6000000	-0.456368		chr08	5900000	6000000	-17.8128
chr08	6000000	6100000	-0.906455		chr08	6000000	6100000	-16.7864
chr08	6100000	6200000	-1.36246		chr08	6100000	6200000	-15.5716
chr08	6200000	6300000	-1.41523		chr08	6200000	6300000	-15.6117
chr08	6300000	6400000	-1.42647		chr08	6300000	6400000	-15.1931
chr08	6400000	6500000	-1.40279		chr08	6400000	6500000	-15.5762
chr08	6500000	6600000	-1.33451		chr08	6500000	6600000	-15.7581
chr08	6600000	6700000	-1.26998		chr08	6600000	6700000	-16.0765
chr08	6700000	6800000	-1.18732		chr08	6700000	6800000	-16.2224
chr08	6800000	6900000	-1.302		chr08	6800000	6900000	-15.9061
chr08	6900000	7000000	-1.26891		chr08	6900000	7000000	-16.0844
chr08	7000000	7100000	-1.18266		chr08	7000000	7100000	-16.8481
chr08	7100000	7200000	-1.18326		chr08	7100000	7200000	-16.8516
chr08	7200000	7300000	-1.16508		chr08	7200000	7300000	-16.8445
chr08	7300000	7400000	-1.19988		chr08	7300000	7400000	-16.5284
chr08	7400000	7500000	-1.19801		chr08	7400000	7500000	-16.6538
chr08	7500000	7600000	-1.19083		chr08	7500000	7600000	-16.5003
chr08	7600000	7700000	-1.23991		chr08	7600000	7700000	-16.5
chr08	7700000	7800000	-1.20417		chr08	7700000	7800000	-16.6579
chr08	7800000	7900000	-1.04247		chr08	7800000	7900000	-17.2391
chr08	7900000	8000000	-1.01002		chr08	7900000	8000000	-17.4197
chr08	8000000	8100000	-0.77574		chr08	8000000	8100000	-18.5177
chr08	8100000	8200000	-0.845202		chr08	8100000	8200000	-18.5993
chr08	8200000	8300000	-0.997648		chr08	8200000	8300000	-17.5019
chr08	8300000	8400000	-1.14918		chr08	8300000	8400000	-16.4774
chr08	8400000	8500000	-1.13239		chr08	8400000	8500000	-16.5335
chr08	8500000	8600000	-1.15052		chr08	8500000	8600000	-16.0722
chr08	8600000	8700000	-1.19835		chr08	8600000	8700000	-16.2286
chr08	8700000	8800000	-1.36188		chr08	8700000	8800000	-15.4609
chr08	8800000	8900000	-1.2474		chr08	8800000	8900000	-16.3464
chr08	8900000	9000000	-1.33678		chr08	8900000	9000000	-16.0421
chr08	9000000	9100000	-1.43175		chr08	9000000	9100000	-15.3718
chr08	9100000	9200000	-1.41461		chr08	9100000	9200000	-15.6074
chr08	9200000	9300000	-1.4316		chr08	9200000	9300000	-15.9589
chr08	9300000	9400000	-1.37953		chr08	9300000	9400000	-16.0642
chr08	9400000	9500000	-1.29659		chr08	9400000	9500000	-16.7011
chr08	9500000	9600000	-0.44701		chr08	9500000	9600000	-16.3186
chr08	9600000	9700000	0.0730666		chr08	9600000	9700000	-11.7578
chr08	9700000	9800000	0.174808		chr08	9700000	9800000	-9.97533
chr08	9800000	9900000	0.304103		chr08	9800000	9900000	-8.94578
chr08	9900000	10000000	0.145864		chr08	9900000	10000000	-11.3698
chr08	10000000	10100000	0.447855		chr08	10000000	10100000	-6.1827
chr08	10100000	10200000	0.343176		chr08	10100000	10200000	-7.89773
chr08	10200000	10300000	0.338112		chr08	10200000	10300000	-8.30228
chr08	10300000	10400000	0.0653538		chr08	10300000	10400000	-11.4581
chr08	10400000	10500000	-0.187956		chr08	10400000	10500000	-14.6271
chr08	10500000	10600000	0.0725953		chr08	10500000	10600000	-11.7561
chr08	10600000	10700000	0.199112		chr08	10600000	10700000	-10.0373
chr08	10700000	10800000	-0.428299		chr08	10700000	10800000	-16.1989
chr08	10800000	10900000	-0.384576		chr08	10800000	10900000	-16.4792
chr08	10900000	11000000	-0.455586		chr08	10900000	11000000	-16.7116
chr08	11000000	11100000	-0.12803		chr08	11000000	11100000	-14.1744
chr08	11100000	11200000	0.223007		chr08	11100000	11200000	-8.87727
chr08	11200000	11300000	-0.144051		chr08	11200000	11300000	-14.4625
chr08	11300000	11400000	-0.496133		chr08	11300000	11400000	-17.6418
chr08	11400000	11500000	-0.395965		chr08	11400000	11500000	-17.1592
chr08	11500000	11600000	0.138895		chr08	11500000	11600000	-10.8689
chr08	11600000	11700000	0.0129717		chr08	11600000	11700000	-12.4346
chr08	11700000	11800000	0.127322		chr08	11700000	11800000	-10.8766
chr08	11800000	11900000	0.247557		chr08	11800000	11900000	-8.71276
chr08	11900000	12000000	0.338475		chr08	11900000	12000000	-6.82405
chr08	12000000	12100000	0.525584		chr08	12000000	12100000	-0.485141
chr08	12100000	12200000	0.456549		chr08	12100000	12200000	-0.502251
chr08	12200000	12300000	0.0399613		chr08	12200000	12300000	-10.818
chr08	12300000	12400000	0.470255		chr08	12300000	12400000	-0.950361
chr08	12400000	12500000	0.33949		chr08	12400000	12500000	-6.31277
chr08	12500000	12600000	0.202975		chr08	12500000	12600000	-8.52769
chr08	12600000	12700000	0.384306		chr08	12600000	12700000	-3.35677
chr08	12700000	12800000	0.528789		chr08	12700000	12800000	2.33745
chr08	12800000	12900000	0.687105		chr08	12800000	12900000	10.7117
chr08	12900000	13000000	0.659642		chr08	12900000	13000000	10.1759
chr08	13000000	13100000	0.652644		chr08	13000000	13100000	8.05835
chr08	13100000	13200000	0.728434		chr08	13100000	13200000	12.2503
chr08	13200000	13300000	0.738184		chr08	13200000	13300000	13.4646
chr08	13300000	13400000	0.715645		chr08	13300000	13400000	13.0654
chr08	13400000	13500000	0.673134		chr08	13400000	13500000	11.355
chr08	13500000	13600000	0.698281		chr08	13500000	13600000	4.80688
chr08	13600000	13700000	0.669429		chr08	13600000	13700000	3.6552
chr08	13700000	13800000	0.637851		chr08	13700000	13800000	5.54849
chr08	13800000	13900000	0.707404		chr08	13800000	13900000	11.915
chr08	13900000	14000000	0.698633		chr08	13900000	14000000	12.7642
chr08	14000000	14100000	0.592225		chr08	14000000	14100000	10.0112
chr08	14100000	14200000	0.602129		chr08	14100000	14200000	11.3111
chr08	14200000	14300000	0.672504		chr08	14200000	14300000	13.3928
chr08	14300000	14400000	0.698248		chr08	14300000	14400000	13.0624
chr08	14400000	14500000	0.66133		chr08	14400000	14500000	13.1763
chr08	14500000	14600000	0.638201		chr08	14500000	14600000	10.951
chr08	14600000	14700000	0.646452		chr08	14600000	14700000	9.64624
chr08	14700000	14800000	0.630155		chr08	14700000	14800000	4.64887
chr08	14800000	14900000	0.544827		chr08	14800000	14900000	0.997516
chr08	14900000	15000000	0.68805		chr08	14900000	15000000	8.12827
chr08	15000000	15100000	0.654551		chr08	15000000	15100000	7.94101
chr08	15100000	15200000	0.696496		chr08	15100000	15200000	11.7284
chr08	15200000	15300000	0.690779		chr08	15200000	15300000	13.763
chr08	15300000	15400000	0.63712		chr08	15300000	15400000	13.8374
chr08	15400000	15500000	0.55974		chr08	15400000	15500000	6.90665
chr08	15500000	15600000	0.51795		chr08	15500000	15600000	5.05198
chr08	15600000	15700000	0.554012		chr08	15600000	15700000	9.7717
chr08	15700000	15800000	0.6406		chr08	15700000	15800000	13.1036
chr08	15800000	15900000	0.676657		chr08	15800000	15900000	14.7355
chr08	15900000	16000000	0.620438		chr08	15900000	16000000	12.0733
chr08	16000000	16100000	0.601707		chr08	16000000	16100000	12.0712
chr08	16100000	16200000	0.646369		chr08	16100000	16200000	14.5485
chr08	16200000	16300000	0.657239		chr08	16200000	16300000	15.0386
chr08	16300000	16400000	0.662484		chr08	16300000	16400000	15.6185
chr08	16400000	16500000	0.608067		chr08	16400000	16500000	15.6025
chr08	16500000	16600000	0.655377		chr08	16500000	16600000	13.8394
chr08	16600000	16700000	0.692989		chr08	16600000	16700000	13.5078
chr08	16700000	16800000	0.629015		chr08	16700000	16800000	14.1946
chr08	16800000	16900000	0.602819		chr08	16800000	16900000	15.1758
chr08	16900000	17000000	0.583679		chr08	16900000	17000000	15.8067
chr08	17000000	17100000	0.593077		chr08	17000000	17100000	15.5556
chr08	17100000	17200000	0.488302		chr08	17100000	17200000	14.3493
chr08	17200000	17300000	0.575695		chr08	17200000	17300000	15.9487
chr08	17300000	17400000	0.578329		chr08	17300000	17400000	15.1108
chr08	17400000	17500000	0.576786		chr08	17400000	17500000	15.8138
chr08	17500000	17600000	0.564106		chr08	17500000	17600000	15.9979
chr08	17600000	17700000	0.626159		chr08	17600000	17700000	15.0049
chr08	17700000	17800000	0.514341		chr08	17700000	17800000	15.3967
chr08	17800000	17900000	0.552914		chr08	17800000	17900000	16.0236
chr08	17900000	18000000	0.547403		chr08	17900000	18000000	14.8141
chr08	18000000	18100000	0.538852		chr08	18000000	18100000	15.9842
chr08	18100000	18200000	0.562313		chr08	18100000	18200000	16.2313
chr08	18200000	18300000	0.603694		chr08	18200000	18300000	14.9626
chr08	18300000	18400000	0.557884		chr08	18300000	18400000	16.437
chr08	18400000	18500000	0.501072		chr08	18400000	18500000	16.0611
chr08	18500000	18600000	0.529975		chr08	18500000	18600000	16.4043
chr08	18600000	18700000	0.534486		chr08	18600000	18700000	16.2312
chr08	18700000	18800000	0.527301		chr08	18700000	18800000	15.7695
chr08	18800000	18900000	0.4854		chr08	18800000	18900000	15.932
chr08	18900000	19000000	0.45782		chr08	18900000	19000000	14.795
chr08	19000000	19100000	0.44427		chr08	19000000	19100000	15.9576
chr08	19100000	19200000	0.548417		chr08	19100000	19200000	15.4228
chr08	19200000	19300000	0.504369		chr08	19200000	19300000	15.8096
chr08	19300000	19400000	0.526926		chr08	19300000	19400000	16.0029
chr08	19400000	19500000	0.48808		chr08	19400000	19500000	16.4329
chr08	19500000	19600000	0.509084		chr08	19500000	19600000	16.1827
chr08	19600000	19700000	0.491967		chr08	19600000	19700000	15.5771
chr08	19700000	19800000	0.472357		chr08	19700000	19800000	16.2478
chr08	19800000	19900000	0.523053		chr08	19800000	19900000	16.2291
chr08	19900000	20000000	0.525306		chr08	19900000	20000000	16.1751
chr08	20000000	20100000	0.538959		chr08	20000000	20100000	15.6052
chr08	20100000	20200000	0.444705		chr08	20100000	20200000	15.5789
[truncated: 2,976 more rows]

## Sheet: PN_hap2
cooltools					homer					calder
chrom	start	end	E1		chrom	start	end	PC1		VChr	Start	End	AB	AABB	AAAABBBB
chr01	0	100000	-0.115457		chr01	0	100000	-4.01823		chr01	1	200000	B	B1	B1.2
chr01	100000	200000	-0.223631		chr01	100000	200000	-6.50686		chr01	200001	1100000	A	A1	A1.1
chr01	200000	300000	0.1128		chr01	200000	300000	0.0319037		chr01	1100001	2000000	A	A1	A1.1
chr01	300000	400000	0.38621		chr01	300000	400000	7.16129		chr01	2000001	2500000	A	A1	A1.1
chr01	400000	500000	0.611732		chr01	400000	500000	12.2261		chr01	2500001	2900000	A	A1	A1.1
chr01	500000	600000	0.605643		chr01	500000	600000	14.2445		chr01	2900001	4500000	A	A1	A1.1
chr01	600000	700000	0.645072		chr01	600000	700000	14.903		chr01	4500001	5000000	A	A1	A1.2
chr01	700000	800000	0.610758		chr01	700000	800000	15.059		chr01	5000001	5300000	A	A1	A1.2
chr01	800000	900000	0.501824		chr01	800000	900000	9.90598		chr01	5300001	6400000	A	A1	A1.2
chr01	900000	1000000	0.584459		chr01	900000	1000000	15.0524		chr01	6400001	7100000	A	A1	A1.2
chr01	1000000	1100000	0.651714		chr01	1000000	1100000	14.9302		chr01	7100001	7600000	A	A1	A1.2
chr01	1100000	1200000	0.604128		chr01	1100000	1200000	15.2622		chr01	7600001	8300000	A	A1	A1.2
chr01	1200000	1300000	0.543956		chr01	1200000	1300000	14.967		chr01	8300001	8500000	A	A2	A2.1
chr01	1300000	1400000	0.499394		chr01	1300000	1400000	14.1079		chr01	8500001	8700000	A	A2	A2.2
chr01	1400000	1500000	0.372941		chr01	1400000	1500000	11.7542		chr01	8700001	9100000	A	A2	A2.2
chr01	1500000	1600000	0.401426		chr01	1500000	1600000	12.4215		chr01	9100001	9800000	A	A2	A2.1
chr01	1600000	1700000	0.496592		chr01	1600000	1700000	14.277		chr01	9800001	10400000	A	A2	A2.1
chr01	1700000	1800000	0.477076		chr01	1700000	1800000	14.3095		chr01	10400001	11500000	B	B1	B1.1
chr01	1800000	1900000	0.459218		chr01	1800000	1900000	13.961		chr01	11500001	12200000	B	B2	B2.1
chr01	1900000	2000000	0.531374		chr01	1900000	2000000	14.848		chr01	12200001	12500000	B	B1	B1.1
chr01	2000000	2100000	0.562142		chr01	2000000	2100000	15.5824		chr01	12500001	13400000	B	B2	B2.2
chr01	2100000	2200000	0.553426		chr01	2100000	2200000	15.0786		chr01	13400001	14900000	B	B2	B2.2
chr01	2200000	2300000	0.548808		chr01	2200000	2300000	13.5882		chr01	15300001	15800000	B	B2	B2.2
chr01	2300000	2400000	0.574315		chr01	2300000	2400000	14.9151		chr01	15900001	16100000	B	B2	B2.2
chr01	2400000	2500000	0.543306		chr01	2400000	2500000	15.5873		chr01	16100001	17100000	B	B2	B2.2
chr01	2500000	2600000	0.512934		chr01	2500000	2600000	15.191		chr01	17100001	18400000	B	B2	B2.2
chr01	2600000	2700000	0.494852		chr01	2600000	2700000	14.7412		chr01	18400001	18800000	B	B2	B2.1
chr01	2700000	2800000	0.328478		chr01	2700000	2800000	11.0329		chr01	18800001	19300000	B	B2	B2.2
chr01	2800000	2900000	0.501421		chr01	2800000	2900000	15.4923		chr01	19300001	19700000	B	B2	B2.1
chr01	2900000	3000000	0.529809		chr01	2900000	3000000	15.1227		chr01	19700001	20200000	B	B2	B2.1
chr01	3000000	3100000	0.539082		chr01	3000000	3100000	14.5717		chr01	20200001	20800000	B	B2	B2.1
chr01	3100000	3200000	0.530688		chr01	3100000	3200000	14.969		chr01	20800001	21100000	B	B2	B2.1
chr01	3200000	3300000	0.51735		chr01	3200000	3300000	15.3173		chr01	21100001	21500000	B	B2	B2.1
chr01	3300000	3400000	0.443526		chr01	3300000	3400000	14.8234		chr01	21500001	22000000	A	A2	A2.2
chr01	3400000	3500000	0.380216		chr01	3400000	3500000	12.394		chr01	22000001	22400000	B	B1	B1.1
chr01	3500000	3600000	0.449829		chr01	3500000	3600000	15.0712		chr01	22400001	23100000	A	A2	A2.1
chr01	3600000	3700000	0.458492		chr01	3600000	3700000	15.3363		chr01	23100001	23500000	A	A2	A2.2
chr01	3700000	3800000	0.49953		chr01	3700000	3800000	15.0056		chr01	23500001	24600000	A	A2	A2.1
chr01	3800000	3900000	0.491337		chr01	3800000	3900000	14.7166		chr01	24600001	24800000	B	B1	B1.2
chr01	3900000	4000000	0.526753		chr01	3900000	4000000	15.5091
chr01	4000000	4100000	0.528235		chr01	4000000	4100000	15.7518
chr01	4100000	4200000	0.500589		chr01	4100000	4200000	14.9148
chr01	4200000	4300000	0.512618		chr01	4200000	4300000	14.6646
chr01	4300000	4400000	0.520204		chr01	4300000	4400000	15.4758
chr01	4400000	4500000	0.529316		chr01	4400000	4500000	15.1494
chr01	4500000	4600000	0.500293		chr01	4500000	4600000	14.6066
chr01	4600000	4700000	0.506769		chr01	4600000	4700000	14.7152
chr01	4700000	4800000	0.521616		chr01	4700000	4800000	8.59069
chr01	4800000	4900000	0.535103		chr01	4800000	4900000	14.5589
chr01	4900000	5000000	0.55895		chr01	4900000	5000000	14.447
chr01	5000000	5100000	0.412159		chr01	5000000	5100000	12.5772
chr01	5100000	5200000	0.136919		chr01	5100000	5200000	5.12574
chr01	5200000	5300000	0.00285617		chr01	5200000	5300000	1.78335
chr01	5300000	5400000	0.485177		chr01	5300000	5400000	12.7935
chr01	5400000	5500000	0.502222		chr01	5400000	5500000	12.6848
chr01	5500000	5600000	0.573164		chr01	5500000	5600000	14.0995
chr01	5600000	5700000	0.553938		chr01	5600000	5700000	13.9409
chr01	5700000	5800000	0.627857		chr01	5700000	5800000	14.4938
chr01	5800000	5900000	0.406935		chr01	5800000	5900000	11.6266
chr01	5900000	6000000	0.576705		chr01	5900000	6000000	13.8937
chr01	6000000	6100000	0.639418		chr01	6000000	6100000	14.3635
chr01	6100000	6200000	0.566381		chr01	6100000	6200000	14.441
chr01	6200000	6300000	0.619521		chr01	6200000	6300000	13.9001
chr01	6300000	6400000	0.355476		chr01	6300000	6400000	9.7985
chr01	6400000	6500000	0.411198		chr01	6400000	6500000	9.22378
chr01	6500000	6600000	0.174809		chr01	6500000	6600000	1.12089
chr01	6600000	6700000	0.451302		chr01	6600000	6700000	9.73692
chr01	6700000	6800000	0.61408		chr01	6700000	6800000	13.8159
chr01	6800000	6900000	0.471781		chr01	6800000	6900000	12.4184
chr01	6900000	7000000	0.49936		chr01	6900000	7000000	13.0616
chr01	7000000	7100000	0.607826		chr01	7000000	7100000	13.6807
chr01	7100000	7200000	0.560683		chr01	7100000	7200000	13.8388
chr01	7200000	7300000	0.57644		chr01	7200000	7300000	13.3236
chr01	7300000	7400000	0.673784		chr01	7300000	7400000	13.9371
chr01	7400000	7500000	0.665143		chr01	7400000	7500000	14.082
chr01	7500000	7600000	0.704552		chr01	7500000	7600000	14.3478
chr01	7600000	7700000	0.641409		chr01	7600000	7700000	14.2137
chr01	7700000	7800000	0.572797		chr01	7700000	7800000	13.507
chr01	7800000	7900000	0.608753		chr01	7800000	7900000	13.3046
chr01	7900000	8000000	0.689705		chr01	7900000	8000000	13.791
chr01	8000000	8100000	0.638255		chr01	8000000	8100000	13.3574
chr01	8100000	8200000	0.667147		chr01	8100000	8200000	13.6389
chr01	8200000	8300000	0.53702		chr01	8200000	8300000	12.0861
chr01	8300000	8400000	0.488558		chr01	8300000	8400000	8.31722
chr01	8400000	8500000	0.539356		chr01	8400000	8500000	10.5528
chr01	8500000	8600000	0.2439		chr01	8500000	8600000	1.42807
chr01	8600000	8700000	0.34616		chr01	8600000	8700000	4.297
chr01	8700000	8800000	0.295929		chr01	8700000	8800000	2.48807
chr01	8800000	8900000	0.0620367		chr01	8800000	8900000	-2.21812
chr01	8900000	9000000	0.192747		chr01	8900000	9000000	-0.0636101
chr01	9000000	9100000	0.215949		chr01	9000000	9100000	2.48643
chr01	9100000	9200000	0.496868		chr01	9100000	9200000	9.30419
chr01	9200000	9300000	0.783906		chr01	9200000	9300000	13.4208
chr01	9300000	9400000	0.723627		chr01	9300000	9400000	13.9365
chr01	9400000	9500000	0.560346		chr01	9400000	9500000	11.6192
chr01	9500000	9600000	0.609338		chr01	9500000	9600000	11.2577
chr01	9600000	9700000	0.605857		chr01	9600000	9700000	12.202
chr01	9700000	9800000	0.613399		chr01	9700000	9800000	12.9292
chr01	9800000	9900000	0.495462		chr01	9800000	9900000	10.5976
chr01	9900000	10000000	0.480209		chr01	9900000	10000000	9.38349
chr01	10000000	10100000	0.509939		chr01	10000000	10100000	10.5477
chr01	10100000	10200000	0.820583		chr01	10100000	10200000	14.4634
chr01	10200000	10300000	0.832667		chr01	10200000	10300000	13.5447
chr01	10300000	10400000	0.495422		chr01	10300000	10400000	8.32158
chr01	10400000	10500000	0.196002		chr01	10400000	10500000	-0.0924389
chr01	10500000	10600000	-0.00373054		chr01	10500000	10600000	-5.9047
chr01	10600000	10700000	0.154155		chr01	10600000	10700000	-0.551227
chr01	10700000	10800000	-0.0102112		chr01	10700000	10800000	-6.59615
chr01	10800000	10900000	0.238122		chr01	10800000	10900000	0.481024
chr01	10900000	11000000	0.215913		chr01	10900000	11000000	0.689569
chr01	11000000	11100000	0.160574		chr01	11000000	11100000	-1.2425
chr01	11100000	11200000	0.300446		chr01	11100000	11200000	2.35779
chr01	11200000	11300000	0.494639		chr01	11200000	11300000	5.52906
chr01	11300000	11400000	0.272753		chr01	11300000	11400000	-0.0320546
chr01	11400000	11500000	0.622506		chr01	11400000	11500000	9.57156
chr01	11500000	11600000	-0.422335		chr01	11500000	11600000	-14.8256
chr01	11600000	11700000	-0.139471		chr01	11600000	11700000	-10.2758
chr01	11700000	11800000	0.0106905		chr01	11700000	11800000	-6.89593
chr01	11800000	11900000	-0.0975249		chr01	11800000	11900000	-9.40191
chr01	11900000	12000000	-0.0905142		chr01	11900000	12000000	-9.33108
chr01	12000000	12100000	0.119941		chr01	12000000	12100000	-3.48188
chr01	12100000	12200000	-0.184441		chr01	12100000	12200000	-10.9295
chr01	12200000	12300000	0.290021		chr01	12200000	12300000	1.32219
chr01	12300000	12400000	0.301281		chr01	12300000	12400000	1.23745
chr01	12400000	12500000	0.301289		chr01	12400000	12500000	1.78523
chr01	12500000	12600000	0.111138		chr01	12500000	12600000	-4.80957
chr01	12600000	12700000	0.0674089		chr01	12600000	12700000	-6.47733
chr01	12700000	12800000	-0.158336		chr01	12700000	12800000	-11.5153
chr01	12800000	12900000	-0.293512		chr01	12800000	12900000	-12.8346
chr01	12900000	13000000	-0.818555		chr01	12900000	13000000	-18.2499
chr01	13000000	13100000	-0.522769		chr01	13000000	13100000	-15.8744
chr01	13100000	13200000	-0.581334		chr01	13100000	13200000	-16.2053
chr01	13200000	13300000	-0.511985		chr01	13200000	13300000	-15.6507
chr01	13300000	13400000	-0.227712		chr01	13300000	13400000	-11.7517
chr01	13400000	13500000	-0.942381		chr01	13400000	13500000	-18.4903
chr01	13500000	13600000	-0.903163		chr01	13500000	13600000	-17.7
chr01	13600000	13700000	-0.992985		chr01	13600000	13700000	-18.17
chr01	13700000	13800000	-1.22848		chr01	13700000	13800000	-18.9421
chr01	13800000	13900000	-1.24617		chr01	13800000	13900000	-19.0956
chr01	13900000	14000000	-1.33497		chr01	13900000	14000000	-18.8376
chr01	14000000	14100000	-1.17601		chr01	14000000	14100000	-18.2867
chr01	14100000	14200000	-1.16645		chr01	14100000	14200000	-18.8675
chr01	14200000	14300000	-1.19891		chr01	14200000	14300000	-18.81
chr01	14300000	14400000	-1.1176		chr01	14300000	14400000	-18.9068
chr01	14400000	14500000	-1.14765		chr01	14400000	14500000	-19.0503
chr01	14500000	14600000	-1.16444		chr01	14500000	14600000	-19.3336
chr01	14600000	14700000	-1.16342		chr01	14600000	14700000	-18.7403
chr01	14700000	14800000	-1.20382		chr01	14700000	14800000	-19.6609
chr01	14800000	14900000	-1.23976		chr01	14800000	14900000	-19.8602
chr01	14900000	15000000	-1.21949		chr01	14900000	15000000
chr01	15000000	15100000			chr01	15000000	15100000
chr01	15100000	15200000			chr01	15100000	15200000
chr01	15200000	15300000			chr01	15200000	15300000
chr01	15300000	15400000	-1.07491		chr01	15300000	15400000	-19.5375
chr01	15400000	15500000	-0.917844		chr01	15400000	15500000	-19.942
chr01	15500000	15600000	-0.999496		chr01	15500000	15600000	-20.7297
chr01	15600000	15700000	-0.868035		chr01	15600000	15700000	-19.8043
chr01	15700000	15800000	-1.33511		chr01	15700000	15800000	-17.9749
chr01	15800000	15900000	-1.18836		chr01	15800000	15900000
chr01	15900000	16000000	-1.32611		chr01	15900000	16000000	-16.4817
chr01	16000000	16100000	-0.9638		chr01	16000000	16100000	-19.3028
chr01	16100000	16200000	-0.461739		chr01	16100000	16200000	-18.2741
chr01	16200000	16300000	-0.416794		chr01	16200000	16300000	-17.6956
chr01	16300000	16400000	-0.363735		chr01	16300000	16400000	-17.0101
chr01	16400000	16500000	-0.675214		chr01	16400000	16500000	-20.178
chr01	16500000	16600000	-0.625067		chr01	16500000	16600000	-19.975
chr01	16600000	16700000	-0.673609		chr01	16600000	16700000	-20.5139
chr01	16700000	16800000	-1.07976		chr01	16700000	16800000	-20.5652
chr01	16800000	16900000	-0.881888		chr01	16800000	16900000	-20.8769
chr01	16900000	17000000	-0.834198		chr01	16900000	17000000	-20.867
chr01	17000000	17100000	-0.861822		chr01	17000000	17100000	-21.0737
chr01	17100000	17200000	-0.626566		chr01	17100000	17200000	-19.6729
chr01	17200000	17300000	-0.391366		chr01	17200000	17300000	-17.384
chr01	17300000	17400000	-0.557134		chr01	17300000	17400000	-19.7883
chr01	17400000	17500000	-0.45296		chr01	17400000	17500000	-18.7214
chr01	17500000	17600000	-0.19938		chr01	17500000	17600000	-14.6678
chr01	17600000	17700000	-0.539731		chr01	17600000	17700000	-19.3916
chr01	17700000	17800000	-0.447907		chr01	17700000	17800000	-18.4469
chr01	17800000	17900000	-0.20113		chr01	17800000	17900000	-14.0017
chr01	17900000	18000000	-0.695754		chr01	17900000	18000000	-20.6713
chr01	18000000	18100000	-0.717418		chr01	18000000	18100000	-20.7012
chr01	18100000	18200000	-0.50106		chr01	18100000	18200000	-18.4924
chr01	18200000	18300000	-0.567396		chr01	18200000	18300000	-19.3022
chr01	18300000	18400000	-0.417695		chr01	18300000	18400000	-17.334
chr01	18400000	18500000	0.304004		chr01	18400000	18500000	-1.46008
chr01	18500000	18600000	-0.0507428		chr01	18500000	18600000	-10.6375
chr01	18600000	18700000	0.12804		chr01	18600000	18700000	-6.5845
chr01	18700000	18800000	0.14307		chr01	18700000	18800000	-5.84698
chr01	18800000	18900000	-0.16312		chr01	18800000	18900000	-12.8975
chr01	18900000	19000000	-0.486549		chr01	18900000	19000000	-18.8159
chr01	19000000	19100000	-0.496527		chr01	19000000	19100000	-18.3912
chr01	19100000	19200000	-0.5418		chr01	19100000	19200000	-18.9422
chr01	19200000	19300000	-0.467327		chr01	19200000	19300000	-18.1654
chr01	19300000	19400000	-0.208826		chr01	19300000	19400000	-13.1335
chr01	19400000	19500000	-0.252431		chr01	19400000	19500000	-13.8668
chr01	19500000	19600000	-0.596243		chr01	19500000	19600000	-19.2404
chr01	19600000	19700000	-0.807657		chr01	19600000	19700000	-20.5634
chr01	19700000	19800000	-0.254394		chr01	19700000	19800000	-14.4289
chr01	19800000	19900000	-0.0444478		chr01	19800000	19900000	-9.96923
chr01	19900000	20000000	0.0861963		chr01	19900000	20000000	-6.48607
chr01	20000000	20100000	-0.177573		chr01	20000000	20100000	-12.4732
chr01	20100000	20200000	-0.362879		chr01	20100000	20200000	-15.3601
chr01	20200000	20300000	-0.123682		chr01	20200000	20300000	-11.4674
chr01	20300000	20400000	-0.417892		chr01	20300000	20400000	-15.9856
chr01	20400000	20500000	-0.412686		chr01	20400000	20500000	-14.4012
chr01	20500000	20600000	-0.421856		chr01	20500000	20600000	-15.9638
chr01	20600000	20700000	-0.818296		chr01	20600000	20700000	-20.4765
chr01	20700000	20800000	-0.420212		chr01	20700000	20800000	-16.797
chr01	20800000	20900000	-0.176552		chr01	20800000	20900000	-12.0878
chr01	20900000	21000000	0.137834		chr01	20900000	21000000	-3.55832
chr01	21000000	21100000	0.131601		chr01	21000000	21100000	-3.8231
chr01	21100000	21200000	-0.961556		chr01	21100000	21200000	-20.6375
chr01	21200000	21300000	-1.15467		chr01	21200000	21300000	-21.2561
chr01	21300000	21400000	-1.23483		chr01	21300000	21400000	-21.6373
chr01	21400000	21500000	-0.0310173		chr01	21400000	21500000	-8.75851
chr01	21500000	21600000	0.724633		chr01	21500000	21600000	9.27734
chr01	21600000	21700000	0.889611		chr01	21600000	21700000	10.2702
chr01	21700000	21800000	0.892555		chr01	21700000	21800000	9.96
chr01	21800000	21900000	0.7267		chr01	21800000	21900000	8.44223
chr01	21900000	22000000	0.687678		chr01	21900000	22000000	9.26322
chr01	22000000	22100000	0.192136		chr01	22000000	22100000	-1.91941
chr01	22100000	22200000	-0.12174		chr01	22100000	22200000	-9.42611
chr01	22200000	22300000	-0.346709		chr01	22200000	22300000	-13.1893
chr01	22300000	22400000	0.349273		chr01	22300000	22400000	3.67906
chr01	22400000	22500000	0.536379		chr01	22400000	22500000	7.09348
chr01	22500000	22600000	0.780914		chr01	22500000	22600000	10.8312
chr01	22600000	22700000	0.99597		chr01	22600000	22700000	11.5842
chr01	22700000	22800000	0.998162		chr01	22700000	22800000	12.0934
chr01	22800000	22900000	0.828117		chr01	22800000	22900000	11.6102
chr01	22900000	23000000	0.525556		chr01	22900000	23000000	7.899
chr01	23000000	23100000	0.59989		chr01	23000000	23100000	8.95214
chr01	23100000	23200000	0.72909		chr01	23100000	23200000	9.79024
chr01	23200000	23300000	0.346515		chr01	23200000	23300000	-0.258875
chr01	23300000	23400000	0.432971		chr01	23300000	23400000	0.407115
chr01	23400000	23500000	0.688305		chr01	23400000	23500000	8.27777
chr01	23500000	23600000	0.620291		chr01	23500000	23600000	8.50576
chr01	23600000	23700000	0.590259		chr01	23600000	23700000	7.68607
chr01	23700000	23800000	0.826746		chr01	23700000	23800000	10.4698
chr01	23800000	23900000	0.882301		chr01	23800000	23900000	11.8358
chr01	23900000	24000000	0.830243		chr01	23900000	24000000	11.293
chr01	24000000	24100000	0.867166		chr01	24000000	24100000	11.7862
chr01	24100000	24200000	0.748877		chr01	24100000	24200000	10.73
chr01	24200000	24300000	0.937899		chr01	24200000	24300000	11.5878
chr01	24300000	24400000	0.80255		chr01	24300000	24400000	10.4308
chr01	24400000	24500000	0.55187		chr01	24400000	24500000	7.39314
chr01	24500000	24600000	0.381557		chr01	24500000	24600000	3.53226
chr01	24600000	24700000	-0.0867952		chr01	24600000	24700000	-4.01423
chr01	24700000	24737809	-0.352833		chr01	24700000	24737809
chr02	0	100000	0.00996117		chr02	0	100000	4.04286		chr02	1	1000000	A	A1	A1.1
chr02	100000	200000	0.556908		chr02	100000	200000	16.4986		chr02	1000001	1400000	A	A1	A1.1
chr02	200000	300000	0.493842		chr02	200000	300000	16.4704		chr02	1400001	1700000	A	A1	A1.1
chr02	300000	400000	0.55009		chr02	300000	400000	17.7402		chr02	1700001	3100000	A	A1	A1.1
chr02	400000	500000	0.621646		chr02	400000	500000	16.7886		chr02	3100001	3500000	A	A1	A1.1
chr02	500000	600000	0.6972		chr02	500000	600000	18.5459		chr02	3500001	4600000	A	A1	A1.1
chr02	600000	700000	0.636935		chr02	600000	700000	18.3506		chr02	4600001	5500000	A	A1	A1.1
chr02	700000	800000	0.435327		chr02	700000	800000	16.1631		chr02	5500001	6400000	A	A1	A1.2
chr02	800000	900000	0.624267		chr02	800000	900000	18.1557		chr02	6400001	6700000	A	A2	A2.2
chr02	900000	1000000	0.598943		chr02	900000	1000000	17.9998		chr02	6700001	7400000	A	A2	A2.1
chr02	1000000	1100000	0.670449		chr02	1000000	1100000	18.432		chr02	7400001	7900000	A	A2	A2.1
chr02	1100000	1200000	0.667512		chr02	1100000	1200000	18.6418		chr02	7900001	8600000	A	A2	A2.1
chr02	1200000	1300000	0.668234		chr02	1200000	1300000	18.626		chr02	8600001	9100000	A	A2	A2.1
chr02	1300000	1400000	0.609144		chr02	1300000	1400000	18.4402		chr02	9100001	9800000	B	B1	B1.1
chr02	1400000	1500000	0.506747		chr02	1400000	1500000	17.7201		chr02	9800001	10100000	A	A2	A2.2
chr02	1500000	1600000	0.0510185		chr02	1500000	1600000	10.1856		chr02	10100001	10700000	B	B1	B1.1
chr02	1600000	1700000	0.382319		chr02	1600000	1700000	15.8586		chr02	10700001	11500000	B	B2	B2.2
chr02	1700000	1800000	0.540002		chr02	1700000	1800000	18.1683		chr02	11500001	12000000	B	B1	B1.2
chr02	1800000	1900000	0.441052		chr02	1800000	1900000	16.7381		chr02	12000001	13000000	B	B2	B2.2
chr02	1900000	2000000	0.611736		chr02	1900000	2000000	18.5782		chr02	13000001	13400000	B	B2	B2.2
chr02	2000000	2100000	0.639938		chr02	2000000	2100000	18.7532		chr02	13600001	14400000	B	B2	B2.2
chr02	2100000	2200000	0.627329		chr02	2100000	2200000	18.6132		chr02	14400001	15000000	B	B2	B2.2
chr02	2200000	2300000	0.559736		chr02	2200000	2300000	18.6218		chr02	15000001	15700000	B	B2	B2.1
chr02	2300000	2400000	0.553204		chr02	2300000	2400000	17.9876		chr02	15700001	16700000	B	B2	B2.1
chr02	2400000	2500000	0.42736		chr02	2400000	2500000	15.9103		chr02	16700001	17600000	B	B2	B2.2
chr02	2500000	2600000	0.327075		chr02	2500000	2600000	13.7453		chr02	17600001	18100000	B	B2	B2.2
chr02	2600000	2700000	0.520241		chr02	2600000	2700000	17.9087		chr02	18200001	18900000	B	B2	B2.1
chr02	2700000	2800000	0.530811		chr02	2700000	2800000	17.7994		chr02	18900001	19500000	B	B1	B1.2
chr02	2800000	2900000	0.552758		chr02	2800000	2900000	18.0553		chr02	19500001	19800000	B	B1	B1.2
chr02	2900000	3000000	0.524498		chr02	2900000	3000000	17.0988		chr02	19800001	20300000	B	B1	B1.2
chr02	3000000	3100000	0.575535		chr02	3000000	3100000	18.373		chr02	20300001	20600000	A	A2	A2.2
chr02	3100000	3200000	0.485313		chr02	3100000	3200000	17.3911		chr02	20600001	21200000	A	A2	A2.2
chr02	3200000	3300000	0.453225		chr02	3200000	3300000	16.0359		chr02	21200001	21600000	B	B1	B1.2
chr02	3300000	3400000	0.387907		chr02	3300000	3400000	14.1056
chr02	3400000	3500000	0.550282		chr02	3400000	3500000	17.865
chr02	3500000	3600000	0.611645		chr02	3500000	3600000	18.8466
chr02	3600000	3700000	0.625241		chr02	3600000	3700000	18.5781
chr02	3700000	3800000	0.622987		chr02	3700000	3800000	18.4536
chr02	3800000	3900000	0.546133		chr02	3800000	3900000	17.6201
chr02	3900000	4000000	0.583942		chr02	3900000	4000000	18.7204
chr02	4000000	4100000	0.636051		chr02	4000000	4100000	19.2852
chr02	4100000	4200000	0.615067		chr02	4100000	4200000	18.9609
chr02	4200000	4300000	0.608349		chr02	4200000	4300000	18.7996
chr02	4300000	4400000	0.671177		chr02	4300000	4400000	19.3041
chr02	4400000	4500000	0.702926		chr02	4400000	4500000	19.3002
chr02	4500000	4600000	0.683163		chr02	4500000	4600000	19.2069
chr02	4600000	4700000	0.690677		chr02	4600000	4700000	19.1474
chr02	4700000	4800000	0.615039		chr02	4700000	4800000	18.9661
chr02	4800000	4900000	0.659349		chr02	4800000	4900000	18.8611
chr02	4900000	5000000	0.651812		chr02	4900000	5000000	18.5025
chr02	5000000	5100000	0.654964		chr02	5000000	5100000	18.5225
chr02	5100000	5200000	0.630002		chr02	5100000	5200000	18.6237
chr02	5200000	5300000	0.67296		chr02	5200000	5300000	18.9137
chr02	5300000	5400000	0.628681		chr02	5300000	5400000	18.5742
chr02	5400000	5500000	0.648352		chr02	5400000	5500000	19.064
chr02	5500000	5600000	0.577983		chr02	5500000	5600000	18.1885
chr02	5600000	5700000	0.585248		chr02	5600000	5700000	18.226
chr02	5700000	5800000	0.569013		chr02	5700000	5800000	17.1816
chr02	5800000	5900000	0.557213		chr02	5800000	5900000	17.1067
chr02	5900000	6000000	0.441414		chr02	5900000	6000000	15.4694
chr02	6000000	6100000	0.248626		chr02	6000000	6100000	10.9265
chr02	6100000	6200000	-0.0521747		chr02	6100000	6200000	2.51305
chr02	6200000	6300000	0.302326		chr02	6200000	6300000	11.2021
chr02	6300000	6400000	0.0270017		chr02	6300000	6400000	4.47291
chr02	6400000	6500000	-0.620438		chr02	6400000	6500000	-5.93288
chr02	6500000	6600000	-0.436399		chr02	6500000	6600000	-3.15922
chr02	6600000	6700000	-0.862619		chr02	6600000	6700000	-7.65013
chr02	6700000	6800000	-0.0921271		chr02	6700000	6800000	2.43152
chr02	6800000	6900000	0.27844		chr02	6800000	6900000	10.3596
chr02	6900000	7000000	-0.0112031		chr02	6900000	7000000	4.56678
chr02	7000000	7100000			chr02	7000000	7100000	5.80284
chr02	7100000	7200000	0.109079		chr02	7100000	7200000	6.51106
chr02	7200000	7300000	0.312532		chr02	7200000	7300000	11.5256
chr02	7300000	7400000	0.0251945		chr02	7300000	7400000	4.5201
chr02	7400000	7500000	-0.576114		chr02	7400000	7500000	-6.94203
chr02	7500000	7600000	0.016716		chr02	7500000	7600000	3.88534
chr02	7600000	7700000	-0.248734		chr02	7600000	7700000	-3.04567
chr02	7700000	7800000	-0.263458		chr02	7700000	7800000	-2.17678
chr02	7800000	7900000	0.100115		chr02	7800000	7900000	4.96065
chr02	7900000	8000000	0.402081		chr02	7900000	8000000	12.8705
chr02	8000000	8100000	0.270385		chr02	8000000	8100000	9.68715
chr02	8100000	8200000	0.0901522		chr02	8100000	8200000	5.4784
chr02	8200000	8300000	0.338554		chr02	8200000	8300000	10.8344
chr02	8300000	8400000	0.379926		chr02	8300000	8400000	11.877
chr02	8400000	8500000	0.503753		chr02	8400000	8500000	15.5438
chr02	8500000	8600000	0.601455		chr02	8500000	8600000	16.5563
chr02	8600000	8700000	0.307869		chr02	8600000	8700000	10.0291
chr02	8700000	8800000	0.350279		chr02	8700000	8800000	10.7473
chr02	8800000	8900000	0.442488		chr02	8800000	8900000	12.9535
chr02	8900000	9000000	0.256917		chr02	8900000	9000000	9.24817
chr02	9000000	9100000	0.102018		chr02	9000000	9100000	5.23478
chr02	9100000	9200000	-0.528385		chr02	9100000	9200000	-7.88373
chr02	9200000	9300000	-1.0151		chr02	9200000	9300000	-12.0246
chr02	9300000	9400000	-0.46403		chr02	9300000	9400000	-6.09732
chr02	9400000	9500000	-0.388963		chr02	9400000	9500000	-5.69932
chr02	9500000	9600000	-0.599		chr02	9500000	9600000	-8.40348
chr02	9600000	9700000	-0.793245		chr02	9600000	9700000	-10.3245
chr02	9700000	9800000	-0.385772		chr02	9700000	9800000	-5.65518
chr02	9800000	9900000	-0.0837782		chr02	9800000	9900000	-0.481988
chr02	9900000	10000000	0.0166266		chr02	9900000	10000000	1.68247
chr02	10000000	10100000	-0.242065		chr02	10000000	10100000	-4.20433
chr02	10100000	10200000	-0.374248		chr02	10100000	10200000	-5.71209
chr02	10200000	10300000	-0.464569		chr02	10200000	10300000	-7.12862
chr02	10300000	10400000	-0.574935		chr02	10300000	10400000	-10.2948
chr02	10400000	10500000	-0.188315		chr02	10400000	10500000	-3.3692
chr02	10500000	10600000	-0.383527		chr02	10500000	10600000	-6.04303
chr02	10600000	10700000	-0.590907		chr02	10600000	10700000	-8.47553
chr02	10700000	10800000	-1.21308		chr02	10700000	10800000	-13.6971
chr02	10800000	10900000	-1.18068		chr02	10800000	10900000	-13.6203
chr02	10900000	11000000	-1.24592		chr02	10900000	11000000	-13.3514
chr02	11000000	11100000	-1.19739		chr02	11000000	11100000	-13.2855
chr02	11100000	11200000	-1.19659		chr02	11100000	11200000	-13.1916
chr02	11200000	11300000	-1.22445		chr02	11200000	11300000	-13.5616
chr02	11300000	11400000	-1.20688		chr02	11300000	11400000	-13.6461
chr02	11400000	11500000	-0.935835		chr02	11400000	11500000	-13.6596
chr02	11500000	11600000	-0.729003		chr02	11500000	11600000	-12.1797
chr02	11600000	11700000	-0.460731		chr02	11600000	11700000	-9.94247
chr02	11700000	11800000	-0.624879		chr02	11700000	11800000	-11.8628
chr02	11800000	11900000	-0.506147		chr02	11800000	11900000	-8.84176
chr02	11900000	12000000	-0.594447		chr02	11900000	12000000	-10.162
chr02	12000000	12100000	-0.669645		chr02	12000000	12100000	-11.3938
chr02	12100000	12200000	-0.751659		chr02	12100000	12200000	-12.7211
chr02	12200000	12300000	-0.771136		chr02	12200000	12300000	-12.6882
chr02	12300000	12400000	-0.828633		chr02	12300000	12400000	-11.1112
chr02	12400000	12500000	-0.798343		chr02	12400000	12500000	-10.0359
chr02	12500000	12600000	-0.742956		chr02	12500000	12600000	-10.308
chr02	12600000	12700000	-0.705511		chr02	12600000	12700000	-10.7345
chr02	12700000	12800000	-0.687125		chr02	12700000	12800000	-10.9974
chr02	12800000	12900000	-0.573314		chr02	12800000	12900000	-11.3358
chr02	12900000	13000000	-0.581893		chr02	12900000	13000000	-11.8826
chr02	13000000	13100000	-0.51499		chr02	13000000	13100000	-12.8375
chr02	13100000	13200000	-0.447301		chr02	13100000	13200000	-13.1622
chr02	13200000	13300000	-0.54479		chr02	13200000	13300000	-13.9892
chr02	13300000	13400000	-0.566614		chr02	13300000	13400000	-12.5715
chr02	13400000	13500000	-0.771648		chr02	13400000	13500000	-11.3896
chr02	13500000	13600000	-0.722168		chr02	13500000	13600000	-10.2242
chr02	13600000	13700000	-0.571825		chr02	13600000	13700000	-10.922
chr02	13700000	13800000	-0.605889		chr02	13700000	13800000	-10.4876
chr02	13800000	13900000	-0.542817		chr02	13800000	13900000	-11.8102
chr02	13900000	14000000	-0.319256		chr02	13900000	14000000	-10.1073
chr02	14000000	14100000	-0.549212		chr02	14000000	14100000	-11.1631
chr02	14100000	14200000	-0.774689		chr02	14100000	14200000	-11.095
chr02	14200000	14300000	-0.753568		chr02	14200000	14300000	-9.43335
chr02	14300000	14400000	-0.583849		chr02	14300000	14400000	-11.6209
chr02	14400000	14500000	-0.728919		chr02	14400000	14500000	-14.0108
chr02	14500000	14600000	-0.874907		chr02	14500000	14600000	-14.5166
chr02	14600000	14700000	-0.906133		chr02	14600000	14700000	-14.8569
chr02	14700000	14800000	-0.2176		chr02	14700000	14800000	-6.27004
chr02	14800000	14900000	-0.809061		chr02	14800000	14900000	-15.0563
chr02	14900000	15000000	-0.807595		chr02	14900000	15000000	-15.1343
chr02	15000000	15100000	-0.548908		chr02	15000000	15100000	-12.9817
chr02	15100000	15200000	-0.297614		chr02	15100000	15200000	-7.6907
chr02	15200000	15300000	-0.605899		chr02	15200000	15300000	-12.5077
chr02	15300000	15400000	-0.503334		chr02	15300000	15400000	-11.9159
chr02	15400000	15500000	-0.542559		chr02	15400000	15500000	-11.8657
chr02	15500000	15600000	-0.544165		chr02	15500000	15600000	-11.7859
chr02	15600000	15700000	-0.746375		chr02	15600000	15700000	-14.5229
chr02	15700000	15800000	-0.644732		chr02	15700000	15800000	-12.6918
chr02	15800000	15900000	-0.584115		chr02	15800000	15900000	-12.7489
chr02	15900000	16000000	-0.253225		chr02	15900000	16000000	-7.14505
chr02	16000000	16100000	-0.502352		chr02	16000000	16100000	-12.4387
chr02	16100000	16200000	-0.614052		chr02	16100000	16200000	-12.4154
chr02	16200000	16300000	-0.733604		chr02	16200000	16300000	-14.333
chr02	16300000	16400000	-0.387091		chr02	16300000	16400000	-9.16422
chr02	16400000	16500000	-0.639749		chr02	16400000	16500000	-13.1933
chr02	16500000	16600000	-0.587539		chr02	16500000	16600000	-12.6244
chr02	16600000	16700000	-0.577945		chr02	16600000	16700000	-13.0461
chr02	16700000	16800000	-0.82309		chr02	16700000	16800000	-14.8371
chr02	16800000	16900000	-0.85498		chr02	16800000	16900000	-14.162
chr02	16900000	17000000	-0.83185		chr02	16900000	17000000	-13.9155
chr02	17000000	17100000	-0.650421		chr02	17000000	17100000	-12.6963
chr02	17100000	17200000	-0.647484		chr02	17100000	17200000	-13.4528
chr02	17200000	17300000	-0.819756		chr02	17200000	17300000	-14.5197
chr02	17300000	17400000	-0.598142		chr02	17300000	17400000	-13.5153
chr02	17400000	17500000	-0.937822		chr02	17400000	17500000	-14.8124
chr02	17500000	17600000	-0.74624		chr02	17500000	17600000	-13.9704
chr02	17600000	17700000	-0.873199		chr02	17600000	17700000	-14.6511
chr02	17700000	17800000	-0.986593		chr02	17700000	17800000	-14.3243
chr02	17800000	17900000	-1.1761		chr02	17800000	17900000	-14.0476
chr02	17900000	18000000	-1.11571		chr02	17900000	18000000	-14.5293
chr02	18000000	18100000	-1.16226		chr02	18000000	18100000	-14.8731
chr02	18100000	18200000	-1.09985		chr02	18100000	18200000	-14.9687
chr02	18200000	18300000	-0.651561		chr02	18200000	18300000	-12.0968
chr02	18300000	18400000	-0.465257		chr02	18300000	18400000	-11.3484
chr02	18400000	18500000	-0.619025		chr02	18400000	18500000	-13.706
chr02	18500000	18600000	-0.310039		chr02	18500000	18600000	-9.97944
chr02	18600000	18700000	-0.568021		chr02	18600000	18700000	-12.1108
chr02	18700000	18800000	-0.378088		chr02	18700000	18800000	-9.73637
chr02	18800000	18900000	-0.630378		chr02	18800000	18900000	-12.8717
chr02	18900000	19000000	-0.0802536		chr02	18900000	19000000	-4.20442
chr02	19000000	19100000	-0.221329		chr02	19000000	19100000	-6.58452
chr02	19100000	19200000	-0.212753		chr02	19100000	19200000	-5.81166
chr02	19200000	19300000	-0.0187846		chr02	19200000	19300000	-1.91094
chr02	19300000	19400000	0.168234		chr02	19300000	19400000	1.5592
chr02	19400000	19500000	-0.12546		chr02	19400000	19500000	-3.49516
chr02	19500000	19600000	-0.339552		chr02	19500000	19600000	-6.71076
chr02	19600000	19700000	-1.0871		chr02	19600000	19700000	-14.2654
chr02	19700000	19800000	-0.956595		chr02	19700000	19800000	-13.9889
chr02	19800000	19900000	-0.294673		chr02	19800000	19900000	-5.34264
chr02	19900000	20000000	-0.0975034		chr02	19900000	20000000	-2.26559
chr02	20000000	20100000	0.0143125		chr02	20000000	20100000	-0.69466
chr02	20100000	20200000	-0.500509		chr02	20100000	20200000	-9.16973
chr02	20200000	20300000	-0.528531		chr02	20200000	20300000	-9.11953
chr02	20300000	20400000	0.11846		chr02	20300000	20400000	1.30703
chr02	20400000	20500000	0.780616		chr02	20400000	20500000	10.042
chr02	20500000	20600000	0.361442		chr02	20500000	20600000	5.23055
chr02	20600000	20700000	-0.233503		chr02	20600000	20700000	-3.67985
chr02	20700000	20800000	-0.568109		chr02	20700000	20800000	-8.28992
chr02	20800000	20900000	-0.402455		chr02	20800000	20900000	-5.96617
chr02	20900000	21000000	0.127581		chr02	20900000	21000000	2.20231
chr02	21000000	21100000	0.475121		chr02	21000000	21100000	7.13636
chr02	21100000	21200000	-0.269747		chr02	21100000	21200000	-4.48068
chr02	21200000	21300000			chr02	21200000	21300000	-10.4361
chr02	21300000	21400000	-0.849311		chr02	21300000	21400000	-12.992
chr02	21400000	21500000			chr02	21400000	21500000	-14.6008
chr02	21500000	21551945	-0.678827		chr02	21500000	21551945
chr03	0	100000	0.0255772		chr03	0	100000	4.32541		chr03	1	300000	A	A1	A1.2
chr03	100000	200000	0.065295		chr03	100000	200000	5.53681		chr03	300001	1300000	A	A1	A1.1
chr03	200000	300000	0.205175		chr03	200000	300000	8.38526		chr03	1300001	2000000	A	A1	A1.1
chr03	300000	400000	0.393438		chr03	300000	400000	13.4682		chr03	2000001	3100000	A	A1	A1.1
chr03	400000	500000	0.376466		chr03	400000	500000	13.6956		chr03	3100001	3700000	A	A1	A1.1
chr03	500000	600000	0.536944		chr03	500000	600000	17.4512		chr03	3700001	4300000	A	A1	A1.1
chr03	600000	700000	0.628312		chr03	600000	700000	19.1961		chr03	4300001	4900000	A	A1	A1.2
chr03	700000	800000	0.126549		chr03	700000	800000	7.89882		chr03	4900001	6100000	A	A1	A1.1
chr03	800000	900000	0.121759		chr03	800000	900000	8.28298		chr03	6100001	6700000	A	A1	A1.2
chr03	900000	1000000	0.446749		chr03	900000	1000000	15.7678		chr03	6700001	7100000	A	A2	A2.1
chr03	1000000	1100000	-0.103929		chr03	1000000	1100000	3.36184		chr03	7100001	7700000	A	A2	A2.1
chr03	1100000	1200000	-0.712389		chr03	1100000	1200000	-6.42747		chr03	7700001	8400000	A	A2	A2.1
chr03	1200000	1300000	0.268671		chr03	1200000	1300000	11.3967		chr03	8400001	9100000	B	B1	B1.2
chr03	1300000	1400000	0.540557		chr03	1300000	1400000	17.778		chr03	9100001	9400000	A	A2	A2.2
chr03	1400000	1500000	0.728943		chr03	1400000	1500000	20.1676		chr03	9400001	10300000	B	B1	B1.1
chr03	1500000	1600000	0.739022		chr03	1500000	1600000	20.1686		chr03	10300001	11300000	B	B2	B2.2
chr03	1600000	1700000	0.73211		chr03	1600000	1700000	20.3991		chr03	11300001	11800000	B	B2	B2.2
chr03	1700000	1800000	0.703273		chr03	1700000	1800000	20.3687		chr03	11800001	12600000	B	B1	B1.2
chr03	1800000	1900000	0.634507		chr03	1800000	1900000	19.0439		chr03	12600001	13000000	B	B1	B1.2
chr03	1900000	2000000	0.634758		chr03	1900000	2000000	19.4006		chr03	13000001	13400000	B	B1	B1.2
chr03	2000000	2100000	0.684883		chr03	2000000	2100000	20.5021		chr03	13400001	14300000	B	B2	B2.2
chr03	2100000	2200000	0.663984		chr03	2100000	2200000	19.9158		chr03	14800001	15100000	B	B2	B2.2
chr03	2200000	2300000	0.639929		chr03	2200000	2300000	19.7989		chr03	15200001	15500000	B	B2	B2.2
chr03	2300000	2400000	0.596888		chr03	2300000	2400000	19.6498		chr03	15800001	16200000	B	B2	B2.2
chr03	2400000	2500000	0.590297		chr03	2400000	2500000	19.255		chr03	16200001	16700000	B	B2	B2.2
chr03	2500000	2600000	0.658987		chr03	2500000	2600000	20.5204		chr03	16700001	17000000	B	B2	B2.1
chr03	2600000	2700000	0.558564		chr03	2600000	2700000	18.6672		chr03	17000001	17400000	B	B2	B2.2
chr03	2700000	2800000	0.602431		chr03	2700000	2800000	19.3129		chr03	17400001	18900000	B	B2	B2.1
chr03	2800000	2900000	0.717104		chr03	2800000	2900000	20.8868		chr03	18900001	19200000	B	B1	B1.1
chr03	2900000	3000000	0.692467		chr03	2900000	3000000	20.528		chr03	19200001	20100000	B	B2	B2.1
chr03	3000000	3100000	0.65889		chr03	3000000	3100000	20.0284		chr03	20100001	20700000	B	B1	B1.1
chr03	3100000	3200000	0.648651		chr03	3100000	3200000	19.4576		chr03	20700001	20900000	A	A2	A2.2
chr03	3200000	3300000	0.634201		chr03	3200000	3300000	19.9284		chr03	20900001	21100000	B	B1	B1.1
chr03	3300000	3400000	0.550993		chr03	3300000	3400000	18.6724		chr03	21100001	21400000	A	A2	A2.2
chr03	3400000	3500000	0.583377		chr03	3400000	3500000	19.0367		chr03	21400001	21900000	B	B1	B1.1
chr03	3500000	3600000	0.697676		chr03	3500000	3600000	20.4303		chr03	21900001	22200000	A	A2	A2.1
chr03	3600000	3700000	0.663975		chr03	3600000	3700000	20.3059		chr03	22200001	22500000	B	B1	B1.1
chr03	3700000	3800000	0.389747		chr03	3700000	3800000	13.536		chr03	22500001	23300000	A	A2	A2.1
chr03	3800000	3900000	0.469241		chr03	3800000	3900000	15.5904
chr03	3900000	4000000	0.502335		chr03	3900000	4000000	17.0095
chr03	4000000	4100000	0.550875		chr03	4000000	4100000	17.5842
chr03	4100000	4200000	0.488517		chr03	4100000	4200000	16.511
chr03	4200000	4300000	0.273113		chr03	4200000	4300000	10.6475
chr03	4300000	4400000	-0.0293087		chr03	4300000	4400000	3.59296
chr03	4400000	4500000	-0.569489		chr03	4400000	4500000	-5.90882
chr03	4500000	4600000	-0.153729		chr03	4500000	4600000	0.914961
chr03	4600000	4700000	0.1326		chr03	4600000	4700000	7.00068
chr03	4700000	4800000	0.0464987		chr03	4700000	4800000	5.49045
chr03	4800000	4900000	0.103486		chr03	4800000	4900000	6.86358
chr03	4900000	5000000	0.420301		chr03	4900000	5000000	14.7798
chr03	5000000	5100000	0.602973		chr03	5000000	5100000	18.9091
chr03	5100000	5200000	0.630104		chr03	5100000	5200000	18.5165
chr03	5200000	5300000	0.566745		chr03	5200000	5300000	18.6397
chr03	5300000	5400000	0.664108		chr03	5300000	5400000	19.6613
chr03	5400000	5500000	0.748372		chr03	5400000	5500000	20.5594
chr03	5500000	5600000	0.752311		chr03	5500000	5600000	20.3611
chr03	5600000	5700000	0.665439		chr03	5600000	5700000	18.6697
chr03	5700000	5800000	0.633464		chr03	5700000	5800000	18.5789
chr03	5800000	5900000	0.7122		chr03	5800000	5900000	19.8837
chr03	5900000	6000000	0.610528		chr03	5900000	6000000	18.2683
chr03	6000000	6100000	0.279828		chr03	6000000	6100000	10.776
chr03	6100000	6200000	-0.291618		chr03	6100000	6200000	-0.49322
chr03	6200000	6300000	-0.0011715		chr03	6200000	6300000	4.95781
chr03	6300000	6400000	-0.213678		chr03	6300000	6400000	0.114242
chr03	6400000	6500000	0.0499772		chr03	6400000	6500000	5.8336
chr03	6500000	6600000	0.179806		chr03	6500000	6600000	8.84265
chr03	6600000	6700000	0.396131		chr03	6600000	6700000	13.7137
chr03	6700000	6800000	-0.0850709		chr03	6700000	6800000	3.7511
chr03	6800000	6900000	-0.503129		chr03	6800000	6900000	-3.47276
chr03	6900000	7000000	0.238129		chr03	6900000	7000000	10.7283
chr03	7000000	7100000	0.285015		chr03	7000000	7100000	11.481
chr03	7100000	7200000	-0.303282		chr03	7100000	7200000	-0.655017
chr03	7200000	7300000	-0.328146		chr03	7200000	7300000	-1.80403
chr03	7300000	7400000	-0.606302		chr03	7300000	7400000	-5.83612
chr03	7400000	7500000	0.0209205		chr03	7400000	7500000	4.58778
chr03	7500000	7600000	0.317668		chr03	7500000	7600000	12.1511
chr03	7600000	7700000	-0.106221		chr03	7600000	7700000	1.99765
chr03	7700000	7800000	-0.548192		chr03	7700000	7800000	-6.63606
chr03	7800000	7900000	-0.492244		chr03	7800000	7900000	-4.59947
chr03	7900000	8000000	-0.456619		chr03	7900000	8000000	-4.50548
chr03	8000000	8100000	-0.556103		chr03	8000000	8100000	-5.93989
chr03	8100000	8200000	-0.089662		chr03	8100000	8200000	2.29815
chr03	8200000	8300000	0.202397		chr03	8200000	8300000	11.1509
chr03	8300000	8400000	-0.310735		chr03	8300000	8400000	-1.25204
chr03	8400000	8500000	-0.640809		chr03	8400000	8500000	-6.78573
chr03	8500000	8600000	-0.698248		chr03	8500000	8600000	-7.29316
chr03	8600000	8700000	-1.18859		chr03	8600000	8700000	-10.568
chr03	8700000	8800000	-0.613537		chr03	8700000	8800000	-7.00507
chr03	8800000	8900000	-0.608092		chr03	8800000	8900000	-7.01171
chr03	8900000	9000000	-0.74265		chr03	8900000	9000000	-7.12745
chr03	9000000	9100000	-0.711015		chr03	9000000	9100000	-7.93525
chr03	9100000	9200000	-0.258764		chr03	9100000	9200000	-1.65443
chr03	9200000	9300000	-0.157876		chr03	9200000	9300000	0.939996
chr03	9300000	9400000	0.143107		chr03	9300000	9400000	9.63191
chr03	9400000	9500000	-0.24831		chr03	9400000	9500000	-1.65382
chr03	9500000	9600000	-0.617142		chr03	9500000	9600000	-8.01727
chr03	9600000	9700000	-0.272496		chr03	9600000	9700000	-2.63437
chr03	9700000	9800000	-0.182849		chr03	9700000	9800000	-0.474558
chr03	9800000	9900000	-0.000742055		chr03	9800000	9900000	4.11918
chr03	9900000	10000000	-0.364267		chr03	9900000	10000000	-5.47488
chr03	10000000	10100000	-0.0881172		chr03	10000000	10100000	1.90446
chr03	10100000	10200000	-0.0504097		chr03	10100000	10200000	3.25446
chr03	10200000	10300000	-0.447811		chr03	10200000	10300000	-6.75851
chr03	10300000	10400000	-0.949386		chr03	10300000	10400000	-11.5504
chr03	10400000	10500000	-1.20805		chr03	10400000	10500000	-11.4934
chr03	10500000	10600000	-1.16806		chr03	10500000	10600000	-11.897
chr03	10600000	10700000	-0.842592		chr03	10600000	10700000	-12.4965
chr03	10700000	10800000	-0.644848		chr03	10700000	10800000	-10.7781
chr03	10800000	10900000	-0.835646		chr03	10800000	10900000	-12.8326
chr03	10900000	11000000	-0.859787		chr03	10900000	11000000	-13.233
chr03	11000000	11100000	-0.516848		chr03	11000000	11100000	-11.7285
chr03	11100000	11200000			chr03	11100000	11200000	-12.9101
chr03	11200000	11300000	-0.717723		chr03	11200000	11300000	-13.0839
chr03	11300000	11400000	-0.444803		chr03	11300000	11400000	-9.56888
chr03	11400000	11500000	-0.505022		chr03	11400000	11500000	-9.80887
chr03	11500000	11600000	-0.819442		chr03	11500000	11600000	-13.0153
chr03	11600000	11700000	-0.807855		chr03	11600000	11700000	-12.4432
chr03	11700000	11800000	-0.430416		chr03	11700000	11800000	-11.1925
chr03	11800000	11900000			chr03	11800000	11900000	-7.62661
chr03	11900000	12000000	-0.31171		chr03	11900000	12000000	-9.40877
chr03	12000000	12100000	-0.209086		chr03	12000000	12100000	-4.67113
chr03	12100000	12200000	-0.246228		chr03	12100000	12200000	-5.11514
chr03	12200000	12300000	-0.361034		chr03	12200000	12300000	-8.50064
chr03	12300000	12400000	-0.437753		chr03	12300000	12400000	-9.88378
chr03	12400000	12500000	-0.137138		chr03	12400000	12500000	-1.26017
chr03	12500000	12600000	-0.358955		chr03	12500000	12600000	-8.79973
chr03	12600000	12700000	-0.471139		chr03	12600000	12700000	-11.4023
chr03	12700000	12800000	-0.180196		chr03	12700000	12800000	-0.961664
chr03	12800000	12900000	-0.658928		chr03	12800000	12900000	-12.9489
chr03	12900000	13000000	-0.240647		chr03	12900000	13000000	-0.741907
chr03	13000000	13100000	-0.447845		chr03	13000000	13100000	-7.84615
chr03	13100000	13200000	-0.513423		chr03	13100000	13200000	-9.3423
chr03	13200000	13300000	-0.349193		chr03	13200000	13300000	-3.77454
chr03	13300000	13400000	-0.266505		chr03	13300000	13400000	-1.8977
chr03	13400000	13500000	-0.560116		chr03	13400000	13500000	-10.1613
chr03	13500000	13600000	-0.651235		chr03	13500000	13600000	-12.1777
chr03	13600000	13700000	-0.640976		chr03	13600000	13700000	-13.8053
chr03	13700000	13800000	-0.729535		chr03	13700000	13800000	-12.5538
chr03	13800000	13900000	-0.744478		chr03	13800000	13900000	-12.2796
chr03	13900000	14000000	-0.558111		chr03	13900000	14000000	-12.1685
chr03	14000000	14100000	-0.933476		chr03	14000000	14100000	-11.8409
chr03	14100000	14200000	-0.696669		chr03	14100000	14200000	-10.1381
chr03	14200000	14300000			chr03	14200000	14300000
chr03	14300000	14400000			chr03	14300000	14400000
chr03	14400000	14500000			chr03	14400000	14500000
chr03	14500000	14600000			chr03	14500000	14600000
chr03	14600000	14700000			chr03	14600000	14700000
chr03	14700000	14800000			chr03	14700000	14800000
chr03	14800000	14900000			chr03	14800000	14900000
chr03	14900000	15000000			chr03	14900000	15000000
chr03	15000000	15100000			chr03	15000000	15100000
chr03	15100000	15200000			chr03	15100000	15200000
chr03	15200000	15300000			chr03	15200000	15300000
chr03	15300000	15400000			chr03	15300000	15400000
chr03	15400000	15500000			chr03	15400000	15500000
chr03	15500000	15600000			chr03	15500000	15600000
chr03	15600000	15700000			chr03	15600000	15700000
chr03	15700000	15800000			chr03	15700000	15800000
chr03	15800000	15900000	-0.789441		chr03	15800000	15900000	-11.963
chr03	15900000	16000000	-0.817736		chr03	15900000	16000000	-12.7202
chr03	16000000	16100000	-0.739306		chr03	16000000	16100000	-13.1632
chr03	16100000	16200000	-0.725632		chr03	16100000	16200000	-13.157
chr03	16200000	16300000	-0.703244		chr03	16200000	16300000	-13.5584
chr03	16300000	16400000	-0.798493		chr03	16300000	16400000	-14.1118
chr03	16400000	16500000	-0.804387		chr03	16400000	16500000	-13.6109
chr03	16500000	16600000	-0.692078		chr03	16500000	16600000	-12.5804
chr03	16600000	16700000	-0.6968		chr03	16600000	16700000	-12.5276
chr03	16700000	16800000	-0.798187		chr03	16700000	16800000	-11.0704
chr03	16800000	16900000	-0.86653		chr03	16800000	16900000	-13.2703
chr03	16900000	17000000	-0.665233		chr03	16900000	17000000	-11.3554
chr03	17000000	17100000	-0.822142		chr03	17000000	17100000	-14.3799
chr03	17100000	17200000	-0.789768		chr03	17100000	17200000	-13.9784
chr03	17200000	17300000	-0.867799		chr03	17200000	17300000	-14.0005
chr03	17300000	17400000	-0.900189		chr03	17300000	17400000	-14.2697
chr03	17400000	17500000	-0.790223		chr03	17400000	17500000	-13.5632
chr03	17500000	17600000	-0.863854		chr03	17500000	17600000	-13.8713
chr03	17600000	17700000	-0.776937		chr03	17600000	17700000	-12.5046
chr03	17700000	17800000	-0.927396		chr03	17700000	17800000	-12.8771
chr03	17800000	17900000	-0.888626		chr03	17800000	17900000	-13.0516
chr03	17900000	18000000	-0.801748		chr03	17900000	18000000	-13.1164
chr03	18000000	18100000	-0.813154		chr03	18000000	18100000	-11.2965
chr03	18100000	18200000	-0.732275		chr03	18100000	18200000	-10.5752
chr03	18200000	18300000	-0.699231		chr03	18200000	18300000	-11.1108
chr03	18300000	18400000	-0.830157		chr03	18300000	18400000	-12.7605
chr03	18400000	18500000	-0.813802		chr03	18400000	18500000	-11.2317
chr03	18500000	18600000	-0.90054		chr03	18500000	18600000	-12.7237
chr03	18600000	18700000	-0.9238		chr03	18600000	18700000	-12.0798
chr03	18700000	18800000	-0.340527		chr03	18700000	18800000	-1.82124
chr03	18800000	18900000	-0.287763		chr03	18800000	18900000	-1.78505
chr03	18900000	19000000	-0.204795		chr03	18900000	19000000	-0.535357
chr03	19000000	19100000	0.0532416		chr03	19000000	19100000	6.04294
chr03	19100000	19200000	-0.0394542		chr03	19100000	19200000	3.48838
chr03	19200000	19300000	-0.5601		chr03	19200000	19300000	-12.2636
chr03	19300000	19400000	-0.76744		chr03	19300000	19400000	-14.1833
chr03	19400000	19500000	-0.741865		chr03	19400000	19500000	-14.0776
chr03	19500000	19600000	-0.782553		chr03	19500000	19600000	-13.9118
chr03	19600000	19700000	-0.653577		chr03	19600000	19700000	-11.9645
chr03	19700000	19800000	-0.810502		chr03	19700000	19800000	-13.8093
chr03	19800000	19900000	-0.880792		chr03	19800000	19900000	-14.2553
chr03	19900000	20000000	-0.82585		chr03	19900000	20000000	-13.9256
chr03	20000000	20100000	-0.859648		chr03	20000000	20100000	-12.9385
chr03	20100000	20200000	-0.403685		chr03	20100000	20200000	-2.5673
chr03	20200000	20300000	-0.391474		chr03	20200000	20300000	-3.71444
chr03	20300000	20400000	-0.34093		chr03	20300000	20400000	-3.61223
chr03	20400000	20500000	-0.429484		chr03	20400000	20500000	-8.50837
chr03	20500000	20600000	-0.104818		chr03	20500000	20600000	-0.768548
chr03	20600000	20700000	-0.277597		chr03	20600000	20700000	-6.08334
chr03	20700000	20800000	0.034901		chr03	20700000	20800000	1.99577
chr03	20800000	20900000	0.0590736		chr03	20800000	20900000	2.22341
chr03	20900000	21000000	-0.320309		chr03	20900000	21000000	-6.86493
chr03	21000000	21100000	-0.455034		chr03	21000000	21100000	-8.19658
chr03	21100000	21200000	0.204738		chr03	21100000	21200000	7.37766
chr03	21200000	21300000	-0.267025		chr03	21200000	21300000	-2.38353
chr03	21300000	21400000	0.106675		chr03	21300000	21400000	6.23801
chr03	21400000	21500000	-0.317862		chr03	21400000	21500000	-4.73341
chr03	21500000	21600000	-0.74211		chr03	21500000	21600000	-12.9361
chr03	21600000	21700000	-0.468432		chr03	21600000	21700000	-7.45072
chr03	21700000	21800000	-0.694658		chr03	21700000	21800000	-10.8934
chr03	21800000	21900000	-0.761835		chr03	21800000	21900000	-11.9665
chr03	21900000	22000000	0.24919		chr03	21900000	22000000	9.14811
chr03	22000000	22100000	0.618902		chr03	22000000	22100000	14.149
chr03	22100000	22200000	0.183963		chr03	22100000	22200000	8.47582
chr03	22200000	22300000	-0.999551		chr03	22200000	22300000	-13.3651
chr03	22300000	22400000	-0.933435		chr03	22300000	22400000	-10.9771
chr03	22400000	22500000	-0.656906		chr03	22400000	22500000	-10.3756
chr03	22500000	22600000	-0.168753		chr03	22500000	22600000	1.69364
chr03	22600000	22700000	-0.0212572		chr03	22600000	22700000	4.24846
chr03	22700000	22800000	-0.369704		chr03	22700000	22800000	-3.20607
chr03	22800000	22900000	-0.0820848		chr03	22800000	22900000	3.38921
chr03	22900000	23000000	0.179448		chr03	22900000	23000000	8.39668
chr03	23000000	23100000	-0.0953555		chr03	23000000	23100000	3.42949
chr03	23100000	23200000	-0.364497		chr03	23100000	23200000	0.220159
chr03	23200000	23282248	-0.167891		chr03	23200000	23282248
chr04	0	100000	-0.180592		chr04	0	100000	-2.0446		chr04	1	400000	A	A2	A2.2
chr04	100000	200000	0.0105645		chr04	100000	200000	1.84412		chr04	400001	1200000	A	A1	A1.1
chr04	200000	300000	-0.312525		chr04	200000	300000	-6.41096		chr04	1200001	2800000	A	A1	A1.1
chr04	300000	400000	-0.270218		chr04	300000	400000	-4.96441		chr04	2800001	3300000	A	A1	A1.1
chr04	400000	500000	0.419711		chr04	400000	500000	13.8026		chr04	3300001	3800000	A	A2	A2.2
chr04	500000	600000	0.7084		chr04	500000	600000	17.7939		chr04	3800001	4200000	A	A1	A1.1
chr04	600000	700000	0.774202		chr04	600000	700000	18.6901		chr04	4200001	4400000	A	A1	A1.1
chr04	700000	800000	0.739308		chr04	700000	800000	18.7181		chr04	4400001	5400000	A	A1	A1.1
chr04	800000	900000	0.738897		chr04	800000	900000	18.9895		chr04	5400001	6200000	A	A1	A1.2
chr04	900000	1000000	0.747279		chr04	900000	1000000	18.436		chr04	6200001	6500000	B	B1	B1.2
chr04	1000000	1100000	0.724227		chr04	1000000	1100000	19.0029		chr04	6500001	7100000	A	A1	A1.2
chr04	1100000	1200000	0.662311		chr04	1100000	1200000	18.9262		chr04	7100001	7800000	B	B1	B1.2
chr04	1200000	1300000	0.36107		chr04	1200000	1300000	13.0909		chr04	7800001	8700000	B	B2	B2.2
chr04	1300000	1400000	0.600281		chr04	1300000	1400000	18.1135		chr04	8700001	9000000	B	B1	B1.2
chr04	1400000	1500000	0.644788		chr04	1400000	1500000	18.446		chr04	9000001	9400000	B	B2	B2.2
chr04	1500000	1600000	0.678388		chr04	1500000	1600000	19.0276		chr04	9400001	11000000	B	B2	B2.2
chr04	1600000	1700000	0.670467		chr04	1600000	1700000	18.9358		chr04	11000001	12000000	B	B2	B2.2
chr04	1700000	1800000	0.571737		chr04	1700000	1800000	17.9792		chr04	12000001	12600000	B	B2	B2.2
chr04	1800000	1900000	0.662656		chr04	1800000	1900000	18.6043		chr04	12700001	12900000	B	B2	B2.2
chr04	1900000	2000000	0.7098		chr04	1900000	2000000	18.7479		chr04	13400001	14400000	B	B2	B2.2
chr04	2000000	2100000	0.69327		chr04	2000000	2100000	18.8863		chr04	14400001	15000000	B	B2	B2.2
chr04	2100000	2200000	0.701729		chr04	2100000	2200000	18.5932		chr04	15000001	15500000	B	B2	B2.1
chr04	2200000	2300000	0.656862		chr04	2200000	2300000	18.1427		chr04	15500001	15900000	B	B2	B2.1
chr04	2300000	2400000	0.669136		chr04	2300000	2400000	18.1294		chr04	15900001	16900000	B	B2	B2.1
chr04	2400000	2500000	0.553119		chr04	2400000	2500000	17.0506		chr04	16900001	17500000	B	B2	B2.1
chr04	2500000	2600000	0.656018		chr04	2500000	2600000	18.1282		chr04	17500001	17900000	B	B1	B1.2
chr04	2600000	2700000	0.634116		chr04	2600000	2700000	18.3461		chr04	17900001	18500000	B	B2	B2.1
chr04	2700000	2800000	0.669119		chr04	2700000	2800000	18.4611		chr04	18500001	19200000	B	B1	B1.1
chr04	2800000	2900000	0.551488		chr04	2800000	2900000	16.8448		chr04	19200001	20100000	A	A1	A1.2
chr04	2900000	3000000	0.586389		chr04	2900000	3000000	17.264		chr04	20100001	20700000	A	A1	A1.1
chr04	3000000	3100000	0.631909		chr04	3000000	3100000	17.6465		chr04	20700001	21200000	A	A2	A2.1
chr04	3100000	3200000	0.553027		chr04	3100000	3200000	16.3764		chr04	21200001	22800000	A	A1	A1.1
chr04	3200000	3300000	0.116142		chr04	3200000	3300000	7.68132		chr04	22800001	23500000	A	A2	A2.1
chr04	3300000	3400000	-0.175977		chr04	3300000	3400000	-1.88293		chr04	23500001	23800000	B	B1	B1.2
chr04	3400000	3500000			chr04	3400000	3500000	-6.35564		chr04	23800001	24100000	B	B1	B1.1
chr04	3500000	3600000			chr04	3500000	3600000	-3.50328		chr04	24100001	24500000	B	B1	B1.2
chr04	3600000	3700000	-0.281498		chr04	3600000	3700000	-3.51953		chr04	24500001	25200000	B	B1	B1.1
chr04	3700000	3800000	-0.111546		chr04	3700000	3800000	1.05893		chr04	25200001	25600000	A	A1	A1.2
chr04	3800000	3900000	0.399992		chr04	3800000	3900000	13.6198		chr04	25600001	26100000	A	A2	A2.2
chr04	3900000	4000000	0.40425		chr04	3900000	4000000	13.8388		chr04	26100001	26400000	A	A1	A1.2
chr04	4000000	4100000	0.44816		chr04	4000000	4100000	14.4112
chr04	4100000	4200000	0.272083		chr04	4100000	4200000	10.4435
chr04	4200000	4300000	0.497474		chr04	4200000	4300000	15.1163
chr04	4300000	4400000	0.488256		chr04	4300000	4400000	15.2317
chr04	4400000	4500000	0.468411		chr04	4400000	4500000	14.5943
chr04	4500000	4600000	0.649918		chr04	4500000	4600000	17.1063
chr04	4600000	4700000	0.669878		chr04	4600000	4700000	17.7026
chr04	4700000	4800000	0.599048		chr04	4700000	4800000	16.5331
chr04	4800000	4900000	0.601055		chr04	4800000	4900000	16.9294
chr04	4900000	5000000	0.71632		chr04	4900000	5000000	17.7707
chr04	5000000	5100000	0.675487		chr04	5000000	5100000	17.7421
chr04	5100000	5200000	0.667807		chr04	5100000	5200000	17.122
chr04	5200000	5300000	0.663384		chr04	5200000	5300000	17.4848
chr04	5300000	5400000	0.635616		chr04	5300000	5400000	17.3587
chr04	5400000	5500000	0.595803		chr04	5400000	5500000	16.603
chr04	5500000	5600000	0.66959		chr04	5500000	5600000	17.3166
chr04	5600000	5700000	0.481353		chr04	5600000	5700000	13.5494
chr04	5700000	5800000	0.622944		chr04	5700000	5800000	16.4755
chr04	5800000	5900000	0.63351		chr04	5800000	5900000	16.753
chr04	5900000	6000000	0.482324		chr04	5900000	6000000	13.9474
chr04	6000000	6100000	0.349445		chr04	6000000	6100000	12.1992
chr04	6100000	6200000	0.329889		chr04	6100000	6200000	11.245
chr04	6200000	6300000	-0.106884		chr04	6200000	6300000	0.954131
chr04	6300000	6400000	-0.912888		chr04	6300000	6400000	-14.8116
chr04	6400000	6500000	-0.901792		chr04	6400000	6500000	-13.8568
chr04	6500000	6600000	0.0500308		chr04	6500000	6600000	4.12407
chr04	6600000	6700000	0.541023		chr04	6600000	6700000	14.9871
chr04	6700000	6800000	0.534149		chr04	6700000	6800000	14.3256
chr04	6800000	6900000	0.559087		chr04	6800000	6900000	15.0573
chr04	6900000	7000000	0.39983		chr04	6900000	7000000	11.7259
chr04	7000000	7100000	-0.0207901		chr04	7000000	7100000	1.6729
chr04	7100000	7200000	-0.662349		chr04	7100000	7200000	-12.8776
chr04	7200000	7300000	-0.425614		chr04	7200000	7300000	-10.2352
chr04	7300000	7400000			chr04	7300000	7400000	-9.85849
chr04	7400000	7500000	-0.408553		chr04	7400000	7500000	-10.4151
chr04	7500000	7600000	-0.333969		chr04	7500000	7600000	-9.07694
chr04	7600000	7700000	-0.140347		chr04	7600000	7700000	-4.0176
chr04	7700000	7800000	-0.321458		chr04	7700000	7800000	-8.03713
chr04	7800000	7900000	-0.834225		chr04	7800000	7900000	-15.8347
chr04	7900000	8000000	-1.15797		chr04	7900000	8000000	-16.339
chr04	8000000	8100000	-1.17738		chr04	8000000	8100000	-16.3523
chr04	8100000	8200000	-0.928656		chr04	8100000	8200000	-15.9282
chr04	8200000	8300000			chr04	8200000	8300000	-10.6434
chr04	8300000	8400000	-0.540299		chr04	8300000	8400000	-12.9872
chr04	8400000	8500000	-0.921855		chr04	8400000	8500000	-16.0616
chr04	8500000	8600000	-0.873959		chr04	8500000	8600000	-15.935
chr04	8600000	8700000	-0.491103		chr04	8600000	8700000	-13.3846
chr04	8700000	8800000	0.127228		chr04	8700000	8800000	3.46236
chr04	8800000	8900000	-0.290975		chr04	8800000	8900000	-8.86092
chr04	8900000	9000000	-0.372364		chr04	8900000	9000000	-11.5877
chr04	9000000	9100000	-0.696728		chr04	9000000	9100000	-15.466
chr04	9100000	9200000	-0.815554		chr04	9100000	9200000	-15.4015
chr04	9200000	9300000	-0.885893		chr04	9200000	9300000	-16.1937
chr04	9300000	9400000	-0.144421		chr04	9300000	9400000	-5.91387
chr04	9400000	9500000	-0.421058		chr04	9400000	9500000	-12.0064
chr04	9500000	9600000	-0.603218		chr04	9500000	9600000	-13.0303
chr04	9600000	9700000	-0.420643		chr04	9600000	9700000	-11.803
chr04	9700000	9800000	-0.473593		chr04	9700000	9800000	-13.8263
chr04	9800000	9900000	-0.7776		chr04	9800000	9900000	-16.463
chr04	9900000	10000000	-0.609417		chr04	9900000	10000000	-15.8499
chr04	10000000	10100000	-0.462004		chr04	10000000	10100000	-12.5527
chr04	10100000	10200000	-0.932902		chr04	10100000	10200000	-16.7048
chr04	10200000	10300000	-1.07234		chr04	10200000	10300000	-15.7599
chr04	10300000	10400000	-0.875735		chr04	10300000	10400000	-16.3015
chr04	10400000	10500000	-0.617212		chr04	10400000	10500000	-15.3133
chr04	10500000	10600000	-0.67197		chr04	10500000	10600000	-15.9465
chr04	10600000	10700000	-0.7839		chr04	10600000	10700000	-16.5658
chr04	10700000	10800000	-0.76102		chr04	10700000	10800000	-15.3605
chr04	10800000	10900000	-0.769059		chr04	10800000	10900000	-16.0413
chr04	10900000	11000000	-0.0451601		chr04	10900000	11000000	-3.9685
chr04	11000000	11100000	-0.858143		chr04	11000000	11100000	-16.429
chr04	11100000	11200000	-0.878739		chr04	11100000	11200000	-16.3986
chr04	11200000	11300000	-0.629095		chr04	11200000	11300000	-14.9204
chr04	11300000	11400000	-0.493775		chr04	11300000	11400000	-14.5673
chr04	11400000	11500000	-0.562285		chr04	11400000	11500000	-15.672
chr04	11500000	11600000	-0.383818		chr04	11500000	11600000	-12.9146
chr04	11600000	11700000	-0.723843		chr04	11600000	11700000	-16.3952
chr04	11700000	11800000	-0.474843		chr04	11700000	11800000	-13.855
chr04	11800000	11900000	-0.395928		chr04	11800000	11900000	-11.5374
chr04	11900000	12000000	-0.423024		chr04	11900000	12000000	-12.5017
chr04	12000000	12100000	-0.805446		chr04	12000000	12100000	-14.4452
chr04	12100000	12200000	-0.614695		chr04	12100000	12200000	-12.5448
chr04	12200000	12300000	-0.599533		chr04	12200000	12300000	-11.3044
chr04	12300000	12400000	-0.958388		chr04	12300000	12400000	-10.1681
chr04	12400000	12500000	-0.91394		chr04	12400000	12500000	-9.40604
chr04	12500000	12600000	-1.12866		chr04	12500000	12600000
chr04	12600000	12700000			chr04	12600000	12700000
chr04	12700000	12800000	-1.15316		chr04	12700000	12800000
chr04	12800000	12900000	-0.752715		chr04	12800000	12900000
chr04	12900000	13000000			chr04	12900000	13000000
chr04	13000000	13100000			chr04	13000000	13100000
chr04	13100000	13200000			chr04	13100000	13200000
chr04	13200000	13300000			chr04	13200000	13300000
chr04	13300000	13400000			chr04	13300000	13400000
chr04	13400000	13500000	-0.99806		chr04	13400000	13500000
chr04	13500000	13600000	-0.741899		chr04	13500000	13600000
chr04	13600000	13700000	-0.688112		chr04	13600000	13700000	-11.2639
chr04	13700000	13800000	-0.74428		chr04	13700000	13800000	-14.0761
chr04	13800000	13900000	-0.750988		chr04	13800000	13900000	-14.2173
chr04	13900000	14000000	-0.779529		chr04	13900000	14000000	-13.5307
chr04	14000000	14100000	-0.844627		chr04	14000000	14100000	-10.59
chr04	14100000	14200000	-0.804524		chr04	14100000	14200000	-11.0107
chr04	14200000	14300000	-0.77277		chr04	14200000	14300000	-10.6344
chr04	14300000	14400000	-0.758399		chr04	14300000	14400000	-11.4424
chr04	14400000	14500000	-0.524023		chr04	14400000	14500000	-10.5584
chr04	14500000	14600000	-0.814792		chr04	14500000	14600000	-14.7283
chr04	14600000	14700000	-0.656156		chr04	14600000	14700000	-14.455
chr04	14700000	14800000	-0.852362		chr04	14700000	14800000	-14.5746
chr04	14800000	14900000	-0.664802		chr04	14800000	14900000	-15.06
chr04	14900000	15000000	-0.820926		chr04	14900000	15000000	-15.3438
chr04	15000000	15100000	-0.741956		chr04	15000000	15100000	-15.744
chr04	15100000	15200000	-0.538335		chr04	15100000	15200000	-13.8399
chr04	15200000	15300000	-0.623358		chr04	15200000	15300000	-14.6266
chr04	15300000	15400000	-0.744162		chr04	15300000	15400000	-16.0215
chr04	15400000	15500000	-0.872762		chr04	15400000	15500000	-15.9905
chr04	15500000	15600000	-0.336499		chr04	15500000	15600000	-9.82687
chr04	15600000	15700000	-0.416242		chr04	15600000	15700000	-11.8927
chr04	15700000	15800000	-0.955619		chr04	15700000	15800000	-16.5403
chr04	15800000	15900000	-0.981682		chr04	15800000	15900000	-16.6908
chr04	15900000	16000000	-0.58724		chr04	15900000	16000000	-12.6626
chr04	16000000	16100000	-0.544118		chr04	16000000	16100000	-12.4935
chr04	16100000	16200000	-0.708425		chr04	16100000	16200000	-15.9683
chr04	16200000	16300000	-0.745673		chr04	16200000	16300000	-14.4619
chr04	16300000	16400000	-0.356958		chr04	16300000	16400000	-7.13641
chr04	16400000	16500000	-0.699402		chr04	16400000	16500000	-11.5211
chr04	16500000	16600000	-0.827029		chr04	16500000	16600000	-15.42
chr04	16600000	16700000	-0.887423		chr04	16600000	16700000	-15.829
chr04	16700000	16800000	-0.956144		chr04	16700000	16800000	-16.3766
chr04	16800000	16900000	-0.713659		chr04	16800000	16900000	-15.1848
chr04	16900000	17000000	-0.367036		chr04	16900000	17000000	-9.38829
chr04	17000000	17100000	-0.576906		chr04	17000000	17100000	-14.9828
chr04	17100000	17200000	-0.610343		chr04	17100000	17200000	-14.5371
chr04	17200000	17300000	-0.795145		chr04	17200000	17300000	-16.2733
chr04	17300000	17400000	-0.538059		chr04	17300000	17400000	-13.7801
chr04	17400000	17500000	-0.859178		chr04	17400000	17500000	-15.3895
chr04	17500000	17600000	-0.552513		chr04	17500000	17600000	-14.2031
chr04	17600000	17700000	-0.3933		chr04	17600000	17700000	-10.6327
chr04	17700000	17800000	-0.27169		chr04	17700000	17800000	-6.7632
chr04	17800000	17900000	-0.574666		chr04	17800000	17900000	-13.4777
chr04	17900000	18000000	-0.880605		chr04	17900000	18000000	-14.8902
chr04	18000000	18100000	-0.999704		chr04	18000000	18100000	-16.1972
chr04	18100000	18200000	-1.21187		chr04	18100000	18200000	-16.325
chr04	18200000	18300000	-0.835551		chr04	18200000	18300000	-15.1266
chr04	18300000	18400000	-0.754998		chr04	18300000	18400000	-13.5203
chr04	18400000	18500000	-0.936871		chr04	18400000	18500000	-16.4421
chr04	18500000	18600000	-0.415216		chr04	18500000	18600000	-9.20567
chr04	18600000	18700000	-0.428024		chr04	18600000	18700000	-9.65257
chr04	18700000	18800000	0.0492714		chr04	18700000	18800000	6.02928
chr04	18800000	18900000	-0.427228		chr04	18800000	18900000	-10.4356
chr04	18900000	19000000	-0.27156		chr04	18900000	19000000	-6.26083
chr04	19000000	19100000	-0.746168		chr04	19000000	19100000	-13.93
chr04	19100000	19200000	-0.0689642		chr04	19100000	19200000	2.57094
chr04	19200000	19300000	0.282744		chr04	19200000	19300000	12.8434
chr04	19300000	19400000	0.482095		chr04	19300000	19400000	15.686
chr04	19400000	19500000	0.521861		chr04	19400000	19500000	16.3995
chr04	19500000	19600000	0.697798		chr04	19500000	19600000	19.2591
chr04	19600000	19700000	0.549675		chr04	19600000	19700000	18.2214
chr04	19700000	19800000	0.596792		chr04	19700000	19800000	18.9478
chr04	19800000	19900000	0.527518		chr04	19800000	19900000	17.8897
chr04	19900000	20000000	0.492387		chr04	19900000	20000000	17.7717
chr04	20000000	20100000	0.527253		chr04	20000000	20100000	17.7686
chr04	20100000	20200000	0.693472		chr04	20100000	20200000	19.3133
chr04	20200000	20300000	0.716637		chr04	20200000	20300000	19.1206
chr04	20300000	20400000	0.75356		chr04	20300000	20400000	18.6117
chr04	20400000	20500000	0.640783		chr04	20400000	20500000	19.0424
chr04	20500000	20600000	0.744331		chr04	20500000	20600000	19.5481
chr04	20600000	20700000	0.700224		chr04	20600000	20700000	19.1299
chr04	20700000	20800000	0.12314		chr04	20700000	20800000	9.66656
chr04	20800000	20900000	-0.411396		chr04	20800000	20900000	-5.51151
chr04	20900000	21000000	-0.223184		chr04	20900000	21000000	-1.23982
chr04	21000000	21100000	-0.0203783		chr04	21000000	21100000	5.38435
chr04	21100000	21200000	-0.0746792		chr04	21100000	21200000	3.77736
chr04	21200000	21300000	0.156213		chr04	21200000	21300000	12.4206
chr04	21300000	21400000	0.289952		chr04	21300000	21400000	14.8681
chr04	21400000	21500000	0.314062		chr04	21400000	21500000	16.1415
chr04	21500000	21600000	0.554871		chr04	21500000	21600000	18.6214
chr04	21600000	21700000	0.623503		chr04	21600000	21700000	18.922
chr04	21700000	21800000	0.695432		chr04	21700000	21800000	19.0372
chr04	21800000	21900000	0.66577		chr04	21800000	21900000	18.9461
chr04	21900000	22000000	0.473916		chr04	21900000	22000000	17.5283
chr04	22000000	22100000	0.601905		chr04	22000000	22100000	18.1276
chr04	22100000	22200000	0.594112		chr04	22100000	22200000	18.3563
chr04	22200000	22300000	0.434703		chr04	22200000	22300000	16.905
chr04	22300000	22400000	0.625424		chr04	22300000	22400000	18.5126
chr04	22400000	22500000	0.633809		chr04	22400000	22500000	18.7004
chr04	22500000	22600000	0.608899		chr04	22500000	22600000	18.0936
chr04	22600000	22700000	0.665296		chr04	22600000	22700000	18.7843
chr04	22700000	22800000	0.331592		chr04	22700000	22800000	15.9271
chr04	22800000	22900000	0.248141		chr04	22800000	22900000	14.2464
chr04	22900000	23000000	-0.381763		chr04	22900000	23000000	-4.84226
chr04	23000000	23100000	-0.0426866		chr04	23000000	23100000	4.74547
chr04	23100000	23200000	0.210917		chr04	23100000	23200000	13.617
chr04	23200000	23300000	0.246563		chr04	23200000	23300000	13.7362
chr04	23300000	23400000	0.394479		chr04	23300000	23400000	16.2244
chr04	23400000	23500000	0.196087		chr04	23400000	23500000	13.1238
chr04	23500000	23600000	-0.268847		chr04	23500000	23600000	-3.25306
chr04	23600000	23700000	-1.12194		chr04	23600000	23700000	-14.704
chr04	23700000	23800000	-1.26054		chr04	23700000	23800000	-14.7092
chr04	23800000	23900000	-0.168299		chr04	23800000	23900000	1.07753
chr04	23900000	24000000	0.0641009		chr04	23900000	24000000	7.98002
chr04	24000000	24100000	-0.584481		chr04	24000000	24100000	-10.5999
chr04	24100000	24200000	-0.913357		chr04	24100000	24200000	-14.6262
chr04	24200000	24300000	-1.25102		chr04	24200000	24300000	-15.672
chr04	24300000	24400000	-0.653006		chr04	24300000	24400000	-12.8218
chr04	24400000	24500000	-0.857957		chr04	24400000	24500000	-15.2058
chr04	24500000	24600000	-0.586332		chr04	24500000	24600000	-11.8947
chr04	24600000	24700000	-0.374307		chr04	24600000	24700000	-6.40789
chr04	24700000	24800000	-0.773602		chr04	24700000	24800000	-13.9487
chr04	24800000	24900000	-0.623732		chr04	24800000	24900000	-12.5231
chr04	24900000	25000000	-0.635608		chr04	24900000	25000000	-13.01
chr04	25000000	25100000	-0.428165		chr04	25000000	25100000	-9.03615
chr04	25100000	25200000	-0.251992		chr04	25100000	25200000	-3.70707
chr04	25200000	25300000	0.117806		chr04	25200000	25300000	7.7895
chr04	25300000	25400000	0.316256		chr04	25300000	25400000	13.7195
chr04	25400000	25500000	0.304713		chr04	25400000	25500000	12.2463
chr04	25500000	25600000	0.130276		chr04	25500000	25600000	8.08923
chr04	25600000	25700000	-0.0681612		chr04	25600000	25700000	2.64778
chr04	25700000	25800000	-0.546814		chr04	25700000	25800000	-6.12014
chr04	25800000	25900000	-0.363912		chr04	25800000	25900000	-5.23003
chr04	25900000	26000000	-0.285986		chr04	25900000	26000000	-2.90858
chr04	26000000	26100000	-0.133029		chr04	26000000	26100000	0.846915
chr04	26100000	26200000	0.481203		chr04	26100000	26200000	14.6376
chr04	26200000	26300000	0.131883		chr04	26200000	26300000	4.63295
chr04	26300000	26390957	0.102694		chr04	26300000	26390957
chr05	0	100000	-0.00414076		chr05	0	100000	2.88497		chr05	1	800000	A	A1	A1.2
chr05	100000	200000	0.12232		chr05	100000	200000	5.90931		chr05	800001	1700000	A	A1	A1.2
chr05	200000	300000	0.395555		chr05	200000	300000	13.8561		chr05	1700001	2000000	B	B1	B1.2
chr05	300000	400000	0.648657		chr05	300000	400000	19.4081		chr05	2000001	4300000	A	A1	A1.1
chr05	400000	500000	0.617825		chr05	400000	500000	20.0398		chr05	4300001	5000000	A	A1	A1.1
chr05	500000	600000	0.337037		chr05	500000	600000	13.9681		chr05	5000001	6000000	A	A1	A1.1
chr05	600000	700000	-0.00375515		chr05	600000	700000	4.37176		chr05	6000001	6300000	A	A1	A1.2
chr05	700000	800000	0.52564		chr05	700000	800000	18.495		chr05	6300001	6900000	A	A1	A1.1
chr05	800000	900000	0.713873		chr05	800000	900000	21.47		chr05	6900001	7200000	A	A2	A2.1
chr05	900000	1000000	0.728299		chr05	900000	1000000	22.0698		chr05	7200001	7800000	A	A2	A2.1
chr05	1000000	1100000	0.737338		chr05	1000000	1100000	21.4878		chr05	7800001	8100000	B	B1	B1.2
chr05	1100000	1200000	0.767654		chr05	1100000	1200000	22.5129		chr05	8100001	8600000	A	A2	A2.1
chr05	1200000	1300000	0.732614		chr05	1200000	1300000	21.979		chr05	8600001	9600000	A	A2	A2.1
chr05	1300000	1400000	0.694765		chr05	1300000	1400000	21.2793		chr05	9600001	10300000	B	B2	B2.1
chr05	1400000	1500000	0.685006		chr05	1400000	1500000	20.8043		chr05	10300001	10800000	B	B1	B1.1
chr05	1500000	1600000	0.454041		chr05	1500000	1600000	15.5621		chr05	10800001	11400000	B	B2	B2.1
chr05	1600000	1700000	-0.386338		chr05	1600000	1700000	-2.62235		chr05	11400001	11600000	B	B1	B1.1
chr05	1700000	1800000	-1.04407		chr05	1700000	1800000	-12.9957		chr05	11600001	12100000	B	B2	B2.1
chr05	1800000	1900000	-1.33328		chr05	1800000	1900000	-14.0681		chr05	12100001	12300000	B	B2	B2.1
chr05	1900000	2000000	-1.06375		chr05	1900000	2000000	-12.6234		chr05	12300001	12700000	B	B2	B2.2
chr05	2000000	2100000	-0.700571		chr05	2000000	2100000	-6.91666		chr05	12700001	13500000	B	B2	B2.2
chr05	2100000	2200000	-1.00841		chr05	2100000	2200000	-10.0133		chr05	13600001	13700000	B	B2	B2.2
chr05	2200000	2300000	-0.347783		chr05	2200000	2300000	-0.984467		chr05	13900001	14100000	B	B2	B2.2
chr05	2300000	2400000	-0.129368		chr05	2300000	2400000	4.42409		chr05	14300001	15400000	B	B2	B2.2
chr05	2400000	2500000	0.453734		chr05	2400000	2500000	15.2613		chr05	15400001	16800000	B	B2	B2.2
chr05	2500000	2600000	0.564372		chr05	2500000	2600000	18.1383		chr05	16800001	17200000	B	B1	B1.2
chr05	2600000	2700000	0.640924		chr05	2600000	2700000	20.1802		chr05	17200001	17900000	B	B2	B2.2
chr05	2700000	2800000	0.686725		chr05	2700000	2800000	21.0846		chr05	17900001	18800000	B	B2	B2.2
chr05	2800000	2900000	0.694232		chr05	2800000	2900000	21.3035		chr05	18800001	19400000	B	B1	B1.1
chr05	2900000	3000000	0.679706		chr05	2900000	3000000	21.3474		chr05	19400001	20200000	B	B2	B2.1
chr05	3000000	3100000	0.57007		chr05	3000000	3100000	19.1027		chr05	20200001	21000000	B	B1	B1.2
chr05	3100000	3200000	0.583616		chr05	3100000	3200000	18.4929		chr05	21000001	21700000	B	B1	B1.2
chr05	3200000	3300000	0.624217		chr05	3200000	3300000	19.9262		chr05	21700001	22000000	A	A2	A2.1
chr05	3300000	3400000	0.656825		chr05	3300000	3400000	19.9083		chr05	22000001	22700000	B	B1	B1.1
chr05	3400000	3500000	0.65304		chr05	3400000	3500000	19.4019		chr05	22700001	23200000	B	B1	B1.2
chr05	3500000	3600000	0.608119		chr05	3500000	3600000	18.9109		chr05	23200001	23400000	B	B1	B1.1
chr05	3600000	3700000	0.691927		chr05	3600000	3700000	21.7225		chr05	23400001	24100000	B	B1	B1.2
chr05	3700000	3800000	0.654602		chr05	3700000	3800000	20.7628		chr05	24100001	24800000	A	A2	A2.2
chr05	3800000	3900000	0.549974		chr05	3800000	3900000	17.7893		chr05	24800001	25400000	B	B2	B2.1
chr05	3900000	4000000	0.594864		chr05	3900000	4000000	18.884		chr05	25400001	25800000	A	A2	A2.2
chr05	4000000	4100000	0.658328		chr05	4000000	4100000	21.2914		chr05	25800001	26400000	A	A1	A1.2
chr05	4100000	4200000	0.700317		chr05	4100000	4200000	21.5427		chr05	26400001	27100000	A	A1	A1.2
chr05	4200000	4300000	0.647168		chr05	4200000	4300000	20.0549		chr05	27100001	27300000	B	B1	B1.1
chr05	4300000	4400000	0.649098		chr05	4300000	4400000	20.3775
chr05	4400000	4500000	0.629166		chr05	4400000	4500000	20.408
chr05	4500000	4600000	0.593302		chr05	4500000	4600000	17.3527
chr05	4600000	4700000	0.696717		chr05	4600000	4700000	21.8098
chr05	4700000	4800000	0.692546		chr05	4700000	4800000	21.6878
chr05	4800000	4900000	0.691255		chr05	4800000	4900000	21.6866
chr05	4900000	5000000	0.684381		chr05	4900000	5000000	21.9953
chr05	5000000	5100000	0.677859		chr05	5000000	5100000	21.8452
chr05	5100000	5200000	0.656388		chr05	5100000	5200000	20.9532
chr05	5200000	5300000	0.743289		chr05	5200000	5300000	22.8838
chr05	5300000	5400000	0.736624		chr05	5300000	5400000	21.9819
chr05	5400000	5500000	0.73392		chr05	5400000	5500000	22.2843
chr05	5500000	5600000	0.708197		chr05	5500000	5600000	22.1985
chr05	5600000	5700000	0.759576		chr05	5600000	5700000	22.4064
chr05	5700000	5800000	0.778847		chr05	5700000	5800000	21.9885
chr05	5800000	5900000	0.644624		chr05	5800000	5900000	20.5879
chr05	5900000	6000000	0.611769		chr05	5900000	6000000	19.8409
chr05	6000000	6100000	0.503709		chr05	6000000	6100000	17.6549
chr05	6100000	6200000	0.359438		chr05	6100000	6200000	13.2989
chr05	6200000	6300000	0.434651		chr05	6200000	6300000	16.2902
chr05	6300000	6400000	0.641844		chr05	6300000	6400000	20.3679
chr05	6400000	6500000	0.717904		chr05	6400000	6500000	20.8312
chr05	6500000	6600000	0.721454		chr05	6500000	6600000	20.4078
chr05	6600000	6700000	0.766999		chr05	6600000	6700000	21.3009
chr05	6700000	6800000	0.661002		chr05	6700000	6800000	18.6819
chr05	6800000	6900000	0.151103		chr05	6800000	6900000	8.54745
chr05	6900000	7000000	-0.414302		chr05	6900000	7000000	-6.04699
chr05	7000000	7100000	-0.419025		chr05	7000000	7100000	-5.32226
chr05	7100000	7200000	-0.155914		chr05	7100000	7200000	-0.528601
chr05	7200000	7300000	0.29452		chr05	7200000	7300000	11.7624
chr05	7300000	7400000	-0.00196839		chr05	7300000	7400000	3.9854
chr05	7400000	7500000	0.0361626		chr05	7400000	7500000	2.04371
chr05	7500000	7600000	0.0900317		chr05	7500000	7600000	6.13593
chr05	7600000	7700000	0.0207309		chr05	7600000	7700000	3.72147
chr05	7700000	7800000	-0.242195		chr05	7700000	7800000	-5.57603
chr05	7800000	7900000			chr05	7800000	7900000	-11.9911
chr05	7900000	8000000	-0.807732		chr05	7900000	8000000	-15.6522
chr05	8000000	8100000	-0.76169		chr05	8000000	8100000	-14.3671
chr05	8100000	8200000	-0.25025		chr05	8100000	8200000	-4.93164
chr05	8200000	8300000	0.335931		chr05	8200000	8300000	13.0193
chr05	8300000	8400000	0.0623019		chr05	8300000	8400000	5.13142
chr05	8400000	8500000	0.18283		chr05	8400000	8500000	8.85173
chr05	8500000	8600000	0.30411		chr05	8500000	8600000	11.8525
chr05	8600000	8700000	-0.518099		chr05	8600000	8700000	-10.3213
chr05	8700000	8800000	-0.21859		chr05	8700000	8800000	-3.34705
chr05	8800000	8900000	0.110057		chr05	8800000	8900000	6.59185
chr05	8900000	9000000	0.313573		chr05	8900000	9000000	11.889
chr05	9000000	9100000	-0.0828243		chr05	9000000	9100000	-0.0983435
chr05	9100000	9200000	-0.165425		chr05	9100000	9200000	-1.9132
chr05	9200000	9300000	-0.274001		chr05	9200000	9300000	-6.11849
chr05	9300000	9400000	0.117914		chr05	9300000	9400000	6.22764
chr05	9400000	9500000	-0.0747361		chr05	9400000	9500000	1.41047
chr05	9500000	9600000	-0.00959706		chr05	9500000	9600000	4.34415
chr05	9600000	9700000	-0.782759		chr05	9600000	9700000	-14.3973
chr05	9700000	9800000	-1.05872		chr05	9700000	9800000	-15.1164
chr05	9800000	9900000	-0.864475		chr05	9800000	9900000	-13.9021
chr05	9900000	10000000	-0.246688		chr05	9900000	10000000	-0.81529
chr05	10000000	10100000	-0.841289		chr05	10000000	10100000	-15.3125
chr05	10100000	10200000	-1.02515		chr05	10100000	10200000	-15.728
chr05	10200000	10300000	-0.846111		chr05	10200000	10300000	-14.213
chr05	10300000	10400000	-0.488454		chr05	10300000	10400000	-8.96124
chr05	10400000	10500000	-0.346434		chr05	10400000	10500000	-4.91752
chr05	10500000	10600000	-0.285424		chr05	10500000	10600000	-2.44454
chr05	10600000	10700000	-0.566757		chr05	10600000	10700000	-6.02888
chr05	10700000	10800000	-0.424319		chr05	10700000	10800000	-3.3095
chr05	10800000	10900000	-0.783553		chr05	10800000	10900000	-8.30376
chr05	10900000	11000000	-0.724179		chr05	10900000	11000000	-11.4699
chr05	11000000	11100000	-1.16644		chr05	11000000	11100000	-16.2345
chr05	11100000	11200000	-0.823815		chr05	11100000	11200000	-13.4021
chr05	11200000	11300000	-0.784887		chr05	11200000	11300000	-11.9985
chr05	11300000	11400000	-0.789139		chr05	11300000	11400000	-13.0436
chr05	11400000	11500000	-0.349712		chr05	11400000	11500000	-5.21281
chr05	11500000	11600000	-0.237109		chr05	11500000	11600000	-2.53998
chr05	11600000	11700000	-0.664212		chr05	11600000	11700000	-13.4076
chr05	11700000	11800000	-0.698949		chr05	11700000	11800000	-14.5111
chr05	11800000	11900000	-0.544839		chr05	11800000	11900000	-9.89874
chr05	11900000	12000000	-0.613704		chr05	11900000	12000000	-12.024
chr05	12000000	12100000	-0.524651		chr05	12000000	12100000	-10.4817
chr05	12100000	12200000	-0.678689		chr05	12100000	12200000	-13.6257
chr05	12200000	12300000	-0.681406		chr05	12200000	12300000	-12.6655
chr05	12300000	12400000	-0.856516		chr05	12300000	12400000	-14.4526
chr05	12400000	12500000	-0.784984		chr05	12400000	12500000	-12.5238
chr05	12500000	12600000	-0.858146		chr05	12500000	12600000	-12.7535
chr05	12600000	12700000	-0.801428		chr05	12600000	12700000	-11.7407
chr05	12700000	12800000	-0.783482		chr05	12700000	12800000	-11.584
chr05	12800000	12900000	-0.811945		chr05	12800000	12900000	-7.89892
chr05	12900000	13000000	-0.70873		chr05	12900000	13000000	-7.36615
chr05	13000000	13100000	-0.591307		chr05	13000000	13100000	-6.73823
chr05	13100000	13200000	-0.616002		chr05	13100000	13200000	-7.1666
chr05	13200000	13300000	-0.672945		chr05	13200000	13300000	-8.7759
chr05	13300000	13400000	-0.752009		chr05	13300000	13400000	-9.71722
chr05	13400000	13500000	-0.728577		chr05	13400000	13500000	-8.36436
chr05	13500000	13600000	-0.838061		chr05	13500000	13600000
chr05	13600000	13700000	-0.800072		chr05	13600000	13700000	-9.91856
chr05	13700000	13800000			chr05	13700000	13800000
chr05	13800000	13900000			chr05	13800000	13900000
chr05	13900000	14000000	-0.670083		chr05	13900000	14000000
chr05	14000000	14100000	-0.521256		chr05	14000000	14100000
chr05	14100000	14200000			chr05	14100000	14200000
chr05	14200000	14300000	-0.644156		chr05	14200000	14300000
chr05	14300000	14400000	-0.559455		chr05	14300000	14400000	-12.4524
chr05	14400000	14500000	-0.446283		chr05	14400000	14500000	-12.5717
chr05	14500000	14600000	-0.578266		chr05	14500000	14600000	-12.218
chr05	14600000	14700000	-0.675712		chr05	14600000	14700000	-7.22748
chr05	14700000	14800000	-0.731988		chr05	14700000	14800000	-7.20963
chr05	14800000	14900000	-0.716526		chr05	14800000	14900000	-7.19822
chr05	14900000	15000000	-0.65332		chr05	14900000	15000000	-6.38115
chr05	15000000	15100000	-0.684556		chr05	15000000	15100000	-6.75285
chr05	15100000	15200000	-0.67513		chr05	15100000	15200000	-8.33164
chr05	15200000	15300000	-0.400229		chr05	15200000	15300000	-5.38314
chr05	15300000	15400000	-0.752843		chr05	15300000	15400000	-11.6332
chr05	15400000	15500000	-0.721795		chr05	15400000	15500000	-14.2663
chr05	15500000	15600000	-0.83037		chr05	15500000	15600000	-14.658
chr05	15600000	15700000	-0.915225		chr05	15600000	15700000	-16.3353
chr05	15700000	15800000	-0.668713		chr05	15700000	15800000	-13.9955
chr05	15800000	15900000	-0.566888		chr05	15800000	15900000	-14.7957
chr05	15900000	16000000	-0.39325		chr05	15900000	16000000	-10.2126
chr05	16000000	16100000	-0.366124		chr05	16000000	16100000	-9.71144
chr05	16100000	16200000	-0.508331		chr05	16100000	16200000	-15.1993
chr05	16200000	16300000	-0.636599		chr05	16200000	16300000	-15.1036
chr05	16300000	16400000	-0.704762		chr05	16300000	16400000	-16.233
chr05	16400000	16500000	-0.451996		chr05	16400000	16500000	-11.1298
chr05	16500000	16600000	-0.586975		chr05	16500000	16600000	-13.1224
chr05	16600000	16700000	-0.474684		chr05	16600000	16700000	-11.8833
chr05	16700000	16800000	-0.437375		chr05	16700000	16800000	-11.3267
chr05	16800000	16900000	-0.215982		chr05	16800000	16900000	-5.04019
chr05	16900000	17000000	-0.0548201		chr05	16900000	17000000	1.37831
chr05	17000000	17100000	-0.340016		chr05	17000000	17100000	-9.97139
chr05	17100000	17200000	-0.431826		chr05	17100000	17200000	-10.7339
chr05	17200000	17300000	-0.642334		chr05	17200000	17300000	-13.9068
chr05	17300000	17400000	-0.904127		chr05	17300000	17400000	-17.0689
chr05	17400000	17500000	-0.830518		chr05	17400000	17500000	-15.7929
chr05	17500000	17600000	-0.735123		chr05	17500000	17600000	-10.7174
chr05	17600000	17700000	-0.776006		chr05	17600000	17700000	-10.6837
chr05	17700000	17800000	-0.564276		chr05	17700000	17800000	-10.1094
chr05	17800000	17900000	-0.517322		chr05	17800000	17900000	-10.7473
chr05	17900000	18000000	-0.6341		chr05	17900000	18000000	-13.4617
chr05	18000000	18100000	-0.844447		chr05	18000000	18100000	-15.5855
chr05	18100000	18200000	-0.674596		chr05	18100000	18200000	-15.4005
chr05	18200000	18300000	-0.697684		chr05	18200000	18300000	-15.873
chr05	18300000	18400000	-0.773675		chr05	18300000	18400000	-15.6812
chr05	18400000	18500000	-0.684962		chr05	18400000	18500000	-15.6108
chr05	18500000	18600000	-0.924851		chr05	18500000	18600000	-15.7145
chr05	18600000	18700000	-0.862405		chr05	18600000	18700000	-15.9927
chr05	18700000	18800000	-0.984869		chr05	18700000	18800000	-15.833
chr05	18800000	18900000	-0.352125		chr05	18800000	18900000	-1.95219
chr05	18900000	19000000	0.00198573		chr05	18900000	19000000	6.16228
chr05	19000000	19100000	-0.486514		chr05	19000000	19100000	-6.28573
chr05	19100000	19200000	-0.767076		chr05	19100000	19200000	-11.3634
chr05	19200000	19300000	-0.607413		chr05	19200000	19300000	-10.3792
chr05	19300000	19400000	-0.476822		chr05	19300000	19400000	-8.36832
chr05	19400000	19500000	-0.425959		chr05	19400000	19500000	-9.64086
chr05	19500000	19600000	-0.315259		chr05	19500000	19600000	-7.43765
chr05	19600000	19700000	-0.55552		chr05	19600000	19700000	-10.3744
chr05	19700000	19800000	-0.423033		chr05	19700000	19800000	-7.85509
chr05	19800000	19900000	-0.137018		chr05	19800000	19900000	-2.66359
chr05	19900000	20000000	-0.234661		chr05	19900000	20000000	-5.00416
chr05	20000000	20100000	-0.627634		chr05	20000000	20100000	-13.6449
chr05	20100000	20200000	-0.891768		chr05	20100000	20200000	-14.7569
chr05	20200000	20300000	-0.344654		chr05	20200000	20300000	-7.81056
chr05	20300000	20400000	-0.3104		chr05	20300000	20400000	-7.63742
chr05	20400000	20500000	-0.128223		chr05	20400000	20500000	-4.27934
chr05	20500000	20600000	-0.372164		chr05	20500000	20600000	-11.0005
chr05	20600000	20700000	-0.23831		chr05	20600000	20700000	-7.6542
chr05	20700000	20800000	-0.288302		chr05	20700000	20800000	-10.104
chr05	20800000	20900000	-0.245104		chr05	20800000	20900000	-9.30361
chr05	20900000	21000000	-0.337219		chr05	20900000	21000000	-11.3404
chr05	21000000	21100000	-0.0886128		chr05	21000000	21100000	-3.9823
chr05	21100000	21200000	-0.106073		chr05	21100000	21200000	-4.13228
chr05	21200000	21300000	-0.274803		chr05	21200000	21300000	-9.62583
chr05	21300000	21400000	-0.354541		chr05	21300000	21400000	-8.67383
chr05	21400000	21500000	-0.460073		chr05	21400000	21500000	-10.5533
chr05	21500000	21600000	-0.572142		chr05	21500000	21600000	-11.9736
chr05	21600000	21700000	-0.424587		chr05	21600000	21700000	-9.73108
chr05	21700000	21800000	0.263825		chr05	21700000	21800000	12.3045
chr05	21800000	21900000	0.349126		chr05	21800000	21900000	14.5974
chr05	21900000	22000000	0.36481		chr05	21900000	22000000	15.3772
chr05	22000000	22100000	-0.0743091		chr05	22000000	22100000	1.85767
chr05	22100000	22200000	-0.388551		chr05	22100000	22200000	-9.99343
chr05	22200000	22300000	-0.339213		chr05	22200000	22300000	-7.62333
chr05	22300000	22400000	-0.489876		chr05	22300000	22400000	-11.1069
chr05	22400000	22500000	-0.646929		chr05	22400000	22500000	-13.9731
chr05	22500000	22600000	-0.299542		chr05	22500000	22600000	-3.54947
chr05	22600000	22700000	-0.0858935		chr05	22600000	22700000	1.67533
chr05	22700000	22800000	-0.521161		chr05	22700000	22800000	-9.96356
chr05	22800000	22900000	-0.478538		chr05	22800000	22900000	-10.3167
chr05	22900000	23000000	-0.541605		chr05	22900000	23000000	-11.0875
chr05	23000000	23100000	-0.758588		chr05	23000000	23100000	-13.2939
chr05	23100000	23200000	-0.536063		chr05	23100000	23200000	-10.8272
chr05	23200000	23300000	-0.495205		chr05	23200000	23300000	-7.29744
chr05	23300000	23400000	-0.407591		chr05	23300000	23400000	-7.8375
chr05	23400000	23500000	-0.68495		chr05	23400000	23500000	-12.8696
chr05	23500000	23600000	-0.700151		chr05	23500000	23600000	-11.2255
chr05	23600000	23700000	-0.583034		chr05	23600000	23700000	-11.318
chr05	23700000	23800000	-0.571772		chr05	23700000	23800000	-11.1833
chr05	23800000	23900000	-0.60581		chr05	23800000	23900000	-9.68358
chr05	23900000	24000000	-0.456534		chr05	23900000	24000000	-8.53722
chr05	24000000	24100000	-0.287278		chr05	24000000	24100000	-5.08188
chr05	24100000	24200000	0.265795		chr05	24100000	24200000	13.9878
chr05	24200000	24300000	0.142214		chr05	24200000	24300000	11.4298
chr05	24300000	24400000	-0.175473		chr05	24300000	24400000	1.83145
chr05	24400000	24500000	-0.634924		chr05	24400000	24500000	-5.40036
chr05	24500000	24600000	0.193516		chr05	24500000	24600000	12.025
chr05	24600000	24700000	0.00568902		chr05	24600000	24700000	7.89099
chr05	24700000	24800000	0.248546		chr05	24700000	24800000	13.2206
chr05	24800000	24900000	-0.71744		chr05	24800000	24900000	-11.5298
chr05	24900000	25000000	-0.885261		chr05	24900000	25000000	-13.2089
chr05	25000000	25100000	-1.33952		chr05	25000000	25100000	-16.1459
chr05	25100000	25200000	-1.4115		chr05	25100000	25200000	-15.4031
chr05	25200000	25300000	-1.46123		chr05	25200000	25300000	-15.7882
chr05	25300000	25400000	-0.933889		chr05	25300000	25400000	-11.8268
chr05	25400000	25500000	0.0906314		chr05	25400000	25500000	9.81616
chr05	25500000	25600000	0.124111		chr05	25500000	25600000	8.30644
chr05	25600000	25700000	-0.159681		chr05	25600000	25700000	1.83751
chr05	25700000	25800000	-0.120788		chr05	25700000	25800000	4.92445
chr05	25800000	25900000	0.582269		chr05	25800000	25900000	19.6768
chr05	25900000	26000000	0.337756		chr05	25900000	26000000	15.6999
chr05	26000000	26100000	0.434217		chr05	26000000	26100000	17.8668
chr05	26100000	26200000	0.386635		chr05	26100000	26200000	16.9458
chr05	26200000	26300000	0.0354065		chr05	26200000	26300000	9.06799
chr05	26300000	26400000	0.370423		chr05	26300000	26400000	16.4877
chr05	26400000	26500000	0.560391		chr05	26400000	26500000	19.7098
chr05	26500000	26600000	0.605687		chr05	26500000	26600000	20.5692
chr05	26600000	26700000	0.625147		chr05	26600000	26700000	20.4867
chr05	26700000	26800000	0.742405		chr05	26700000	26800000	21.3726
chr05	26800000	26900000	0.196805		chr05	26800000	26900000	14.001
chr05	26900000	27000000	0.327397		chr05	26900000	27000000	16.2357
chr05	27000000	27100000	0.302675		chr05	27000000	27100000	13.9281
chr05	27100000	27200000	-0.571591		chr05	27100000	27200000	-4.16494
chr05	27200000	27262606	-0.917436		chr05	27200000	27262606
chr06	0	100000	-1.12227		chr06	0	100000	-14.2051		chr06	1	1200000	A	A1	A1.2
chr06	100000	200000	-0.606377		chr06	100000	200000	-11.8673		chr06	1200001	1500000	A	A1	A1.2
chr06	200000	300000	-0.255827		chr06	200000	300000	-5.62557		chr06	1500001	2200000	A	A1	A1.1
chr06	300000	400000	0.278646		chr06	300000	400000	5.74893		chr06	2200001	2600000	A	A1	A1.1
chr06	400000	500000	0.317008		chr06	400000	500000	8.82902		chr06	2600001	3200000	A	A1	A1.1
chr06	500000	600000	0.430103		chr06	500000	600000	11.9412		chr06	3200001	3800000	A	A1	A1.1
chr06	600000	700000	0.534482		chr06	600000	700000	13.4018		chr06	3800001	4500000	A	A1	A1.1
chr06	700000	800000	0.518665		chr06	700000	800000	14.1563		chr06	4500001	6100000	A	A1	A1.1
chr06	800000	900000	0.521427		chr06	800000	900000	14.8072		chr06	6100001	6800000	A	A1	A1.2
chr06	900000	1000000	0.537406		chr06	900000	1000000	14.6419		chr06	6800001	7900000	A	A1	A1.2
chr06	1000000	1100000	0.505638		chr06	1000000	1100000	14.5155		chr06	7900001	8200000	A	A2	A2.1
chr06	1100000	1200000	0.416081		chr06	1100000	1200000	13.1535		chr06	8200001	8600000	A	A2	A2.1
chr06	1200000	1300000	0.287307		chr06	1200000	1300000	12.4334		chr06	8600001	9100000	A	A2	A2.2
chr06	1300000	1400000	0.0649005		chr06	1300000	1400000	3.38015		chr06	9100001	9700000	B	B2	B2.1
chr06	1400000	1500000	0.266054		chr06	1400000	1500000	9.87045		chr06	9800001	10300000	B	B2	B2.1
chr06	1500000	1600000	0.359818		chr06	1500000	1600000	11.3502		chr06	10400001	10600000	B	B2	B2.1
chr06	1600000	1700000	0.484942		chr06	1600000	1700000	14.2322		chr06	10900001	11000000	B	B2	B2.1
chr06	1700000	1800000	0.399241		chr06	1700000	1800000	11.8531		chr06	11100001	11300000	B	B2	B2.1
chr06	1800000	1900000	0.40592		chr06	1800000	1900000	12.8293		chr06	11800001	12100000	B	B2	B2.1
chr06	1900000	2000000	0.432994		chr06	1900000	2000000	13.9193		chr06	12100001	12900000	B	B2	B2.1
chr06	2000000	2100000	0.463314		chr06	2000000	2100000	14.6249		chr06	13400001	13500000	B	B2	B2.1
chr06	2100000	2200000	0.50067		chr06	2100000	2200000	14.3496		chr06	13600001	13700000	B	B2	B2.1
chr06	2200000	2300000	0.438983		chr06	2200000	2300000	13.6682		chr06	13800001	14400000	B	B2	B2.1
chr06	2300000	2400000	0.321022		chr06	2300000	2400000	9.76551		chr06	14400001	14800000	B	B2	B2.2
chr06	2400000	2500000	0.168785		chr06	2400000	2500000	5.75013		chr06	14800001	15200000	B	B2	B2.2
chr06	2500000	2600000	0.410931		chr06	2500000	2600000	13.1039		chr06	15200001	15600000	B	B2	B2.2
chr06	2600000	2700000	0.46684		chr06	2600000	2700000	14.1402		chr06	15600001	16300000	B	B2	B2.2
chr06	2700000	2800000	0.438538		chr06	2700000	2800000	12.6624		chr06	16300001	17400000	B	B2	B2.2
chr06	2800000	2900000	0.392503		chr06	2800000	2900000	12.8706		chr06	17400001	18100000	B	B1	B1.2
chr06	2900000	3000000	0.329259		chr06	2900000	3000000	10.0642		chr06	18100001	18500000	B	B1	B1.2
chr06	3000000	3100000	0.414136		chr06	3000000	3100000	12.3449		chr06	18500001	18800000	B	B1	B1.2
chr06	3100000	3200000	0.293803		chr06	3100000	3200000	9.51863		chr06	18800001	19300000	B	B1	B1.2
chr06	3200000	3300000	0.45682		chr06	3200000	3300000	14.32		chr06	19300001	19600000	B	B1	B1.2
chr06	3300000	3400000	0.413823		chr06	3300000	3400000	13.6926		chr06	19600001	20200000	B	B1	B1.2
chr06	3400000	3500000	0.516881		chr06	3400000	3500000	15.0479		chr06	20200001	20900000	A	A2	A2.1
chr06	3500000	3600000	0.513059		chr06	3500000	3600000	15.2799		chr06	20900001	21400000	A	A2	A2.1
chr06	3600000	3700000	0.496161		chr06	3600000	3700000	15.6239		chr06	21400001	21900000	A	A2	A2.1
chr06	3700000	3800000	0.445082		chr06	3700000	3800000	15.3353		chr06	21900001	23100000	A	A2	A2.1
chr06	3800000	3900000	0.521891		chr06	3800000	3900000	15.5647		chr06	23100001	23600000	B	B1	B1.2
chr06	3900000	4000000	0.461003		chr06	3900000	4000000	14.7244		chr06	23600001	24000000	B	B1	B1.2
chr06	4000000	4100000	0.374683		chr06	4000000	4100000	11.1621		chr06	24000001	24400000	B	B1	B1.2
chr06	4100000	4200000	0.467252		chr06	4100000	4200000	14.3403		chr06	24400001	25200000	B	B1	B1.1
chr06	4200000	4300000	0.487823		chr06	4200000	4300000	15.03
chr06	4300000	4400000	0.425835		chr06	4300000	4400000	13.9279
chr06	4400000	4500000	0.34391		chr06	4400000	4500000	12.5727
chr06	4500000	4600000	0.30321		chr06	4500000	4600000	10.5235
chr06	4600000	4700000	0.335504		chr06	4600000	4700000	11.1468
chr06	4700000	4800000	0.395026		chr06	4700000	4800000	12.7927
chr06	4800000	4900000	0.488202		chr06	4800000	4900000	14.8306
chr06	4900000	5000000	0.470187		chr06	4900000	5000000	14.6312
chr06	5000000	5100000	0.520956		chr06	5000000	5100000	15.6622
chr06	5100000	5200000	0.514089		chr06	5100000	5200000	15.6533
chr06	5200000	5300000	0.490549		chr06	5200000	5300000	13.9596
chr06	5300000	5400000	0.499245		chr06	5300000	5400000	15.6514
chr06	5400000	5500000	0.492613		chr06	5400000	5500000	15.1726
chr06	5500000	5600000	0.523586		chr06	5500000	5600000	15.2547
chr06	5600000	5700000	0.491123		chr06	5600000	5700000	15.4238
chr06	5700000	5800000	0.494565		chr06	5700000	5800000	15.0814
chr06	5800000	5900000	0.48819		chr06	5800000	5900000	15.1866
chr06	5900000	6000000	0.522524		chr06	5900000	6000000	15.4193
chr06	6000000	6100000	0.445436		chr06	6000000	6100000	14.555
chr06	6100000	6200000	0.231137		chr06	6100000	6200000	8.09917
chr06	6200000	6300000	0.320524		chr06	6200000	6300000	11.4633
chr06	6300000	6400000	0.187342		chr06	6300000	6400000	7.51233
chr06	6400000	6500000	0.377888		chr06	6400000	6500000	10.682
chr06	6500000	6600000	0.40053		chr06	6500000	6600000	13.2132
chr06	6600000	6700000	0.311582		chr06	6600000	6700000	10.2784
chr06	6700000	6800000	0.267177		chr06	6700000	6800000	9.10874
chr06	6800000	6900000	0.579598		chr06	6800000	6900000	15.2558
chr06	6900000	7000000	0.536586		chr06	6900000	7000000	14.9197
chr06	7000000	7100000	0.561867		chr06	7000000	7100000	15.091
chr06	7100000	7200000	0.516287		chr06	7100000	7200000	15.0353
chr06	7200000	7300000	0.530875		chr06	7200000	7300000	14.8277
chr06	7300000	7400000	0.598355		chr06	7300000	7400000	15.7378
chr06	7400000	7500000	0.566502		chr06	7400000	7500000	15.3122
chr06	7500000	7600000	0.58422		chr06	7500000	7600000	15.1028
chr06	7600000	7700000	0.372053		chr06	7600000	7700000	11.1684
chr06	7700000	7800000	0.463458		chr06	7700000	7800000	12.4628
chr06	7800000	7900000	0.419252		chr06	7800000	7900000	11.1575
chr06	7900000	8000000	0.303346		chr06	7900000	8000000	8.0497
chr06	8000000	8100000	0.0556287		chr06	8000000	8100000	1.14266
chr06	8100000	8200000	0.237269		chr06	8100000	8200000	7.05025
chr06	8200000	8300000	0.50782		chr06	8200000	8300000	11.8138
chr06	8300000	8400000	0.178812		chr06	8300000	8400000	3.12658
chr06	8400000	8500000	0.430909		chr06	8400000	8500000	10.1013
chr06	8500000	8600000	0.525431		chr06	8500000	8600000	12.0284
chr06	8600000	8700000	-0.279712		chr06	8600000	8700000	-4.28366
chr06	8700000	8800000	-0.166434		chr06	8700000	8800000	-1.92392
chr06	8800000	8900000	0.0675985		chr06	8800000	8900000	2.97858
chr06	8900000	9000000	0.219262		chr06	8900000	9000000	5.70517
chr06	9000000	9100000	-0.116476		chr06	9000000	9100000	-0.00940253
chr06	9100000	9200000	-0.693898		chr06	9100000	9200000	-9.22924
chr06	9200000	9300000	-1.00596		chr06	9200000	9300000	-13.4414
chr06	9300000	9400000	-1.04705		chr06	9300000	9400000	-13.7087
chr06	9400000	9500000	-1.65709		chr06	9400000	9500000	-15.7719
chr06	9500000	9600000	-2.02154		chr06	9500000	9600000	-13.844
chr06	9600000	9700000			chr06	9600000	9700000	-13.6741
chr06	9700000	9800000			chr06	9700000	9800000
chr06	9800000	9900000			chr06	9800000	9900000	-10.8896
chr06	9900000	10000000	-1.8976		chr06	9900000	10000000	-14.3685
chr06	10000000	10100000			chr06	10000000	10100000	-13.1549
chr06	10100000	10200000			chr06	10100000	10200000	-14.711
chr06	10200000	10300000			chr06	10200000	10300000	-14.3362
chr06	10300000	10400000			chr06	10300000	10400000
chr06	10400000	10500000			chr06	10400000	10500000
chr06	10500000	10600000	-2.06961		chr06	10500000	10600000
chr06	10600000	10700000			chr06	10600000	10700000
chr06	10700000	10800000			chr06	10700000	10800000
chr06	10800000	10900000			chr06	10800000	10900000
chr06	10900000	11000000			chr06	10900000	11000000
chr06	11000000	11100000			chr06	11000000	11100000
chr06	11100000	11200000			chr06	11100000	11200000
chr06	11200000	11300000			chr06	11200000	11300000
chr06	11300000	11400000			chr06	11300000	11400000
chr06	11400000	11500000			chr06	11400000	11500000
chr06	11500000	11600000			chr06	11500000	11600000
chr06	11600000	11700000			chr06	11600000	11700000
chr06	11700000	11800000			chr06	11700000	11800000
chr06	11800000	11900000			chr06	11800000	11900000
chr06	11900000	12000000			chr06	11900000	12000000
chr06	12000000	12100000			chr06	12000000	12100000
chr06	12100000	12200000			chr06	12100000	12200000
chr06	12200000	12300000	-1.88516		chr06	12200000	12300000
chr06	12300000	12400000			chr06	12300000	12400000
chr06	12400000	12500000	-1.61153		chr06	12400000	12500000	-15.4087
chr06	12500000	12600000	-0.826695		chr06	12500000	12600000	-16.8203
chr06	12600000	12700000	-0.877973		chr06	12600000	12700000	-17.5106
chr06	12700000	12800000	-1.09599		chr06	12700000	12800000	-17.5682
chr06	12800000	12900000	-1.62012		chr06	12800000	12900000	-15.5976
chr06	12900000	13000000			chr06	12900000	13000000
chr06	13000000	13100000			chr06	13000000	13100000
chr06	13100000	13200000			chr06	13100000	13200000
chr06	13200000	13300000			chr06	13200000	13300000
chr06	13300000	13400000			chr06	13300000	13400000
chr06	13400000	13500000			chr06	13400000	13500000
chr06	13500000	13600000			chr06	13500000	13600000
chr06	13600000	13700000	-1.52987		chr06	13600000	13700000
chr06	13700000	13800000			chr06	13700000	13800000
chr06	13800000	13900000	-1.39675		chr06	13800000	13900000
chr06	13900000	14000000	-1.45483		chr06	13900000	14000000	-14.5916
chr06	14000000	14100000	-1.30527		chr06	14000000	14100000	-14.4582
chr06	14100000	14200000	-1.38874		chr06	14100000	14200000	-15.195
chr06	14200000	14300000	-1.60393		chr06	14200000	14300000	-13.2281
chr06	14300000	14400000	-0.947957		chr06	14300000	14400000	-15.6723
chr06	14400000	14500000	-0.382299		chr06	14400000	14500000	-10.1253
chr06	14500000	14600000	-0.595795		chr06	14500000	14600000	-16.0514
chr06	14600000	14700000	-0.502145		chr06	14600000	14700000	-15.6275
chr06	14700000	14800000	-0.591536		chr06	14700000	14800000	-15.2434
chr06	14800000	14900000	-0.581844		chr06	14800000	14900000	-17.7439
chr06	14900000	15000000	-0.237756		chr06	14900000	15000000	-10.7634
chr06	15000000	15100000	-0.667152		chr06	15000000	15100000	-18.8256
chr06	15100000	15200000	-0.706184		chr06	15100000	15200000	-19.2429
chr06	15200000	15300000	-0.424967		chr06	15200000	15300000	-16.9256
chr06	15300000	15400000	-0.544237		chr06	15300000	15400000	-16.4511
chr06	15400000	15500000	-0.762689		chr06	15400000	15500000	-19.4608
chr06	15500000	15600000	-1.01774		chr06	15500000	15600000	-19.6895
chr06	15600000	15700000	-0.561828		chr06	15600000	15700000	-17.6385
chr06	15700000	15800000	-0.638468		chr06	15700000	15800000	-18.0282
chr06	15800000	15900000	-0.497319		chr06	15800000	15900000	-15.295
chr06	15900000	16000000	-0.798785		chr06	15900000	16000000	-17.3324
chr06	16000000	16100000	-0.827395		chr06	16000000	16100000	-16.8181
chr06	16100000	16200000	-0.342701		chr06	16100000	16200000	-11.1441
chr06	16200000	16300000	-0.598314		chr06	16200000	16300000	-16.4246
chr06	16300000	16400000	-0.628483		chr06	16300000	16400000	-16.1769
chr06	16400000	16500000	-0.392834		chr06	16400000	16500000	-11.6125
chr06	16500000	16600000	-0.456564		chr06	16500000	16600000	-15.1838
chr06	16600000	16700000	-0.372521		chr06	16600000	16700000	-13.6635
chr06	16700000	16800000	-0.525975		chr06	16700000	16800000	-17.1709
chr06	16800000	16900000	-0.408934		chr06	16800000	16900000	-15.4559
chr06	16900000	17000000	-0.415467		chr06	16900000	17000000	-15.6876
chr06	17000000	17100000	-0.503061		chr06	17000000	17100000	-17.1227
chr06	17100000	17200000	-0.674021		chr06	17100000	17200000	-19.1646
chr06	17200000	17300000	-0.657839		chr06	17200000	17300000	-18.8777
chr06	17300000	17400000	-0.371364		chr06	17300000	17400000	-12.7358
chr06	17400000	17500000	-0.125798		chr06	17400000	17500000	-6.25203
chr06	17500000	17600000	-0.278114		chr06	17500000	17600000	-13.4562
chr06	17600000	17700000	-0.198099		chr06	17600000	17700000	-8.2258
chr06	17700000	17800000	-0.289158		chr06	17700000	17800000	-12.0283
chr06	17800000	17900000	-0.414144		chr06	17800000	17900000	-15.0395
chr06	17900000	18000000	-0.419905		chr06	17900000	18000000	-14.1617
chr06	18000000	18100000	-0.140501		chr06	18000000	18100000	-8.3302
chr06	18100000	18200000	-0.239165		chr06	18100000	18200000	-12.9731
chr06	18200000	18300000	-0.189791		chr06	18200000	18300000	-9.85209
chr06	18300000	18400000	-0.0918399		chr06	18300000	18400000	-7.23126
chr06	18400000	18500000	-0.151672		chr06	18400000	18500000	-9.20934
chr06	18500000	18600000	0.124509		chr06	18500000	18600000	-0.312916
chr06	18600000	18700000	0.163718		chr06	18600000	18700000	1.38527
chr06	18700000	18800000	-0.07553		chr06	18700000	18800000	-7.94393
chr06	18800000	18900000	-0.586683		chr06	18800000	18900000	-17.9024
chr06	18900000	19000000	-0.234153		chr06	18900000	19000000	-11.4865
chr06	19000000	19100000	-0.545062		chr06	19000000	19100000	-14.0022
chr06	19100000	19200000	-0.375077		chr06	19100000	19200000	-12.7826
chr06	19200000	19300000	-0.373688		chr06	19200000	19300000	-14.4063
chr06	19300000	19400000	0.0619692		chr06	19300000	19400000	-1.32342
chr06	19400000	19500000	0.0609883		chr06	19400000	19500000	-2.20736
chr06	19500000	19600000	-0.0158087		chr06	19500000	19600000	-5.95874
chr06	19600000	19700000	-0.275452		chr06	19600000	19700000	-13.561
chr06	19700000	19800000	-0.345458		chr06	19700000	19800000	-16.5598
chr06	19800000	19900000			chr06	19800000	19900000	-16.2611
chr06	19900000	20000000	-0.279011		chr06	19900000	20000000	-13.7925
chr06	20000000	20100000	-0.321139		chr06	20000000	20100000	-14.1052
chr06	20100000	20200000	-0.0813154		chr06	20100000	20200000	-7.59783
chr06	20200000	20300000	0.188988		chr06	20200000	20300000	4.59448
chr06	20300000	20400000	0.46881		chr06	20300000	20400000	9.52258
chr06	20400000	20500000	0.508998		chr06	20400000	20500000	10.3002
chr06	20500000	20600000	0.467501		chr06	20500000	20600000	9.59123
chr06	20600000	20700000	0.541935		chr06	20600000	20700000	9.72082
chr06	20700000	20800000	0.390914		chr06	20700000	20800000	7.0358
chr06	20800000	20900000	0.13547		chr06	20800000	20900000	4.16334
chr06	20900000	21000000	0.435983		chr06	20900000	21000000	9.02396
chr06	21000000	21100000	0.459713		chr06	21000000	21100000	9.97909
chr06	21100000	21200000	0.337329		chr06	21100000	21200000	8.71673
chr06	21200000	21300000	0.39168		chr06	21200000	21300000	9.29259
chr06	21300000	21400000	0.464927		chr06	21300000	21400000	11.0842
chr06	21400000	21500000	0.506894		chr06	21400000	21500000	11.1688
chr06	21500000	21600000	0.642814		chr06	21500000	21600000	11.2531
chr06	21600000	21700000	0.480894		chr06	21600000	21700000	9.70636
chr06	21700000	21800000	0.32588		chr06	21700000	21800000	8.05913
chr06	21800000	21900000	0.31817		chr06	21800000	21900000	8.05024
chr06	21900000	22000000	0.68927		chr06	21900000	22000000	11.1441
chr06	22000000	22100000	0.58816		chr06	22000000	22100000	10.7195
chr06	22100000	22200000	0.307337		chr06	22100000	22200000	6.80601
chr06	22200000	22300000	0.289001		chr06	22200000	22300000	7.55299
chr06	22300000	22400000	0.553942		chr06	22300000	22400000	10.5188
chr06	22400000	22500000	0.471185		chr06	22400000	22500000	9.65835
chr06	22500000	22600000	0.321965		chr06	22500000	22600000	8.1172
chr06	22600000	22700000	0.457182		chr06	22600000	22700000	9.84746
chr06	22700000	22800000	0.666123		chr06	22700000	22800000	11.365
chr06	22800000	22900000	0.587346		chr06	22800000	22900000	10.9322
chr06	22900000	23000000	0.325455		chr06	22900000	23000000	8.17251
chr06	23000000	23100000	0.352472		chr06	23000000	23100000	8.33429
chr06	23100000	23200000	-0.0964738		chr06	23100000	23200000	-3.10614
chr06	23200000	23300000	-0.827889		chr06	23200000	23300000	-15.2968
chr06	23300000	23400000	-0.434566		chr06	23300000	23400000	-12.0638
chr06	23400000	23500000	-0.245178		chr06	23400000	23500000	-8.09601
chr06	23500000	23600000	-0.458708		chr06	23500000	23600000	-13.1001
chr06	23600000	23700000	-0.68424		chr06	23600000	23700000	-16.2889
chr06	23700000	23800000	-0.635958		chr06	23700000	23800000	-15.9846
chr06	23800000	23900000	-0.885929		chr06	23800000	23900000	-17.7018
chr06	23900000	24000000	-0.488978		chr06	23900000	24000000	-14.0734
chr06	24000000	24100000	-0.00793627		chr06	24000000	24100000	-1.15015
chr06	24100000	24200000	-0.664509		chr06	24100000	24200000	-13.8249
chr06	24200000	24300000	-0.414985		chr06	24200000	24300000	-9.96636
chr06	24300000	24400000	-0.7687		chr06	24300000	24400000	-16.8344
chr06	24400000	24500000	-0.317982		chr06	24400000	24500000	-9.5349
chr06	24500000	24600000	-0.259311		chr06	24500000	24600000	-5.61801
chr06	24600000	24700000	-0.254523		chr06	24600000	24700000	-2.98476
chr06	24700000	24800000	-0.109248		chr06	24700000	24800000	-1.61699
chr06	24800000	24900000	-0.318349		chr06	24800000	24900000	-9.37549
chr06	24900000	25000000	-0.02911		chr06	24900000	25000000	-2.5785
chr06	25000000	25100000	-0.264797		chr06	25000000	25100000	-6.45227
chr06	25100000	25184442	-0.577381		chr06	25100000	25184442
chr07	0	100000	-0.628781		chr07	0	100000	-6.63655		chr07	1	200000	B	B1	B1.2
chr07	100000	200000	-0.516749		chr07	100000	200000	-6.59331		chr07	200001	900000	A	A1	A1.2
chr07	200000	300000	-0.102113		chr07	200000	300000	-0.621046		chr07	900001	1300000	A	A2	A2.1
chr07	300000	400000	0.252814		chr07	300000	400000	8.39474		chr07	1300001	1700000	A	A1	A1.1
chr07	400000	500000	0.289199		chr07	400000	500000	10.5274		chr07	1700001	2800000	A	A1	A1.1
chr07	500000	600000	0.486161		chr07	500000	600000	14.9648		chr07	2800001	5400000	A	A1	A1.1
chr07	600000	700000	0.365894		chr07	600000	700000	12.2064		chr07	5400001	6300000	B	B2	B2.2
chr07	700000	800000	0.592712		chr07	700000	800000	16.9783		chr07	6300001	6800000	A	A2	A2.1
chr07	800000	900000	0.520287		chr07	800000	900000	16.454		chr07	6800001	7300000	A	A2	A2.1
chr07	900000	1000000	0.155298		chr07	900000	1000000	8.37985		chr07	7300001	7700000	B	B1	B1.2
chr07	1000000	1100000	-0.827733		chr07	1000000	1100000	-7.30802		chr07	7700001	8000000	A	A2	A2.2
chr07	1100000	1200000	-0.710389		chr07	1100000	1200000	-6.75791		chr07	8000001	8700000	B	B1	B1.2
chr07	1200000	1300000	0.258181		chr07	1200000	1300000	11.8549		chr07	8700001	9200000	B	B2	B2.2
chr07	1300000	1400000	0.602885		chr07	1300000	1400000	18.0089		chr07	9200001	9800000	B	B2	B2.2
chr07	1400000	1500000	0.655567		chr07	1400000	1500000	18.6833		chr07	9800001	10600000	B	B2	B2.2
chr07	1500000	1600000	0.563579		chr07	1500000	1600000	17.318		chr07	10600001	11300000	B	B2	B2.2
chr07	1600000	1700000	0.5813		chr07	1600000	1700000	17.6515		chr07	11300001	11900000	B	B2	B2.2
chr07	1700000	1800000	0.605332		chr07	1700000	1800000	18.639		chr07	11900001	12400000	B	B2	B2.2
chr07	1800000	1900000	0.602557		chr07	1800000	1900000	18.631		chr07	12400001	12600000	B	B2	B2.2
chr07	1900000	2000000	0.573389		chr07	1900000	2000000	17.6668		chr07	14600001	15200000	B	B2	B2.2
chr07	2000000	2100000	0.582277		chr07	2000000	2100000	18.4595		chr07	15200001	16100000	B	B2	B2.2
chr07	2100000	2200000	0.645685		chr07	2100000	2200000	19.0953		chr07	16100001	16800000	B	B2	B2.2
chr07	2200000	2300000	0.628643		chr07	2200000	2300000	18.5602		chr07	16800001	17500000	B	B2	B2.2
chr07	2300000	2400000	0.650063		chr07	2300000	2400000	19.2641		chr07	17500001	17800000	B	B1	B1.2
chr07	2400000	2500000	0.613598		chr07	2400000	2500000	18.5249		chr07	17800001	18600000	B	B2	B2.1
chr07	2500000	2600000	0.597338		chr07	2500000	2600000	18.5365		chr07	18600001	18900000	B	B1	B1.2
chr07	2600000	2700000	0.635631		chr07	2600000	2700000	19.1504		chr07	18900001	19200000	B	B2	B2.1
chr07	2700000	2800000	0.621478		chr07	2700000	2800000	18.7823		chr07	19200001	19600000	B	B1	B1.2
chr07	2800000	2900000	0.567369		chr07	2800000	2900000	18.3705		chr07	19600001	20200000	B	B2	B2.1
chr07	2900000	3000000	0.518138		chr07	2900000	3000000	17.8602		chr07	20200001	20800000	B	B1	B1.2
chr07	3000000	3100000	0.452923		chr07	3000000	3100000	16.3092		chr07	20800001	21100000	B	B1	B1.1
chr07	3100000	3200000	0.594223		chr07	3100000	3200000	18.3792		chr07	21100001	22100000	B	B2	B2.1
chr07	3200000	3300000	0.59006		chr07	3200000	3300000	18.6532		chr07	22100001	22800000	B	B1	B1.1
chr07	3300000	3400000	0.6026		chr07	3300000	3400000	18.9386		chr07	22800001	24300000	A	A1	A1.2
chr07	3400000	3500000	0.460277		chr07	3400000	3500000	16.6418		chr07	24300001	24700000	A	A2	A2.2
chr07	3500000	3600000	0.616611		chr07	3500000	3600000	18.812		chr07	24700001	25100000	A	A1	A1.2
chr07	3600000	3700000	0.715722		chr07	3600000	3700000	19.0387		chr07	25100001	25700000	A	A1	A1.1
chr07	3700000	3800000	0.678129		chr07	3700000	3800000	18.9539		chr07	25700001	26000000	A	A1	A1.2
chr07	3800000	3900000	0.645586		chr07	3800000	3900000	18.5975		chr07	26000001	27400000	A	A1	A1.1
chr07	3900000	4000000	0.72515		chr07	3900000	4000000	18.8323		chr07	27400001	27800000	A	A1	A1.2
chr07	4000000	4100000	0.652299		chr07	4000000	4100000	18.4015		chr07	27800001	28000000	A	A1	A1.1
chr07	4100000	4200000	0.623328		chr07	4100000	4200000	18.5471		chr07	28000001	28300000	A	A1	A1.2
chr07	4200000	4300000	0.645701		chr07	4200000	4300000	19.2666		chr07	28300001	28900000	A	A1	A1.1
chr07	4300000	4400000	0.704499		chr07	4300000	4400000	19.2472		chr07	28900001	29400000	A	A1	A1.1
chr07	4400000	4500000	0.663726		chr07	4400000	4500000	18.9121		chr07	29400001	30200000	A	A1	A1.1
chr07	4500000	4600000	0.675633		chr07	4500000	4600000	18.8959		chr07	30200001	30800000	A	A2	A2.1
chr07	4600000	4700000	0.568913		chr07	4600000	4700000	17.798		chr07	30800001	31200000	A	A2	A2.2
chr07	4700000	4800000	0.595982		chr07	4700000	4800000	18.1428		chr07	31200001	31900000	A	A2	A2.1
chr07	4800000	4900000	0.664574		chr07	4800000	4900000	18.404		chr07	31900001	32300000	A	A2	A2.1
chr07	4900000	5000000	0.665181		chr07	4900000	5000000	18.6855		chr07	32300001	32700000	B	B1	B1.1
chr07	5000000	5100000	0.44301		chr07	5000000	5100000	14.4836
chr07	5100000	5200000	0.672346		chr07	5100000	5200000	18.1367
chr07	5200000	5300000	0.786886		chr07	5200000	5300000	18.5682
chr07	5300000	5400000	0.478378		chr07	5300000	5400000	14.1354
chr07	5400000	5500000	-0.736198		chr07	5400000	5500000	-12.2269
chr07	5500000	5600000	-1.27562		chr07	5500000	5600000	-17.5192
chr07	5600000	5700000	-1.66423		chr07	5600000	5700000	-17.6679
chr07	5700000	5800000	-1.65615		chr07	5700000	5800000	-17.1972
chr07	5800000	5900000	-1.56273		chr07	5800000	5900000	-17.3563
chr07	5900000	6000000	-1.60945		chr07	5900000	6000000	-17.2275
chr07	6000000	6100000	-1.56673		chr07	6000000	6100000	-17.3056
chr07	6100000	6200000	-0.978103		chr07	6100000	6200000	-17.1818
chr07	6200000	6300000	-0.646233		chr07	6200000	6300000	-13.6563
chr07	6300000	6400000	0.157608		chr07	6300000	6400000	6.68976
chr07	6400000	6500000	0.0230675		chr07	6400000	6500000	2.05173
chr07	6500000	6600000	-0.0806515		chr07	6500000	6600000	-0.36281
chr07	6600000	6700000	0.0871113		chr07	6600000	6700000	4.11033
chr07	6700000	6800000	0.137608		chr07	6700000	6800000	4.45796
chr07	6800000	6900000	0.18047		chr07	6800000	6900000	6.18241
chr07	6900000	7000000	0.409108		chr07	6900000	7000000	11.5653
chr07	7000000	7100000	0.322201		chr07	7000000	7100000	9.13217
chr07	7100000	7200000	0.308468		chr07	7100000	7200000	8.33676
chr07	7200000	7300000	0.346255		chr07	7200000	7300000	9.76461
chr07	7300000	7400000	-0.166523		chr07	7300000	7400000	-6.58171
chr07	7400000	7500000	-0.697631		chr07	7400000	7500000	-16.1258
chr07	7500000	7600000	-0.443231		chr07	7500000	7600000	-12.1498
chr07	7600000	7700000	-0.315303		chr07	7600000	7700000	-9.62117
chr07	7700000	7800000	-0.0577789		chr07	7700000	7800000	-2.13705
chr07	7800000	7900000	0.258798		chr07	7800000	7900000	7.60464
chr07	7900000	8000000	0.354562		chr07	7900000	8000000	9.85492
chr07	8000000	8100000	-0.461296		chr07	8000000	8100000	-9.29548
chr07	8100000	8200000	-0.573257		chr07	8100000	8200000	-11.5509
chr07	8200000	8300000	-0.126594		chr07	8200000	8300000	-3.80309
chr07	8300000	8400000	-0.361615		chr07	8300000	8400000	-8.65102
chr07	8400000	8500000	0.174878		chr07	8400000	8500000	5.10519
chr07	8500000	8600000	-0.149253		chr07	8500000	8600000	-3.98233
chr07	8600000	8700000	-0.231938		chr07	8600000	8700000	-5.75839
chr07	8700000	8800000	-0.858174		chr07	8700000	8800000	-17.8128
chr07	8800000	8900000	-0.837077		chr07	8800000	8900000	-17.5309
chr07	8900000	9000000	-1.35581		chr07	8900000	9000000	-18.1175
chr07	9000000	9100000	-1.23679		chr07	9000000	9100000	-18.1111
chr07	9100000	9200000	-1.22091		chr07	9100000	9200000	-17.573
chr07	9200000	9300000	-1.11303		chr07	9200000	9300000	-18.4586
chr07	9300000	9400000	-0.71654		chr07	9300000	9400000	-17.9385
chr07	9400000	9500000	-0.863145		chr07	9400000	9500000	-18.744
chr07	9500000	9600000	-1.08071		chr07	9500000	9600000	-18.7409
chr07	9600000	9700000	-1.01546		chr07	9600000	9700000	-18.3198
chr07	9700000	9800000	-0.716575		chr07	9700000	9800000	-18.4673
chr07	9800000	9900000	-0.415535		chr07	9800000	9900000	-13.8694
chr07	9900000	10000000	-0.9807		chr07	9900000	10000000	-19.8128
chr07	10000000	10100000	-0.48831		chr07	10000000	10100000	-14.6953
chr07	10100000	10200000	-0.519037		chr07	10100000	10200000	-16.1602
chr07	10200000	10300000	-0.533626		chr07	10200000	10300000	-16.8099
chr07	10300000	10400000	-0.536789		chr07	10300000	10400000	-16.8863
chr07	10400000	10500000	-0.614508		chr07	10400000	10500000	-18.0942
chr07	10500000	10600000	-0.676373		chr07	10500000	10600000	-18.2793
chr07	10600000	10700000	-1.02779		chr07	10600000	10700000	-19.2148
chr07	10700000	10800000	-1.06181		chr07	10700000	10800000	-18.2819
chr07	10800000	10900000	-0.92146		chr07	10800000	10900000	-19.393
chr07	10900000	11000000	-1.03659		chr07	10900000	11000000	-18.4853
chr07	11000000	11100000	-1.14978		chr07	11000000	11100000	-18.5416
chr07	11100000	11200000	-1.13239		chr07	11100000	11200000	-18.7441
chr07	11200000	11300000	-0.9926		chr07	11200000	11300000	-17.8872
chr07	11300000	11400000	-0.654804		chr07	11300000	11400000	-17.0819
chr07	11400000	11500000	-0.647438		chr07	11400000	11500000	-17.0392
chr07	11500000	11600000	-0.765716		chr07	11500000	11600000	-18.5683
chr07	11600000	11700000	-0.566093		chr07	11600000	11700000	-15.6477
chr07	11700000	11800000	-0.203769		chr07	11700000	11800000	-6.2609
chr07	11800000	11900000	-0.342724		chr07	11800000	11900000	-9.9358
chr07	11900000	12000000	-1.07652		chr07	11900000	12000000	-19.2105
chr07	12000000	12100000	-0.867368		chr07	12000000	12100000	-17.0392
chr07	12100000	12200000	-0.928576		chr07	12100000	12200000	-17.9755
chr07	12200000	12300000	-0.650618		chr07	12200000	12300000	-15.0557
chr07	12300000	12400000	-0.686882		chr07	12300000	12400000	-14.0441
chr07	12400000	12500000	-1.18352		chr07	12400000	12500000	-16.9378
chr07	12500000	12600000			chr07	12500000	12600000	-14.0991
chr07	12600000	12700000			chr07	12600000	12700000
chr07	12700000	12800000			chr07	12700000	12800000
chr07	12800000	12900000			chr07	12800000	12900000
chr07	12900000	13000000			chr07	12900000	13000000
chr07	13000000	13100000			chr07	13000000	13100000
chr07	13100000	13200000			chr07	13100000	13200000
chr07	13200000	13300000			chr07	13200000	13300000
chr07	13300000	13400000			chr07	13300000	13400000
chr07	13400000	13500000			chr07	13400000	13500000
chr07	13500000	13600000			chr07	13500000	13600000
chr07	13600000	13700000			chr07	13600000	13700000
chr07	13700000	13800000			chr07	13700000	13800000
chr07	13800000	13900000			chr07	13800000	13900000
chr07	13900000	14000000			chr07	13900000	14000000
chr07	14000000	14100000			chr07	14000000	14100000
chr07	14100000	14200000			chr07	14100000	14200000
chr07	14200000	14300000			chr07	14200000	14300000
chr07	14300000	14400000	-1.27972		chr07	14300000	14400000
chr07	14400000	14500000			chr07	14400000	14500000	-14.8908
chr07	14500000	14600000	-1.21566		chr07	14500000	14600000	-15.5165
chr07	14600000	14700000	-0.972123		chr07	14600000	14700000	-18.4866
chr07	14700000	14800000	-1.15455		chr07	14700000	14800000	-17.4848
chr07	14800000	14900000	-1.10351		chr07	14800000	14900000	-18.066
chr07	14900000	15000000	-1.08253		chr07	14900000	15000000	-15.9735
chr07	15000000	15100000	-0.985359		chr07	15000000	15100000	-17.0925
chr07	15100000	15200000	-0.9801		chr07	15100000	15200000	-16.7052
chr07	15200000	15300000	-0.821438		chr07	15200000	15300000	-17.9024
chr07	15300000	15400000	-0.755099		chr07	15300000	15400000	-15.733
chr07	15400000	15500000	-0.829542		chr07	15400000	15500000	-17.1244
chr07	15500000	15600000	-0.737839		chr07	15500000	15600000	-17.2896
chr07	15600000	15700000	-0.741759		chr07	15600000	15700000	-17.8197
chr07	15700000	15800000	-1.00825		chr07	15700000	15800000	-17.722
chr07	15800000	15900000	-1.01595		chr07	15800000	15900000	-17.598
chr07	15900000	16000000	-0.911384		chr07	15900000	16000000	-18.2312
chr07	16000000	16100000	-0.719359		chr07	16000000	16100000	-17.8247
chr07	16100000	16200000	-0.889923		chr07	16100000	16200000	-19.056
chr07	16200000	16300000	-0.913475		chr07	16200000	16300000	-19.3284
chr07	16300000	16400000	-1.02822		chr07	16300000	16400000	-18.5977
chr07	16400000	16500000	-1.09902		chr07	16400000	16500000	-18.3038
chr07	16500000	16600000	-0.881469		chr07	16500000	16600000	-18.576
chr07	16600000	16700000	-0.877762		chr07	16600000	16700000	-18.5054
chr07	16700000	16800000	-0.71998		chr07	16700000	16800000	-18.3598
chr07	16800000	16900000	-0.668796		chr07	16800000	16900000	-16.9772
chr07	16900000	17000000	-0.765127		chr07	16900000	17000000	-17.0611
chr07	17000000	17100000	-0.582843		chr07	17000000	17100000	-12.1198
chr07	17100000	17200000	-0.76852		chr07	17100000	17200000	-17.7233
chr07	17200000	17300000	-0.969192		chr07	17200000	17300000	-19.2165
chr07	17300000	17400000	-0.939571		chr07	17300000	17400000	-18.4774
chr07	17400000	17500000	-0.814839		chr07	17400000	17500000	-17.8098
chr07	17500000	17600000	-0.475552		chr07	17500000	17600000	-11.3336
chr07	17600000	17700000	-0.450489		chr07	17600000	17700000	-10.3921
chr07	17700000	17800000	-0.245892		chr07	17700000	17800000	-6.47436
chr07	17800000	17900000	-1.00113		chr07	17800000	17900000	-19.5691
chr07	17900000	18000000	-0.717921		chr07	17900000	18000000	-18.8702
chr07	18000000	18100000	-0.655902		chr07	18000000	18100000	-18.1151
chr07	18100000	18200000	-0.598129		chr07	18100000	18200000	-18.9969
chr07	18200000	18300000	-0.313843		chr07	18200000	18300000	-12.6555
chr07	18300000	18400000	-0.574714		chr07	18300000	18400000	-18.2235
chr07	18400000	18500000	-0.386625		chr07	18400000	18500000	-15.0586
chr07	18500000	18600000	-0.475566		chr07	18500000	18600000	-15.3834
chr07	18600000	18700000	-0.264584		chr07	18600000	18700000	-10.6579
chr07	18700000	18800000	-0.272457		chr07	18700000	18800000	-11.2774
chr07	18800000	18900000	-0.379001		chr07	18800000	18900000	-14.1034
chr07	18900000	19000000	-0.485888		chr07	18900000	19000000	-16.0833
chr07	19000000	19100000	-0.563041		chr07	19000000	19100000	-17.477
chr07	19100000	19200000	-0.646986		chr07	19100000	19200000	-18.7996
chr07	19200000	19300000	-0.380807		chr07	19200000	19300000	-14.1431
chr07	19300000	19400000	-0.0431892		chr07	19300000	19400000	-3.01542
chr07	19400000	19500000	-0.167444		chr07	19400000	19500000	-7.33276
chr07	19500000	19600000	-0.45085		chr07	19500000	19600000	-15.3777
chr07	19600000	19700000	-0.482091		chr07	19600000	19700000	-16.1767
chr07	19700000	19800000	-0.413219		chr07	19700000	19800000	-15.4432
chr07	19800000	19900000	-0.630073		chr07	19800000	19900000	-19.0683
chr07	19900000	20000000			chr07	19900000	20000000	-18.8858
chr07	20000000	20100000			chr07	20000000	20100000	-17.7697
chr07	20100000	20200000	-0.26771		chr07	20100000	20200000	-12.2128
chr07	20200000	20300000	-0.237755		chr07	20200000	20300000	-9.94357
chr07	20300000	20400000	0.00870899		chr07	20300000	20400000	-1.72762
chr07	20400000	20500000	-0.0208428		chr07	20400000	20500000	-2.13746
chr07	20500000	20600000	-0.220308		chr07	20500000	20600000	-8.81519
chr07	20600000	20700000	-0.516317		chr07	20600000	20700000	-16.091
chr07	20700000	20800000	-0.168403		chr07	20700000	20800000	-6.37807
chr07	20800000	20900000	0.068408		chr07	20800000	20900000	0.787175
chr07	20900000	21000000	-0.0852006		chr07	20900000	21000000	-4.25792
chr07	21000000	21100000	-0.342449		chr07	21000000	21100000	-10.4685
chr07	21100000	21200000	-0.47084		chr07	21100000	21200000	-13.1171
chr07	21200000	21300000	-0.570181		chr07	21200000	21300000	-14.3586
chr07	21300000	21400000	-1.28649		chr07	21300000	21400000	-19.1584
chr07	21400000	21500000	-1.0459		chr07	21400000	21500000	-18.4817
chr07	21500000	21600000	-1.0298		chr07	21500000	21600000	-18.2811
chr07	21600000	21700000	-1.3061		chr07	21600000	21700000	-18.6538
chr07	21700000	21800000	-1.07498		chr07	21700000	21800000	-19.315
chr07	21800000	21900000	-0.805655		chr07	21800000	21900000	-18.1085
chr07	21900000	22000000	-0.425795		chr07	21900000	22000000	-11.9622
chr07	22000000	22100000	-0.744428		chr07	22000000	22100000	-15.911
chr07	22100000	22200000	-0.046883		chr07	22100000	22200000	-1.90498
chr07	22200000	22300000	0.137595		chr07	22200000	22300000	3.10051
chr07	22300000	22400000	0.300513		chr07	22300000	22400000	7.11344
chr07	22400000	22500000	-0.0770741		chr07	22400000	22500000	-2.64404
chr07	22500000	22600000	-0.676941		chr07	22500000	22600000	-12.9267
chr07	22600000	22700000	-0.272725		chr07	22600000	22700000	-6.34458
chr07	22700000	22800000	-0.184511		chr07	22700000	22800000	-3.91219
chr07	22800000	22900000	0.147242		chr07	22800000	22900000	4.40554
chr07	22900000	23000000	0.41671		chr07	22900000	23000000	10.3223
chr07	23000000	23100000	0.556943		chr07	23000000	23100000	14.9693
chr07	23100000	23200000	0.58251		chr07	23100000	23200000	16.0959
chr07	23200000	23300000	0.773207		chr07	23200000	23300000	19.0646
chr07	23300000	23400000	0.5932		chr07	23300000	23400000	17.3072
chr07	23400000	23500000	0.600945		chr07	23400000	23500000	17.7637
chr07	23500000	23600000	0.658253		chr07	23500000	23600000	18.0932
chr07	23600000	23700000	0.614276		chr07	23600000	23700000	17.4471
chr07	23700000	23800000	0.706214		chr07	23700000	23800000	19.102
chr07	23800000	23900000	0.607994		chr07	23800000	23900000	18.1584
chr07	23900000	24000000	0.633911		chr07	23900000	24000000	18.0351
chr07	24000000	24100000	0.513106		chr07	24000000	24100000	17.1424
chr07	24100000	24200000	0.414101		chr07	24100000	24200000	15.3325
chr07	24200000	24300000	0.340787		chr07	24200000	24300000	13.1181
chr07	24300000	24400000	0.10605		chr07	24300000	24400000	6.45933
chr07	24400000	24500000	-0.255429		chr07	24400000	24500000	-6.23132
chr07	24500000	24600000	-0.697273		chr07	24500000	24600000	-16.4136
chr07	24600000	24700000	0.0505158		chr07	24600000	24700000	4.66923
chr07	24700000	24800000	0.491615		chr07	24700000	24800000	16.3791
chr07	24800000	24900000	0.326999		chr07	24800000	24900000	13.8604
chr07	24900000	25000000	0.49367		chr07	24900000	25000000	16.9208
chr07	25000000	25100000	0.446397		chr07	25000000	25100000	16.8013
chr07	25100000	25200000	0.596703		chr07	25100000	25200000	18.7753
chr07	25200000	25300000	0.624437		chr07	25200000	25300000	19.1918
chr07	25300000	25400000	0.56481		chr07	25300000	25400000	17.9751
chr07	25400000	25500000	0.637617		chr07	25400000	25500000	18.8154
chr07	25500000	25600000	0.66466		chr07	25500000	25600000	19.4896
chr07	25600000	25700000	0.533935		chr07	25600000	25700000	19.0857
chr07	25700000	25800000	0.336344		chr07	25700000	25800000	12.7586
chr07	25800000	25900000	0.13802		chr07	25800000	25900000	6.88979
chr07	25900000	26000000	0.237189		chr07	25900000	26000000	12.0726
chr07	26000000	26100000	0.563814		chr07	26000000	26100000	19.0539
chr07	26100000	26200000	0.517877		chr07	26100000	26200000	18.8124
chr07	26200000	26300000	0.395421		chr07	26200000	26300000	16.1056
chr07	26300000	26400000	0.624653		chr07	26300000	26400000	19.8464
chr07	26400000	26500000	0.653391		chr07	26400000	26500000	19.6271
chr07	26500000	26600000	0.632409		chr07	26500000	26600000	19.3221
chr07	26600000	26700000	0.642043		chr07	26600000	26700000	19.5048
chr07	26700000	26800000	0.68499		chr07	26700000	26800000	19.625
chr07	26800000	26900000	0.657956		chr07	26800000	26900000	19.4961
chr07	26900000	27000000	0.658481		chr07	26900000	27000000	19.3257
chr07	27000000	27100000	0.666646		chr07	27000000	27100000	19.2522
chr07	27100000	27200000	0.692303		chr07	27100000	27200000	19.4289
chr07	27200000	27300000	0.659791		chr07	27200000	27300000	19.4393
chr07	27300000	27400000	0.611736		chr07	27300000	27400000	19.2803
chr07	27400000	27500000	0.503273		chr07	27400000	27500000	18.3677
chr07	27500000	27600000	0.118445		chr07	27500000	27600000	4.49363
chr07	27600000	27700000	0.280435		chr07	27600000	27700000	10.6699
chr07	27700000	27800000	0.406655		chr07	27700000	27800000	16.9772
chr07	27800000	27900000	0.560414		chr07	27800000	27900000	19.1201
chr07	27900000	28000000	0.575857		chr07	27900000	28000000	19.3066
chr07	28000000	28100000	0.401097		chr07	28000000	28100000	16.9052
chr07	28100000	28200000	0.0995227		chr07	28100000	28200000	6.5303
chr07	28200000	28300000	0.141237		chr07	28200000	28300000	6.63838
chr07	28300000	28400000	0.580897		chr07	28300000	28400000	19.139
chr07	28400000	28500000	0.662556		chr07	28400000	28500000	19.4298
chr07	28500000	28600000	0.559056		chr07	28500000	28600000	18.863
chr07	28600000	28700000	0.191568		chr07	28600000	28700000	5.95078
chr07	28700000	28800000	0.454339		chr07	28700000	28800000	15.3429
chr07	28800000	28900000	0.558923		chr07	28800000	28900000	19.0749
chr07	28900000	29000000	0.650178		chr07	28900000	29000000	19.4227
chr07	29000000	29100000	0.663469		chr07	29000000	29100000	19.4348
chr07	29100000	29200000	0.637663		chr07	29100000	29200000	19.112
chr07	29200000	29300000	0.674795		chr07	29200000	29300000	19.3031
chr07	29300000	29400000	0.689096		chr07	29300000	29400000	19.2202
chr07	29400000	29500000	0.55854		chr07	29400000	29500000	18.5459
chr07	29500000	29600000	0.612997		chr07	29500000	29600000	19.0292
chr07	29600000	29700000	0.653532		chr07	29600000	29700000	19.0259
chr07	29700000	29800000	0.573074		chr07	29700000	29800000	18.2978
chr07	29800000	29900000	0.615368		chr07	29800000	29900000	18.2109
chr07	29900000	30000000	0.638018		chr07	29900000	30000000	18.3594
chr07	30000000	30100000	0.391915		chr07	30000000	30100000	14.839
chr07	30100000	30200000	0.234094		chr07	30100000	30200000	10.179
chr07	30200000	30300000	0.060239		chr07	30200000	30300000	2.95627
chr07	30300000	30400000	0.00402939		chr07	30300000	30400000	0.808724
chr07	30400000	30500000	-0.0020965		chr07	30400000	30500000	0.416775
chr07	30500000	30600000	0.060435		chr07	30500000	30600000	3.71336
chr07	30600000	30700000	-0.0677053		chr07	30600000	30700000	-2.36363
chr07	30700000	30800000	0.0682883		chr07	30700000	30800000	3.50192
chr07	30800000	30900000	-0.0976589		chr07	30800000	30900000	-2.54065
chr07	30900000	31000000	-0.22703		chr07	30900000	31000000	-6.15427
chr07	31000000	31100000	-0.166734		chr07	31000000	31100000	-4.50787
chr07	31100000	31200000	-0.180083		chr07	31100000	31200000	-5.46382
chr07	31200000	31300000	-0.0388		chr07	31200000	31300000	-0.917334
chr07	31300000	31400000	0.156904		chr07	31300000	31400000	5.99884
chr07	31400000	31500000	0.234362		chr07	31400000	31500000	8.53346
chr07	31500000	31600000	0.108228		chr07	31500000	31600000	4.71917
chr07	31600000	31700000	0.0807402		chr07	31600000	31700000	4.00095
chr07	31700000	31800000	0.253468		chr07	31700000	31800000	10.0992
chr07	31800000	31900000	0.123077		chr07	31800000	31900000	5.64401
chr07	31900000	32000000	-0.103339		chr07	31900000	32000000	-1.7994
chr07	32000000	32100000	0.299529		chr07	32000000	32100000	11.2211
chr07	32100000	32200000	-0.221805		chr07	32100000	32200000	-1.7906
chr07	32200000	32300000	0.0900971		chr07	32200000	32300000	5.07479
chr07	32300000	32400000	-0.214446		chr07	32300000	32400000	-2.54761
chr07	32400000	32500000	-0.393445		chr07	32400000	32500000	-6.70604
chr07	32500000	32600000	-0.383961		chr07	32500000	32600000	-5.52483
chr07	32600000	32679118	-0.286225		chr07	32600000	32679118
chr08	0	100000	-0.0916536		chr08	0	100000	-10.7954		chr08	1	200000	B	B1	B1.1
chr08	100000	200000	0.147202		chr08	100000	200000	-12.4867		chr08	200001	500000	A	A2	A2.2
chr08	200000	300000	0.568027		chr08	200000	300000	-8.05368		chr08	500001	1100000	B	B1	B1.1
chr08	300000	400000	1.57577		chr08	300000	400000	3.57966		chr08	1100001	1500000	B	B1	B1.2
chr08	400000	500000	1.4073		chr08	400000	500000	0.635556		chr08	1500001	1800000	B	B1	B1.2
chr08	500000	600000	-0.0532132		chr08	500000	600000	-16.6262		chr08	1800001	2100000	B	B1	B1.2
chr08	600000	700000	-0.637141		chr08	600000	700000	-19.283		chr08	2100001	2400000	B	B2	B2.1
chr08	700000	800000	0.81289		chr08	700000	800000	-7.54126		chr08	2400001	2800000	B	B1	B1.2
chr08	800000	900000	1.12884		chr08	800000	900000	-3.58506		chr08	2800001	3400000	B	B2	B2.1
chr08	900000	1000000	1.53469		chr08	900000	1000000	1.98764		chr08	3400001	4100000	B	B2	B2.1
chr08	1000000	1100000	1.06343		chr08	1000000	1100000	-4.31062		chr08	4100001	4400000	B	B1	B1.2
chr08	1100000	1200000	0.31749		chr08	1100000	1200000	-13.3141		chr08	4400001	4800000	B	B1	B1.2
chr08	1200000	1300000	0.470358		chr08	1200000	1300000	-11.7222		chr08	4800001	5400000	B	B2	B2.1
chr08	1300000	1400000	-0.013041		chr08	1300000	1400000	-16.1023		chr08	5400001	6100000	B	B2	B2.2
chr08	1400000	1500000	-0.0340853		chr08	1400000	1500000	-15.8684		chr08	6100001	6600000	B	B2	B2.2
chr08	1500000	1600000	-0.391398		chr08	1500000	1600000	-16.0461		chr08	6700001	6900000	B	B2	B2.2
chr08	1600000	1700000	-0.37321		chr08	1600000	1700000	-18.7019		chr08	6900001	7100000	B	B2	B2.2
chr08	1700000	1800000	-0.477929		chr08	1700000	1800000	-18.8682		chr08	7300001	8400000	B	B2	B2.2
chr08	1800000	1900000	0.346997		chr08	1800000	1900000	-12.6624		chr08	8400001	8800000	B	B1	B1.2
chr08	1900000	2000000	0.314832		chr08	1900000	2000000	-12.6664		chr08	8800001	9100000	B	B1	B1.1
chr08	2000000	2100000	0.535691		chr08	2000000	2100000	-9.99248		chr08	9100001	9800000	B	B2	B2.1
chr08	2100000	2200000	0.287057		chr08	2100000	2200000	-13.0235		chr08	9800001	10800000	B	B1	B1.2
chr08	2200000	2300000	-0.319154		chr08	2200000	2300000	-18.551		chr08	10800001	11500000	A	A2	A2.2
chr08	2300000	2400000	-0.155435		chr08	2300000	2400000	-17.2166		chr08	11500001	11900000	A	A2	A2.1
chr08	2400000	2500000	0.340344		chr08	2400000	2500000	-12.4955		chr08	11900001	12200000	A	A2	A2.1
chr08	2500000	2600000	0.921322		chr08	2500000	2600000	-3.72207		chr08	12200001	12600000	A	A2	A2.1
chr08	2600000	2700000	0.385612		chr08	2600000	2700000	-11.0594		chr08	12600001	13300000	A	A2	A2.1
chr08	2700000	2800000	0.278453		chr08	2700000	2800000	-13.104		chr08	13300001	13800000	A	A2	A2.1
chr08	2800000	2900000	-0.411195		chr08	2800000	2900000	-19.2574		chr08	13800001	14200000	A	A2	A2.1
chr08	2900000	3000000	-0.459553		chr08	2900000	3000000	-19.6754		chr08	14200001	14500000	A	A2	A2.1
chr08	3000000	3100000	-0.159865		chr08	3000000	3100000	-17.8093		chr08	14500001	14900000	A	A1	A1.2
chr08	3100000	3200000	-0.625175		chr08	3100000	3200000	-20.2554		chr08	14900001	15100000	A	A1	A1.2
chr08	3200000	3300000	-0.939		chr08	3200000	3300000	-20.0656		chr08	15100001	15600000	A	A1	A1.2
chr08	3300000	3400000	-0.308005		chr08	3300000	3400000	-18.534		chr08	15600001	16700000	A	A1	A1.1
chr08	3400000	3500000	-0.157318		chr08	3400000	3500000	-17.0738		chr08	16700001	18200000	A	A1	A1.1
chr08	3500000	3600000	-0.207723		chr08	3500000	3600000	-17.3033		chr08	18200001	19500000	A	A1	A1.1
chr08	3600000	3700000	-0.0412028		chr08	3600000	3700000	-15.5831		chr08	19500001	20700000	A	A1	A1.1
chr08	3700000	3800000	-0.447266		chr08	3700000	3800000	-19.1346		chr08	20700001	21900000	A	A1	A1.1
chr08	3800000	3900000	-0.298216		chr08	3800000	3900000	-18.223		chr08	21900001	23000000	A	A1	A1.1
chr08	3900000	4000000	0.0734615		chr08	3900000	4000000	-14.7487		chr08	23000001	23900000	A	A2	A2.1
chr08	4000000	4100000	0.123883		chr08	4000000	4100000	-14.54
chr08	4100000	4200000	0.12448		chr08	4100000	4200000	-13.952
chr08	4200000	4300000	0.33874		chr08	4200000	4300000	-10.2481
chr08	4300000	4400000	0.4627		chr08	4300000	4400000	-8.00103
chr08	4400000	4500000	-0.0297523		chr08	4400000	4500000	-15.7221
chr08	4500000	4600000	-0.353187		chr08	4500000	4600000	-18.0117
chr08	4600000	4700000	0.0883138		chr08	4600000	4700000	-13.1511
chr08	4700000	4800000	0.0806418		chr08	4700000	4800000	-13.0422
chr08	4800000	4900000			chr08	4800000	4900000	-18.1118
chr08	4900000	5000000	-0.462383		chr08	4900000	5000000	-18.5396
chr08	5000000	5100000	-0.857139		chr08	5000000	5100000	-19.8996
chr08	5100000	5200000	-0.404608		chr08	5100000	5200000	-18.9295
chr08	5200000	5300000	-0.118675		chr08	5200000	5300000	-16.6937
chr08	5300000	5400000	-0.841455		chr08	5300000	5400000	-19.6311
chr08	5400000	5500000	-0.454		chr08	5400000	5500000	-19.4397
chr08	5500000	5600000	-0.610913		chr08	5500000	5600000	-19.8409
chr08	5600000	5700000	-0.599568		chr08	5600000	5700000	-19.5822
chr08	5700000	5800000	-0.498749		chr08	5700000	5800000	-19.0916
chr08	5800000	5900000	-0.398719		chr08	5800000	5900000	-18.3022
chr08	5900000	6000000	-0.662814		chr08	5900000	6000000	-18.5088
chr08	6000000	6100000	-0.772278		chr08	6000000	6100000	-16.7994
chr08	6100000	6200000	-1.23715		chr08	6100000	6200000	-13.7722
chr08	6200000	6300000	-1.3453		chr08	6200000	6300000	-13.1529
chr08	6300000	6400000	-1.33475		chr08	6300000	6400000	-13.7816
chr08	6400000	6500000	-1.19989		chr08	6400000	6500000	-14.056
chr08	6500000	6600000	-1.23261		chr08	6500000	6600000	-13.729
chr08	6600000	6700000	-1.16352		chr08	6600000	6700000	-14.3368
chr08	6700000	6800000	-1.07398		chr08	6700000	6800000	-15.6191
chr08	6800000	6900000	-0.664113		chr08	6800000	6900000	-13.0659
chr08	6900000	7000000	-0.8359		chr08	6900000	7000000	-18.6023
chr08	7000000	7100000	-1.07877		chr08	7000000	7100000	-16.9588
chr08	7100000	7200000	-1.17707		chr08	7100000	7200000
chr08	7200000	7300000	-1.02009		chr08	7200000	7300000	-18.205
chr08	7300000	7400000	-1.00706		chr08	7300000	7400000	-18.0044
chr08	7400000	7500000	-1.1596		chr08	7400000	7500000	-15.8869
chr08	7500000	7600000	-1.1703		chr08	7500000	7600000	-15.5688
chr08	7600000	7700000	-1.19325		chr08	7600000	7700000	-15.3411
chr08	7700000	7800000	-1.15641		chr08	7700000	7800000	-15.2467
chr08	7800000	7900000	-1.20198		chr08	7800000	7900000	-14.9114
chr08	7900000	8000000	-1.19824		chr08	7900000	8000000	-15.2808
chr08	8000000	8100000	-1.26225		chr08	8000000	8100000	-15.2204
chr08	8100000	8200000	-1.34384		chr08	8100000	8200000	-14.8483
chr08	8200000	8300000	-1.28535		chr08	8200000	8300000	-15.9798
chr08	8300000	8400000	-0.488658		chr08	8300000	8400000	-16.6673
chr08	8400000	8500000	-0.0370718		chr08	8400000	8500000	-13.6488
chr08	8500000	8600000	0.171159		chr08	8500000	8600000	-10.6328
chr08	8600000	8700000	0.0782067		chr08	8600000	8700000	-12.2484
chr08	8700000	8800000	-0.0997134		chr08	8700000	8800000	-14.3815
chr08	8800000	8900000	0.328212		chr08	8800000	8900000	-8.47264
chr08	8900000	9000000	0.223137		chr08	8900000	9000000	-10.2171
chr08	9000000	9100000	0.0392593		chr08	9000000	9100000	-12.1592
chr08	9100000	9200000	-0.214144		chr08	9100000	9200000	-15.2776
chr08	9200000	9300000	-0.490169		chr08	9200000	9300000	-17.5353
chr08	9300000	9400000	-0.25394		chr08	9300000	9400000	-15.2024
chr08	9400000	9500000	-0.179527		chr08	9400000	9500000	-14.9411
chr08	9500000	9600000	-0.733706		chr08	9500000	9600000	-18.5461
chr08	9600000	9700000	-0.687165		chr08	9600000	9700000	-18.8686
chr08	9700000	9800000	-0.534068		chr08	9700000	9800000	-17.6912
chr08	9800000	9900000	-0.308982		chr08	9800000	9900000	-16.2265
chr08	9900000	10000000	0.0167318		chr08	9900000	10000000	-12.4587
chr08	10000000	10100000	-0.323838		chr08	10000000	10100000	-16.6931
chr08	10100000	10200000	-0.631808		chr08	10100000	10200000	-18.944
chr08	10200000	10300000	-0.407975		chr08	10200000	10300000	-17.4277
chr08	10300000	10400000	-0.161832		chr08	10300000	10400000	-14.7085
chr08	10400000	10500000	-0.300478		chr08	10400000	10500000	-15.9138
chr08	10500000	10600000	-0.188431		chr08	10500000	10600000	-14.9095
chr08	10600000	10700000	-0.00347358		chr08	10600000	10700000	-12.6196
chr08	10700000	10800000	0.102177		chr08	10700000	10800000	-10.4279
chr08	10800000	10900000	0.356726		chr08	10800000	10900000	-3.84344
chr08	10900000	11000000	0.387054		chr08	10900000	11000000	-2.16506
chr08	11000000	11100000	0.20444		chr08	11000000	11100000	-6.68615
chr08	11100000	11200000	0.342091		chr08	11100000	11200000	-2.36828
chr08	11200000	11300000	0.19925		chr08	11200000	11300000	-8.33293
chr08	11300000	11400000	0.284639		chr08	11300000	11400000	-5.16852
chr08	11400000	11500000	0.334408		chr08	11400000	11500000	-2.45125
chr08	11500000	11600000	0.604877		chr08	11500000	11600000	8.64935
chr08	11600000	11700000	0.679923		chr08	11600000	11700000	10.741
chr08	11700000	11800000	0.589141		chr08	11700000	11800000	8.88804
chr08	11800000	11900000	0.594687		chr08	11800000	11900000	9.889
chr08	11900000	12000000	0.75781		chr08	11900000	12000000	13.6042
chr08	12000000	12100000	0.772818		chr08	12000000	12100000	14.0405
chr08	12100000	12200000	0.670948		chr08	12100000	12200000	11.0633
chr08	12200000	12300000	0.579959		chr08	12200000	12300000	5.48973
chr08	12300000	12400000	0.511825		chr08	12300000	12400000	1.02602
chr08	12400000	12500000	0.593985		chr08	12400000	12500000	3.55909
chr08	12500000	12600000	0.590339		chr08	12500000	12600000	6.25136
chr08	12600000	12700000	0.722224		chr08	12600000	12700000	13.2891
chr08	12700000	12800000	0.601737		chr08	12700000	12800000	11.8309
chr08	12800000	12900000	0.58141		chr08	12800000	12900000	11.2145
chr08	12900000	13000000	0.634271		chr08	12900000	13000000	13.6965
chr08	13000000	13100000	0.692266		chr08	13000000	13100000	13.3869
chr08	13100000	13200000	0.66175		chr08	13100000	13200000	13.4035
chr08	13200000	13300000	0.632043		chr08	13200000	13300000	10.9747
chr08	13300000	13400000	0.569903		chr08	13300000	13400000	7.79154
chr08	13400000	13500000	0.603512		chr08	13400000	13500000	9.35037
chr08	13500000	13600000	0.498537		chr08	13500000	13600000	1.12482
chr08	13600000	13700000	0.515191		chr08	13600000	13700000	2.38067
chr08	13700000	13800000	0.609713		chr08	13700000	13800000	6.52584
chr08	13800000	13900000	0.640507		chr08	13800000	13900000	10.609
chr08	13900000	14000000	0.679427		chr08	13900000	14000000	11.4958
chr08	14000000	14100000	0.69542		chr08	14000000	14100000	13.9368
chr08	14100000	14200000	0.561316		chr08	14100000	14200000	7.76345
chr08	14200000	14300000	0.42098		chr08	14200000	14300000	6.48119
chr08	14300000	14400000	0.18137		chr08	14300000	14400000	-5.34576
chr08	14400000	14500000	0.46115		chr08	14400000	14500000	6.28904
chr08	14500000	14600000	0.563611		chr08	14500000	14600000	11.2459
chr08	14600000	14700000	0.681596		chr08	14600000	14700000	14.1617
chr08	14700000	14800000	0.61363		chr08	14700000	14800000	13.3544
chr08	14800000	14900000	0.570613		chr08	14800000	14900000	12.1521
chr08	14900000	15000000	0.641986		chr08	14900000	15000000	14.2225
chr08	15000000	15100000	0.62016		chr08	15000000	15100000	14.6825
chr08	15100000	15200000	0.631024		chr08	15100000	15200000	15.4798
chr08	15200000	15300000	0.63043		chr08	15200000	15300000	15.1568
chr08	15300000	15400000	0.588425		chr08	15300000	15400000	13.3902
chr08	15400000	15500000	0.633207		chr08	15400000	15500000	12.4024
chr08	15500000	15600000	0.544211		chr08	15500000	15600000	11.7534
chr08	15600000	15700000	0.612314		chr08	15600000	15700000	13.894
chr08	15700000	15800000	0.599668		chr08	15700000	15800000	15.2583
chr08	15800000	15900000	0.617848		chr08	15800000	15900000	15.4156
chr08	15900000	16000000	0.623904		chr08	15900000	16000000	15.3079
chr08	16000000	16100000	0.569899		chr08	16000000	16100000	15.6366
chr08	16100000	16200000	0.622941		chr08	16100000	16200000	15.6874
chr08	16200000	16300000	0.57467		chr08	16200000	16300000	15.4719
chr08	16300000	16400000	0.603198		chr08	16300000	16400000	15.8231
chr08	16400000	16500000	0.591849		chr08	16400000	16500000	14.5384
chr08	16500000	16600000	0.521178		chr08	16500000	16600000	15.4429
chr08	16600000	16700000	0.561463		chr08	16600000	16700000	15.4397
chr08	16700000	16800000	0.546432		chr08	16700000	16800000	14.4539
chr08	16800000	16900000	0.555996		chr08	16800000	16900000	15.6475
chr08	16900000	17000000	0.590314		chr08	16900000	17000000	15.8698
chr08	17000000	17100000	0.582697		chr08	17000000	17100000	14.6132
chr08	17100000	17200000	0.573316		chr08	17100000	17200000	15.9581
chr08	17200000	17300000	0.492845		chr08	17200000	17300000	15.687
chr08	17300000	17400000	0.508609		chr08	17300000	17400000	15.9227
chr08	17400000	17500000	0.545458		chr08	17400000	17500000	15.8239
chr08	17500000	17600000	0.46648		chr08	17500000	17600000	15.3489
chr08	17600000	17700000	0.490347		chr08	17600000	17700000	15.5853
chr08	17700000	17800000	0.492864		chr08	17700000	17800000	14.758
chr08	17800000	17900000	0.454044		chr08	17800000	17900000	15.6498
chr08	17900000	18000000	0.463253		chr08	17900000	18000000	14.9474
chr08	18000000	18100000	0.483769		chr08	18000000	18100000	15.6767
chr08	18100000	18200000	0.499187		chr08	18100000	18200000	15.2665
chr08	18200000	18300000	0.514642		chr08	18200000	18300000	16.1234
chr08	18300000	18400000	0.506284		chr08	18300000	18400000	16.0843
chr08	18400000	18500000	0.532721		chr08	18400000	18500000	15.8469
[truncated: 2,908 more rows]

## Sheet: TS_hap1
cooltools					homer					calder
chrom	start	end	E1		chrom	start	end	PC1		VChr	Start	End	AB	AABB	AAAABBBB
Chr1	0	100000	-0.138465		Chr1	0	100000	-1.71176		Chr1	1	200000	A	A2	A2.2
Chr1	100000	200000	-0.329237		Chr1	100000	200000	-6.14038		Chr1	200001	1200000	A	A1	A1.1
Chr1	200000	300000	0.0804648		Chr1	200000	300000	2.21601		Chr1	1200001	2100000	A	A1	A1.1
Chr1	300000	400000	0.396194		Chr1	300000	400000	10.3938		Chr1	2100001	3100000	A	A1	A1.1
Chr1	400000	500000	0.590914		Chr1	400000	500000	14.2395		Chr1	3100001	3400000	A	A1	A1.1
Chr1	500000	600000	0.651341		Chr1	500000	600000	16.501		Chr1	3400001	4600000	A	A1	A1.1
Chr1	600000	700000	0.676007		Chr1	600000	700000	16.6139		Chr1	4600001	5100000	A	A1	A1.2
Chr1	700000	800000	0.66846		Chr1	700000	800000	16.4898		Chr1	5100001	5600000	A	A1	A1.2
Chr1	800000	900000	0.403288		Chr1	800000	900000	12.1311		Chr1	5600001	6200000	A	A1	A1.2
Chr1	900000	1000000	0.60941		Chr1	900000	1000000	16.4013		Chr1	6200001	6700000	A	A1	A1.2
Chr1	1000000	1100000	0.628225		Chr1	1000000	1100000	15.8843		Chr1	6700001	7700000	A	A1	A1.2
Chr1	1100000	1200000	0.666766		Chr1	1100000	1200000	17.0262		Chr1	7700001	8400000	A	A2	A2.1
Chr1	1200000	1300000	0.610807		Chr1	1200000	1300000	17.3016		Chr1	8400001	8600000	A	A2	A2.2
Chr1	1300000	1400000	0.553588		Chr1	1300000	1400000	16.5997		Chr1	8600001	8900000	B	B1	B1.1
Chr1	1400000	1500000	0.519919		Chr1	1400000	1500000	14.9499		Chr1	8900001	9200000	B	B1	B1.1
Chr1	1500000	1600000	0.526432		Chr1	1500000	1600000	15.3513		Chr1	9200001	9600000	A	A2	A2.2
Chr1	1600000	1700000	0.559401		Chr1	1600000	1700000	17.5658		Chr1	9600001	10000000	B	B1	B1.1
Chr1	1700000	1800000	0.569244		Chr1	1700000	1800000	16.9607		Chr1	10000001	10600000	A	A2	A2.1
Chr1	1800000	1900000	0.360731		Chr1	1800000	1900000	10.1355		Chr1	10600001	11200000	B	B1	B1.1
Chr1	1900000	2000000	0.522877		Chr1	1900000	2000000	16.1016		Chr1	11200001	11900000	B	B1	B1.1
Chr1	2000000	2100000	0.581072		Chr1	2000000	2100000	16.4094		Chr1	11900001	12600000	B	B2	B2.1
Chr1	2100000	2200000	0.523202		Chr1	2100000	2200000	16.5792		Chr1	12600001	12900000	B	B1	B1.1
Chr1	2200000	2300000	0.550919		Chr1	2200000	2300000	16.5618		Chr1	12900001	13500000	B	B2	B2.2
Chr1	2300000	2400000	0.321861		Chr1	2300000	2400000	9.76898		Chr1	13500001	14000000	B	B2	B2.2
Chr1	2400000	2500000	0.55143		Chr1	2400000	2500000	16.0774		Chr1	14000001	14700000	B	B2	B2.2
Chr1	2500000	2600000	0.571612		Chr1	2500000	2600000	17.3268		Chr1	14700001	14800000	B	B2	B2.2
Chr1	2600000	2700000	0.602774		Chr1	2600000	2700000	17.534		Chr1	15100001	15500000	B	B2	B2.2
Chr1	2700000	2800000	0.558584		Chr1	2700000	2800000	16.9386		Chr1	15500001	16800000	B	B2	B2.2
Chr1	2800000	2900000	0.430657		Chr1	2800000	2900000	12.3621		Chr1	16800001	17800000	B	B2	B2.1
Chr1	2900000	3000000	0.371925		Chr1	2900000	3000000	12.85		Chr1	17800001	18500000	B	B2	B2.1
Chr1	3000000	3100000	0.433288		Chr1	3000000	3100000	13.7787		Chr1	18500001	18800000	B	B2	B2.1
Chr1	3100000	3200000	0.56893		Chr1	3100000	3200000	14.9571		Chr1	18800001	19400000	B	B2	B2.1
Chr1	3200000	3300000	0.599723		Chr1	3200000	3300000	15.9072		Chr1	19400001	20400000	B	B2	B2.1
Chr1	3300000	3400000	0.569148		Chr1	3300000	3400000	16.7651		Chr1	20400001	20900000	B	B1	B1.2
Chr1	3400000	3500000	0.558439		Chr1	3400000	3500000	17.9804		Chr1	20900001	21400000	A	A2	A2.1
Chr1	3500000	3600000	0.517134		Chr1	3500000	3600000	16.0633		Chr1	21400001	22300000	B	B1	B1.2
Chr1	3600000	3700000	0.523514		Chr1	3600000	3700000	16.2442		Chr1	22300001	22600000	A	A2	A2.1
Chr1	3700000	3800000	0.56563		Chr1	3700000	3800000	16.9023		Chr1	22600001	23400000	A	A2	A2.2
Chr1	3800000	3900000	0.574436		Chr1	3800000	3900000	17.453		Chr1	23400001	23900000	A	A1	A1.2
Chr1	3900000	4000000	0.511158		Chr1	3900000	4000000	16.9402		Chr1	23900001	24300000	A	A1	A1.1
Chr1	4000000	4100000	0.570664		Chr1	4000000	4100000	17.8621		Chr1	24300001	24500000	A	A2	A2.1
Chr1	4100000	4200000	0.523952		Chr1	4100000	4200000	17.5488
Chr1	4200000	4300000	0.58165		Chr1	4200000	4300000	17.1559
Chr1	4300000	4400000	0.570235		Chr1	4300000	4400000	16.5401
Chr1	4400000	4500000	0.5468		Chr1	4400000	4500000	16.9246
Chr1	4500000	4600000	0.578813		Chr1	4500000	4600000	17.0458
Chr1	4600000	4700000	0.3974		Chr1	4600000	4700000	12.9102
Chr1	4700000	4800000	0.493076		Chr1	4700000	4800000	16.1528
Chr1	4800000	4900000	0.49145		Chr1	4800000	4900000	12.2031
Chr1	4900000	5000000	0.634738		Chr1	4900000	5000000	16.4392
Chr1	5000000	5100000	0.619756		Chr1	5000000	5100000	17.5391
Chr1	5100000	5200000	0.515142		Chr1	5100000	5200000	16.1368
Chr1	5200000	5300000	0.311316		Chr1	5200000	5300000	10.6672
Chr1	5300000	5400000	0.405967		Chr1	5300000	5400000	11.5512
Chr1	5400000	5500000	0.595945		Chr1	5400000	5500000	15.6909
Chr1	5500000	5600000	0.502856		Chr1	5500000	5600000	12.3469
Chr1	5600000	5700000	0.626371		Chr1	5600000	5700000	16.4908
Chr1	5700000	5800000	0.575302		Chr1	5700000	5800000	14.7535
Chr1	5800000	5900000	0.657691		Chr1	5800000	5900000	16.0169
Chr1	5900000	6000000	0.459216		Chr1	5900000	6000000	12.6813
Chr1	6000000	6100000	0.57144		Chr1	6000000	6100000	14.6978
Chr1	6100000	6200000	0.660941		Chr1	6100000	6200000	14.2102
Chr1	6200000	6300000	0.310711		Chr1	6200000	6300000	9.17107
Chr1	6300000	6400000	0.0482305		Chr1	6300000	6400000	-0.31099
Chr1	6400000	6500000	0.138724		Chr1	6400000	6500000	4.34598
Chr1	6500000	6600000	0.458885		Chr1	6500000	6600000	11.9704
Chr1	6600000	6700000	0.169751		Chr1	6600000	6700000	4.73805
Chr1	6700000	6800000	0.45076		Chr1	6700000	6800000	12.7564
Chr1	6800000	6900000	0.626841		Chr1	6800000	6900000	15.2734
Chr1	6900000	7000000	0.546121		Chr1	6900000	7000000	13.464
Chr1	7000000	7100000	0.543905		Chr1	7000000	7100000	13.966
Chr1	7100000	7200000	0.618841		Chr1	7100000	7200000	13.1953
Chr1	7200000	7300000	0.638343		Chr1	7200000	7300000	13.8989
Chr1	7300000	7400000	0.645441		Chr1	7300000	7400000	15.3304
Chr1	7400000	7500000	0.682808		Chr1	7400000	7500000	15.0017
Chr1	7500000	7600000	0.750876		Chr1	7500000	7600000	16.368
Chr1	7600000	7700000	0.553063		Chr1	7600000	7700000	14.1743
Chr1	7700000	7800000	0.523562		Chr1	7700000	7800000	12.0103
Chr1	7800000	7900000	0.54085		Chr1	7800000	7900000	12.2993
Chr1	7900000	8000000	0.524161		Chr1	7900000	8000000	12.3874
Chr1	8000000	8100000	0.642718		Chr1	8000000	8100000	13.456
Chr1	8100000	8200000	0.697976		Chr1	8100000	8200000	13.3343
Chr1	8200000	8300000	0.741376		Chr1	8200000	8300000	15.3357
Chr1	8300000	8400000	0.465562		Chr1	8300000	8400000	9.32764
Chr1	8400000	8500000	0.262724		Chr1	8400000	8500000	3.74163
Chr1	8500000	8600000	0.388381		Chr1	8500000	8600000	6.47806
Chr1	8600000	8700000	-0.0586427		Chr1	8600000	8700000	-4.56655
Chr1	8700000	8800000	0.0325893		Chr1	8700000	8800000	-3.00908
Chr1	8800000	8900000	-0.0912481		Chr1	8800000	8900000	-4.66503
Chr1	8900000	9000000	-0.519388		Chr1	8900000	9000000	-12.7559
Chr1	9000000	9100000	-0.453776		Chr1	9000000	9100000	-11.4991
Chr1	9100000	9200000	-0.317835		Chr1	9100000	9200000	-10.005
Chr1	9200000	9300000	-0.0263766		Chr1	9200000	9300000	-3.69102
Chr1	9300000	9400000	0.524245		Chr1	9300000	9400000	9.53622
Chr1	9400000	9500000	0.780479		Chr1	9400000	9500000	14.732
Chr1	9500000	9600000	0.240759		Chr1	9500000	9600000	3.86497
Chr1	9600000	9700000	-0.214841		Chr1	9600000	9700000	-7.84626
Chr1	9700000	9800000	-0.258216		Chr1	9700000	9800000	-8.55771
Chr1	9800000	9900000	0.101933		Chr1	9800000	9900000	-0.47522
Chr1	9900000	10000000	0.121229		Chr1	9900000	10000000	0.770623
Chr1	10000000	10100000	0.552133		Chr1	10000000	10100000	11.9891
Chr1	10100000	10200000	0.559517		Chr1	10100000	10200000	12.0814
Chr1	10200000	10300000	0.757462		Chr1	10200000	10300000	14.6127
Chr1	10300000	10400000	0.526551		Chr1	10300000	10400000	12.6755
Chr1	10400000	10500000	0.743446		Chr1	10400000	10500000	15.5201
Chr1	10500000	10600000	0.722793		Chr1	10500000	10600000	13.6854
Chr1	10600000	10700000	0.234954		Chr1	10600000	10700000	1.49641
Chr1	10700000	10800000	-0.145886		Chr1	10700000	10800000	-9.12711
Chr1	10800000	10900000	-0.103337		Chr1	10800000	10900000	-8.08571
Chr1	10900000	11000000	0.0290841		Chr1	10900000	11000000	-4.18243
Chr1	11000000	11100000	-0.329001		Chr1	11000000	11100000	-13.0532
Chr1	11100000	11200000	0.0390461		Chr1	11100000	11200000	-4.58048
Chr1	11200000	11300000	-0.110052		Chr1	11200000	11300000	-8.91581
Chr1	11300000	11400000	-0.0558252		Chr1	11300000	11400000	-6.63751
Chr1	11400000	11500000	-0.212099		Chr1	11400000	11500000	-11.233
Chr1	11500000	11600000	0.0548833		Chr1	11500000	11600000	-4.10555
Chr1	11600000	11700000	0.0329704		Chr1	11600000	11700000	-3.93368
Chr1	11700000	11800000	-0.0100375		Chr1	11700000	11800000	-5.04005
Chr1	11800000	11900000	0.378702		Chr1	11800000	11900000	5.18414
Chr1	11900000	12000000	-0.619337		Chr1	11900000	12000000	-17.8138
Chr1	12000000	12100000	0.0922463		Chr1	12000000	12100000	-3.96331
Chr1	12100000	12200000	-0.179914		Chr1	12100000	12200000	-10.8368
Chr1	12200000	12300000	-0.323866		Chr1	12200000	12300000	-14.648
Chr1	12300000	12400000	0.0328815		Chr1	12300000	12400000	-5.17286
Chr1	12400000	12500000	-0.597212		Chr1	12400000	12500000	-16.9589
Chr1	12500000	12600000	-0.222612		Chr1	12500000	12600000	-11.3729
Chr1	12600000	12700000	0.122006		Chr1	12600000	12700000	-2.59472
Chr1	12700000	12800000	0.462244		Chr1	12700000	12800000	6.63868
Chr1	12800000	12900000	0.300871		Chr1	12800000	12900000	2.13628
Chr1	12900000	13000000	-0.192568		Chr1	12900000	13000000	-11.0594
Chr1	13000000	13100000	-0.313369		Chr1	13000000	13100000	-13.6167
Chr1	13100000	13200000	-0.693382		Chr1	13100000	13200000	-18.0991
Chr1	13200000	13300000	-0.720423		Chr1	13200000	13300000	-17.455
Chr1	13300000	13400000	-0.707658		Chr1	13300000	13400000	-18.2739
Chr1	13400000	13500000	-0.622066		Chr1	13400000	13500000	-17.4235
Chr1	13500000	13600000	-0.927917		Chr1	13500000	13600000	-19.5654
Chr1	13600000	13700000	-0.662712		Chr1	13600000	13700000	-17.4103
Chr1	13700000	13800000	-0.419255		Chr1	13700000	13800000	-14.3768
Chr1	13800000	13900000	-0.827236		Chr1	13800000	13900000	-18.352
Chr1	13900000	14000000	-0.681004		Chr1	13900000	14000000	-17.1829
Chr1	14000000	14100000	-1.02007		Chr1	14000000	14100000	-16.8552
Chr1	14100000	14200000	-1.08925		Chr1	14100000	14200000	-16.6814
Chr1	14200000	14300000	-1.07425		Chr1	14200000	14300000	-16.9475
Chr1	14300000	14400000	-1.11864		Chr1	14300000	14400000	-15.5407
Chr1	14400000	14500000	-1.06827		Chr1	14400000	14500000	-16.8397
Chr1	14500000	14600000	-0.816945		Chr1	14500000	14600000	-15.6066
Chr1	14600000	14700000	-0.950361		Chr1	14600000	14700000	-17.5794
Chr1	14700000	14800000	-1.00139		Chr1	14700000	14800000	-16.9647
Chr1	14800000	14900000			Chr1	14800000	14900000	-14.253
Chr1	14900000	15000000	-1.06405		Chr1	14900000	15000000	-16.1895
Chr1	15000000	15100000	-1.07464		Chr1	15000000	15100000	-16.3776
Chr1	15100000	15200000	-1.04554		Chr1	15100000	15200000	-16.0617
Chr1	15200000	15300000	-1.0612		Chr1	15200000	15300000	-16.1828
Chr1	15300000	15400000	-1.02405		Chr1	15300000	15400000	-15.6305
Chr1	15400000	15500000	-1.02222		Chr1	15400000	15500000	-16.9476
Chr1	15500000	15600000	-0.98767		Chr1	15500000	15600000	-17.5027
Chr1	15600000	15700000	-0.823966		Chr1	15600000	15700000	-18.3953
Chr1	15700000	15800000	-0.49302		Chr1	15700000	15800000	-15.2498
Chr1	15800000	15900000	-0.611256		Chr1	15800000	15900000	-18.4415
Chr1	15900000	16000000	-0.475466		Chr1	15900000	16000000	-16.7559
Chr1	16000000	16100000	-0.736263		Chr1	16000000	16100000	-18.6279
Chr1	16100000	16200000	-0.684787		Chr1	16100000	16200000	-19.1607
Chr1	16200000	16300000	-0.96873		Chr1	16200000	16300000	-18.3677
Chr1	16300000	16400000	-1.01964		Chr1	16300000	16400000	-18.8753
Chr1	16400000	16500000	-0.736118		Chr1	16400000	16500000	-18.4863
Chr1	16500000	16600000	-0.926031		Chr1	16500000	16600000	-19.8801
Chr1	16600000	16700000	-0.839127		Chr1	16600000	16700000	-19.9818
Chr1	16700000	16800000	-0.641096		Chr1	16700000	16800000	-18.6977
Chr1	16800000	16900000	-0.685142		Chr1	16800000	16900000	-18.9005
Chr1	16900000	17000000	-0.455285		Chr1	16900000	17000000	-16.3829
Chr1	17000000	17100000	-0.246521		Chr1	17000000	17100000	-12.7698
Chr1	17100000	17200000	-0.563201		Chr1	17100000	17200000	-18.7915
Chr1	17200000	17300000	-0.587826		Chr1	17200000	17300000	-18.1423
Chr1	17300000	17400000	-0.166898		Chr1	17300000	17400000	-11.7381
Chr1	17400000	17500000	-0.551662		Chr1	17400000	17500000	-18.7905
Chr1	17500000	17600000	-0.591327		Chr1	17500000	17600000	-17.6299
Chr1	17600000	17700000	-0.595772		Chr1	17600000	17700000	-16.4464
Chr1	17700000	17800000	-0.832426		Chr1	17700000	17800000	-20.2312
Chr1	17800000	17900000	-0.385596		Chr1	17800000	17900000	-14.8374
Chr1	17900000	18000000	0.148642		Chr1	17900000	18000000	-3.53608
Chr1	18000000	18100000	-0.327902		Chr1	18000000	18100000	-14.2232
Chr1	18100000	18200000	-0.180481		Chr1	18100000	18200000	-11.4574
Chr1	18200000	18300000	-0.571281		Chr1	18200000	18300000	-17.4089
Chr1	18300000	18400000	0.0537615		Chr1	18300000	18400000	-5.98418
Chr1	18400000	18500000	-0.369918		Chr1	18400000	18500000	-15.0477
Chr1	18500000	18600000	-0.2924		Chr1	18500000	18600000	-10.7801
Chr1	18600000	18700000	-0.663217		Chr1	18600000	18700000	-18.6425
Chr1	18700000	18800000	-0.965343		Chr1	18700000	18800000	-19.8337
Chr1	18800000	18900000	-0.421355		Chr1	18800000	18900000	-15.8947
Chr1	18900000	19000000	-0.307274		Chr1	18900000	19000000	-11.8308
Chr1	19000000	19100000	-0.402449		Chr1	19000000	19100000	-13.3357
Chr1	19100000	19200000	-0.907189		Chr1	19100000	19200000	-19.4092
Chr1	19200000	19300000	-1.00114		Chr1	19200000	19300000	-19.7125
Chr1	19300000	19400000	-0.511202		Chr1	19300000	19400000	-16.8166
Chr1	19400000	19500000	-0.170472		Chr1	19400000	19500000	-10.4242
Chr1	19500000	19600000	0.0283378		Chr1	19500000	19600000	-6.23143
Chr1	19600000	19700000	-0.184561		Chr1	19600000	19700000	-10.7306
Chr1	19700000	19800000	-0.126289		Chr1	19700000	19800000	-9.58456
Chr1	19800000	19900000	-0.355158		Chr1	19800000	19900000	-12.4231
Chr1	19900000	20000000	-0.362063		Chr1	19900000	20000000	-12.9177
Chr1	20000000	20100000	-0.45642		Chr1	20000000	20100000	-14.9003
Chr1	20100000	20200000	-0.526913		Chr1	20100000	20200000	-16.4765
Chr1	20200000	20300000	-1.16597		Chr1	20200000	20300000	-19.006
Chr1	20300000	20400000	-0.721664		Chr1	20300000	20400000	-18.5206
Chr1	20400000	20500000	-0.22275		Chr1	20400000	20500000	-11.2004
Chr1	20500000	20600000	-0.0274127		Chr1	20500000	20600000	-7.05136
Chr1	20600000	20700000	0.0506644		Chr1	20600000	20700000	-4.5944
Chr1	20700000	20800000	-0.657802		Chr1	20700000	20800000	-17.2825
Chr1	20800000	20900000	0.0353684		Chr1	20800000	20900000	-3.16822
Chr1	20900000	21000000	0.819166		Chr1	20900000	21000000	13.2293
Chr1	21000000	21100000	0.904015		Chr1	21000000	21100000	14.186
Chr1	21100000	21200000	0.865363		Chr1	21100000	21200000	13.7994
Chr1	21200000	21300000	0.612143		Chr1	21200000	21300000	10.1136
Chr1	21300000	21400000	0.47542		Chr1	21300000	21400000	8.47506
Chr1	21400000	21500000	0.0416075		Chr1	21400000	21500000	-3.48013
Chr1	21500000	21600000	-0.886819		Chr1	21500000	21600000	-17.8057
Chr1	21600000	21700000	-0.929644		Chr1	21600000	21700000	-18.9011
Chr1	21700000	21800000	-0.868823		Chr1	21700000	21800000	-19.5283
Chr1	21800000	21900000	-1.01835		Chr1	21800000	21900000	-19.0079
Chr1	21900000	22000000	-1.03529		Chr1	21900000	22000000	-19.0399
Chr1	22000000	22100000	-0.269997		Chr1	22000000	22100000	-10.3665
Chr1	22100000	22200000	0.267234		Chr1	22100000	22200000	2.99516
Chr1	22200000	22300000	0.297559		Chr1	22200000	22300000	4.35675
Chr1	22300000	22400000	0.936241		Chr1	22300000	22400000	14.3131
Chr1	22400000	22500000	1.04682		Chr1	22400000	22500000	15.7383
Chr1	22500000	22600000	1.04665		Chr1	22500000	22600000	14.6515
Chr1	22600000	22700000	0.253651		Chr1	22600000	22700000	5.78976
Chr1	22700000	22800000	0.147093		Chr1	22700000	22800000	1.97694
Chr1	22800000	22900000	0.549853		Chr1	22800000	22900000	11.3365
Chr1	22900000	23000000	0.163179		Chr1	22900000	23000000	0.435716
Chr1	23000000	23100000	0.43597		Chr1	23000000	23100000	7.12915
Chr1	23100000	23200000	0.00384432		Chr1	23100000	23200000	-2.84118
Chr1	23200000	23300000	-0.163783		Chr1	23200000	23300000	-5.86806
Chr1	23300000	23400000	0.64867		Chr1	23300000	23400000	10.444
Chr1	23400000	23500000	0.683901		Chr1	23400000	23500000	11.9277
Chr1	23500000	23600000	0.795507		Chr1	23500000	23600000	13.2551
Chr1	23600000	23700000	0.944758		Chr1	23600000	23700000	15.4731
Chr1	23700000	23800000	0.949871		Chr1	23700000	23800000	16.145
Chr1	23800000	23900000	0.920012		Chr1	23800000	23900000	15.5844
Chr1	23900000	24000000	1.02295		Chr1	23900000	24000000	16.2153
Chr1	24000000	24100000	0.936568		Chr1	24000000	24100000	15.6542
Chr1	24100000	24200000	1.02659		Chr1	24100000	24200000	15.6751
Chr1	24200000	24300000	0.740977		Chr1	24200000	24300000	12.8025
Chr1	24300000	24400000	0.263385		Chr1	24300000	24400000	3.89689
Chr1	24400000	24499311	-0.0679939		Chr1	24400000	24499311
Chr2	0	100000	0.111789		Chr2	0	100000	3.59804		Chr2	1	1100000	A	A1	A1.1
Chr2	100000	200000	0.526243		Chr2	100000	200000	14.8601		Chr2	1200001	1400000	A	A1	A1.1
Chr2	200000	300000	0.625749		Chr2	200000	300000	18.2751		Chr2	1400001	2400000	A	A1	A1.1
Chr2	300000	400000	0.600916		Chr2	300000	400000	17.8718		Chr2	2400001	3100000	A	A1	A1.1
Chr2	400000	500000	0.671222		Chr2	400000	500000	18.6866		Chr2	3100001	3300000	A	A1	A1.2
Chr2	500000	600000	0.689277		Chr2	500000	600000	19.0455		Chr2	3400001	3500000	A	A1	A1.2
Chr2	600000	700000	0.649338		Chr2	600000	700000	18.7702		Chr2	3500001	3900000	A	A1	A1.1
Chr2	700000	800000	0.540718		Chr2	700000	800000	16.9805		Chr2	3900001	5400000	A	A1	A1.1
Chr2	800000	900000	0.563446		Chr2	800000	900000	17.6804		Chr2	5400001	6200000	A	A1	A1.1
Chr2	900000	1000000	0.643337		Chr2	900000	1000000	18.5446		Chr2	6200001	6700000	A	A1	A1.1
Chr2	1000000	1100000	0.697143		Chr2	1000000	1100000	18.6579		Chr2	6700001	7000000	A	A1	A1.2
Chr2	1100000	1200000	0.7335		Chr2	1100000	1200000	18.9375		Chr2	7000001	8000000	A	A1	A1.2
Chr2	1200000	1300000	0.686098		Chr2	1200000	1300000	18.6748		Chr2	8000001	8300000	A	A1	A1.2
Chr2	1300000	1400000	0.639353		Chr2	1300000	1400000	19.1734		Chr2	8300001	8700000	A	A1	A1.2
Chr2	1400000	1500000	0.659516		Chr2	1400000	1500000	18.9762		Chr2	8700001	9300000	A	A1	A1.2
Chr2	1500000	1600000	0.275075		Chr2	1500000	1600000	10.5592		Chr2	9300001	10100000	A	A2	A2.1
Chr2	1600000	1700000	0.445152		Chr2	1600000	1700000	14.8329		Chr2	10100001	10400000	A	A2	A2.1
Chr2	1700000	1800000	0.620876		Chr2	1700000	1800000	19.2067		Chr2	10400001	11000000	A	A2	A2.2
Chr2	1800000	1900000	0.555636		Chr2	1800000	1900000	15.797		Chr2	11000001	11700000	B	B2	B2.1
Chr2	1900000	2000000	0.621542		Chr2	1900000	2000000	18.7191		Chr2	11700001	12100000	B	B1	B1.1
Chr2	2000000	2100000	0.671069		Chr2	2000000	2100000	19.2808		Chr2	12100001	12600000	B	B1	B1.2
Chr2	2100000	2200000	0.647985		Chr2	2100000	2200000	17.1697		Chr2	12600001	13200000	B	B2	B2.2
Chr2	2200000	2300000	0.648802		Chr2	2200000	2300000	19.8468		Chr2	13200001	13600000	B	B2	B2.2
Chr2	2300000	2400000	0.631828		Chr2	2300000	2400000	19.1419		Chr2	13600001	14300000	B	B2	B2.2
Chr2	2400000	2500000	0.431239		Chr2	2400000	2500000	15.1082		Chr2	14300001	14800000	B	B2	B2.2
Chr2	2500000	2600000	0.277049		Chr2	2500000	2600000	12.4795		Chr2	14800001	15400000	B	B2	B2.2
Chr2	2600000	2700000	0.489955		Chr2	2600000	2700000	16.7248		Chr2	15400001	15700000	B	B2	B2.1
Chr2	2700000	2800000	0.589503		Chr2	2700000	2800000	18.5958		Chr2	15700001	16500000	B	B1	B1.2
Chr2	2800000	2900000	0.617401		Chr2	2800000	2900000	17.8262		Chr2	16500001	17500000	B	B1	B1.2
Chr2	2900000	3000000	0.523771		Chr2	2900000	3000000	16.8608		Chr2	17500001	17700000	B	B2	B2.1
Chr2	3000000	3100000	0.486613		Chr2	3000000	3100000	17.2135		Chr2	17700001	18300000	B	B1	B1.2
Chr2	3100000	3200000	-0.058537		Chr2	3100000	3200000	4.4886		Chr2	18300001	18700000	B	B2	B2.1
Chr2	3200000	3300000			Chr2	3200000	3300000	-2.52043		Chr2	18700001	19200000	B	B2	B2.1
Chr2	3300000	3400000			Chr2	3300000	3400000	-4.36211		Chr2	19200001	20100000	B	B1	B1.1
Chr2	3400000	3500000	0.11878		Chr2	3400000	3500000	8.2298		Chr2	20100001	20600000	A	A2	A2.2
Chr2	3500000	3600000	0.44743		Chr2	3500000	3600000	15.8308		Chr2	20600001	21300000	A	A2	A2.2
Chr2	3600000	3700000	0.528315		Chr2	3600000	3700000	17.8403		Chr2	21300001	21600000	A	A1	A1.2
Chr2	3700000	3800000	0.449383		Chr2	3700000	3800000	15.8691		Chr2	21600001	22200000	A	A2	A2.2
Chr2	3800000	3900000	0.505105		Chr2	3800000	3900000	16.7861		Chr2	22200001	22500000	B	B1	B1.2
Chr2	3900000	4000000	0.580269		Chr2	3900000	4000000	18.0078
Chr2	4000000	4100000	0.530665		Chr2	4000000	4100000	16.9243
Chr2	4100000	4200000	0.715873		Chr2	4100000	4200000	19.8277
Chr2	4200000	4300000	0.679883		Chr2	4200000	4300000	18.9856
Chr2	4300000	4400000	0.606443		Chr2	4300000	4400000	18.1473
Chr2	4400000	4500000	0.655395		Chr2	4400000	4500000	18.7459
Chr2	4500000	4600000	0.710724		Chr2	4500000	4600000	19.6493
Chr2	4600000	4700000	0.736197		Chr2	4600000	4700000	19.8107
Chr2	4700000	4800000	0.691937		Chr2	4700000	4800000	19.6938
Chr2	4800000	4900000	0.586173		Chr2	4800000	4900000	18.5758
Chr2	4900000	5000000	0.622873		Chr2	4900000	5000000	18.9591
Chr2	5000000	5100000	0.620258		Chr2	5000000	5100000	18.6278
Chr2	5100000	5200000	0.210014		Chr2	5100000	5200000	10.6202
Chr2	5200000	5300000	0.362354		Chr2	5200000	5300000	13.5647
Chr2	5300000	5400000	0.555126		Chr2	5300000	5400000	18.7827
Chr2	5400000	5500000	0.45204		Chr2	5400000	5500000	16.7729
Chr2	5500000	5600000	0.521316		Chr2	5500000	5600000	18.0825
Chr2	5600000	5700000	0.60237		Chr2	5600000	5700000	17.8532
Chr2	5700000	5800000	0.654676		Chr2	5700000	5800000	19.5407
Chr2	5800000	5900000	0.509947		Chr2	5800000	5900000	17.3445
Chr2	5900000	6000000	0.542801		Chr2	5900000	6000000	17.1051
Chr2	6000000	6100000	0.439232		Chr2	6000000	6100000	15.1533
Chr2	6100000	6200000	0.375804		Chr2	6100000	6200000	13.5303
Chr2	6200000	6300000	0.324446		Chr2	6200000	6300000	12.7054
Chr2	6300000	6400000	0.171383		Chr2	6300000	6400000	9.13637
Chr2	6400000	6500000	0.0244434		Chr2	6400000	6500000	4.76083
Chr2	6500000	6600000	0.412934		Chr2	6500000	6600000	13.3248
Chr2	6600000	6700000	0.0797414		Chr2	6600000	6700000	6.49325
Chr2	6700000	6800000	-0.403782		Chr2	6700000	6800000	-2.5237
Chr2	6800000	6900000	-0.415023		Chr2	6800000	6900000	-1.23424
Chr2	6900000	7000000	-0.543536		Chr2	6900000	7000000	-3.54154
Chr2	7000000	7100000	0.0870486		Chr2	7000000	7100000	6.56305
Chr2	7100000	7200000	0.32469		Chr2	7100000	7200000	11.6503
Chr2	7200000	7300000	0.242208		Chr2	7200000	7300000	10.1917
Chr2	7300000	7400000	0.184857		Chr2	7300000	7400000	9.35904
Chr2	7400000	7500000	-0.12587		Chr2	7400000	7500000	1.08475
Chr2	7500000	7600000	-0.457093		Chr2	7500000	7600000	-3.37016
Chr2	7600000	7700000	0.0328525		Chr2	7600000	7700000	4.65702
Chr2	7700000	7800000	-0.409555		Chr2	7700000	7800000	-2.72053
Chr2	7800000	7900000	-0.242751		Chr2	7800000	7900000	-0.549645
Chr2	7900000	8000000	0.135203		Chr2	7900000	8000000	7.65959
Chr2	8000000	8100000	0.252585		Chr2	8000000	8100000	10.1163
Chr2	8100000	8200000	-0.461536		Chr2	8100000	8200000	-1.75807
Chr2	8200000	8300000	-0.473723		Chr2	8200000	8300000	-2.3842
Chr2	8300000	8400000	0.129586		Chr2	8300000	8400000	7.61629
Chr2	8400000	8500000	0.160527		Chr2	8400000	8500000	8.50529
Chr2	8500000	8600000	0.0752498		Chr2	8500000	8600000	6.40289
Chr2	8600000	8700000	0.353288		Chr2	8600000	8700000	12.2134
Chr2	8700000	8800000	0.0564164		Chr2	8700000	8800000	5.48817
Chr2	8800000	8900000	-0.262007		Chr2	8800000	8900000	-1.01795
Chr2	8900000	9000000	0.123234		Chr2	8900000	9000000	6.56567
Chr2	9000000	9100000	0.28246		Chr2	9000000	9100000	10.979
Chr2	9100000	9200000	-0.0922449		Chr2	9100000	9200000	2.59914
Chr2	9200000	9300000	-0.165284		Chr2	9200000	9300000	1.62478
Chr2	9300000	9400000	-0.503298		Chr2	9300000	9400000	-4.70294
Chr2	9400000	9500000	-0.742423		Chr2	9400000	9500000	-8.07846
Chr2	9500000	9600000	-0.421367		Chr2	9500000	9600000	-3.73626
Chr2	9600000	9700000	0.0810042		Chr2	9600000	9700000	5.28609
Chr2	9700000	9800000	-0.272926		Chr2	9700000	9800000	-1.4522
Chr2	9800000	9900000	-0.489001		Chr2	9800000	9900000	-6.10086
Chr2	9900000	10000000	-0.195716		Chr2	9900000	10000000	-1.59462
Chr2	10000000	10100000	-0.225612		Chr2	10000000	10100000	-1.12644
Chr2	10100000	10200000	-0.0654867		Chr2	10100000	10200000	2.97554
Chr2	10200000	10300000	-0.0479637		Chr2	10200000	10300000	3.1086
Chr2	10300000	10400000	-0.0858911		Chr2	10300000	10400000	2.47406
Chr2	10400000	10500000	-0.559346		Chr2	10400000	10500000	-6.27356
Chr2	10500000	10600000	-0.330978		Chr2	10500000	10600000	-2.87183
Chr2	10600000	10700000	-0.575708		Chr2	10600000	10700000	-7.57841
Chr2	10700000	10800000	-0.313871		Chr2	10700000	10800000	-1.88152
Chr2	10800000	10900000	-0.574046		Chr2	10800000	10900000	-5.31445
Chr2	10900000	11000000	-0.579897		Chr2	10900000	11000000	-4.76761
Chr2	11000000	11100000	-1.1011		Chr2	11000000	11100000	-10.9891
Chr2	11100000	11200000	-1.30435		Chr2	11100000	11200000	-12.5179
Chr2	11200000	11300000	-1.23592		Chr2	11200000	11300000	-13.0642
Chr2	11300000	11400000	-1.21053		Chr2	11300000	11400000	-12.3378
Chr2	11400000	11500000	-1.25144		Chr2	11400000	11500000	-13.3999
Chr2	11500000	11600000	-1.27649		Chr2	11500000	11600000	-13.2788
Chr2	11600000	11700000	-1.03059		Chr2	11600000	11700000	-12.7668
Chr2	11700000	11800000	-0.788939		Chr2	11700000	11800000	-9.24434
Chr2	11800000	11900000	-0.565305		Chr2	11800000	11900000	-5.30324
Chr2	11900000	12000000	-0.650427		Chr2	11900000	12000000	-8.05835
Chr2	12000000	12100000	-0.713178		Chr2	12000000	12100000	-8.47997
Chr2	12100000	12200000	-0.744347		Chr2	12100000	12200000	-7.78492
Chr2	12200000	12300000	-0.501094		Chr2	12200000	12300000	-11.3656
Chr2	12300000	12400000	-0.623295		Chr2	12300000	12400000	-6.58108
Chr2	12400000	12500000	-0.984815		Chr2	12400000	12500000	-10.5651
Chr2	12500000	12600000	-0.893869		Chr2	12500000	12600000	-12.2489
Chr2	12600000	12700000	-1.04982		Chr2	12600000	12700000	-10.8036
Chr2	12700000	12800000	-1.00071		Chr2	12700000	12800000	-10.1103
Chr2	12800000	12900000	-0.987885		Chr2	12800000	12900000	-11.1813
Chr2	12900000	13000000	-0.923674		Chr2	12900000	13000000	-11.0334
Chr2	13000000	13100000	-0.791008		Chr2	13000000	13100000	-11.3761
Chr2	13100000	13200000	-0.716116		Chr2	13100000	13200000	-12.554
Chr2	13200000	13300000	-0.831389		Chr2	13200000	13300000	-12.5102
Chr2	13300000	13400000	-0.0498276		Chr2	13300000	13400000	-8.62927
Chr2	13400000	13500000	-0.610886		Chr2	13400000	13500000	-14.0514
Chr2	13500000	13600000	-0.726269		Chr2	13500000	13600000	-13.9665
Chr2	13600000	13700000	-0.805437		Chr2	13600000	13700000	-14.3661
Chr2	13700000	13800000	-0.737478		Chr2	13700000	13800000	-12.9836
Chr2	13800000	13900000	-0.73605		Chr2	13800000	13900000	-12.3728
Chr2	13900000	14000000	-0.773947		Chr2	13900000	14000000	-12.4942
Chr2	14000000	14100000	-0.771568		Chr2	14000000	14100000	-12.621
Chr2	14100000	14200000	-0.79024		Chr2	14100000	14200000	-12.5072
Chr2	14200000	14300000	-0.769915		Chr2	14200000	14300000	-12.5406
Chr2	14300000	14400000	-0.744104		Chr2	14300000	14400000	-13.2192
Chr2	14400000	14500000	-0.760495		Chr2	14400000	14500000	-12.6523
Chr2	14500000	14600000	-0.472228		Chr2	14500000	14600000	-12.2645
Chr2	14600000	14700000	-0.753195		Chr2	14600000	14700000	-12.0142
Chr2	14700000	14800000	-0.756982		Chr2	14700000	14800000	-11.8499
Chr2	14800000	14900000	-0.758219		Chr2	14800000	14900000	-12.2426
Chr2	14900000	15000000	-0.715481		Chr2	14900000	15000000	-13.6781
Chr2	15000000	15100000	-0.569151		Chr2	15000000	15100000	-11.903
Chr2	15100000	15200000	-0.826605		Chr2	15100000	15200000	-12.1133
Chr2	15200000	15300000	-0.896534		Chr2	15200000	15300000	-11.1529
Chr2	15300000	15400000	-0.722431		Chr2	15300000	15400000	-12.2649
Chr2	15400000	15500000	-0.842953		Chr2	15400000	15500000	-14.3614
Chr2	15500000	15600000	-0.731488		Chr2	15500000	15600000	-15.2269
Chr2	15600000	15700000	-0.892701		Chr2	15600000	15700000	-15.0317
Chr2	15700000	15800000	-0.496665		Chr2	15700000	15800000	-10.0059
Chr2	15800000	15900000	-0.627287		Chr2	15800000	15900000	-12.7425
Chr2	15900000	16000000	-0.515588		Chr2	15900000	16000000	-10.8803
Chr2	16000000	16100000	-0.377295		Chr2	16000000	16100000	-6.23158
Chr2	16100000	16200000	-0.650298		Chr2	16100000	16200000	-10.4849
Chr2	16200000	16300000	-0.663797		Chr2	16200000	16300000	-8.19101
Chr2	16300000	16400000	-0.53793		Chr2	16300000	16400000	-8.26569
Chr2	16400000	16500000	-0.639581		Chr2	16400000	16500000	-10.7824
Chr2	16500000	16600000	-0.501437		Chr2	16500000	16600000	-10.1027
Chr2	16600000	16700000	-0.575789		Chr2	16600000	16700000	-10.192
Chr2	16700000	16800000	-0.473239		Chr2	16700000	16800000	-8.01893
Chr2	16800000	16900000	-0.421261		Chr2	16800000	16900000	-6.48999
Chr2	16900000	17000000	-0.528343		Chr2	16900000	17000000	-12.1779
Chr2	17000000	17100000	-0.628586		Chr2	17000000	17100000	-12.0695
Chr2	17100000	17200000	-0.730572		Chr2	17100000	17200000	-13.6055
Chr2	17200000	17300000	-0.855991		Chr2	17200000	17300000	-13.446
Chr2	17300000	17400000	-0.648795		Chr2	17300000	17400000	-12.5716
Chr2	17400000	17500000	-0.537234		Chr2	17400000	17500000	-12.2818
Chr2	17500000	17600000	-0.884813		Chr2	17500000	17600000	-15.6139
Chr2	17600000	17700000	-0.905118		Chr2	17600000	17700000	-15.1618
Chr2	17700000	17800000	-0.699656		Chr2	17700000	17800000	-12.8324
Chr2	17800000	17900000	-0.151813		Chr2	17800000	17900000	-11.714
Chr2	17900000	18000000	-0.486689		Chr2	17900000	18000000	-10.3791
Chr2	18000000	18100000	-0.671621		Chr2	18000000	18100000	-12.2378
Chr2	18100000	18200000	-0.658651		Chr2	18100000	18200000	-13.2524
Chr2	18200000	18300000	-0.547241		Chr2	18200000	18300000	-12.5774
Chr2	18300000	18400000	-0.90098		Chr2	18300000	18400000	-15.2733
Chr2	18400000	18500000	-0.825318		Chr2	18400000	18500000	-13.8745
Chr2	18500000	18600000	-0.789629		Chr2	18500000	18600000	-15.231
Chr2	18600000	18700000	-0.945314		Chr2	18600000	18700000	-15.4815
Chr2	18700000	18800000	-1.22586		Chr2	18700000	18800000	-15.1845
Chr2	18800000	18900000	-1.16611		Chr2	18800000	18900000	-15.656
Chr2	18900000	19000000	-1.14996		Chr2	18900000	19000000	-15.8056
Chr2	19000000	19100000	-1.19846		Chr2	19000000	19100000	-15.8024
Chr2	19100000	19200000	-1.05286		Chr2	19100000	19200000	-14.2836
Chr2	19200000	19300000	-0.383002		Chr2	19200000	19300000	-4.85724
Chr2	19300000	19400000	-0.16586		Chr2	19300000	19400000	-8.40106
Chr2	19400000	19500000	0.0583465		Chr2	19400000	19500000	-3.35776
Chr2	19500000	19600000	-0.0942263		Chr2	19500000	19600000	-3.35467
Chr2	19600000	19700000	-0.0365099		Chr2	19600000	19700000	-6.23483
Chr2	19700000	19800000	0.0788291		Chr2	19700000	19800000	-0.725997
Chr2	19800000	19900000	-0.0849964		Chr2	19800000	19900000	-3.10978
Chr2	19900000	20000000	-0.0474856		Chr2	19900000	20000000	-5.53162
Chr2	20000000	20100000	0.0938809		Chr2	20000000	20100000	1.43615
Chr2	20100000	20200000	0.0398986		Chr2	20100000	20200000	1.30568
Chr2	20200000	20300000	-0.212479		Chr2	20200000	20300000	-2.8406
Chr2	20300000	20400000	-0.0682252		Chr2	20300000	20400000	0.210337
Chr2	20400000	20500000	-0.113501		Chr2	20400000	20500000	-1.27961
Chr2	20500000	20600000	-0.126213		Chr2	20500000	20600000	-1.24107
Chr2	20600000	20700000	-0.679812		Chr2	20600000	20700000	-9.47503
Chr2	20700000	20800000	-1.11444		Chr2	20700000	20800000	-15.2868
Chr2	20800000	20900000	-0.550692		Chr2	20800000	20900000	-6.68243
Chr2	20900000	21000000	-0.464688		Chr2	20900000	21000000	-4.44535
Chr2	21000000	21100000	-0.205387		Chr2	21000000	21100000	-0.0732493
Chr2	21100000	21200000	-0.449057		Chr2	21100000	21200000	-5.42652
Chr2	21200000	21300000	-0.750765		Chr2	21200000	21300000	-9.60946
Chr2	21300000	21400000	0.116782		Chr2	21300000	21400000	3.72303
Chr2	21400000	21500000	0.355325		Chr2	21400000	21500000	7.2192
Chr2	21500000	21600000	0.324589		Chr2	21500000	21600000	6.86649
Chr2	21600000	21700000	-0.359502		Chr2	21600000	21700000	-3.00786
Chr2	21700000	21800000	-0.983732		Chr2	21700000	21800000	-11.5727
Chr2	21800000	21900000	-0.650564		Chr2	21800000	21900000	-6.70388
Chr2	21900000	22000000	-0.116827		Chr2	21900000	22000000	0.841176
Chr2	22000000	22100000	0.292837		Chr2	22000000	22100000	6.6229
Chr2	22100000	22200000	-0.650323		Chr2	22100000	22200000	-8.93885
Chr2	22200000	22300000	-0.565737		Chr2	22200000	22300000	-6.98697
Chr2	22300000	22400000	-1.42234		Chr2	22300000	22400000	-15.2266
Chr2	22400000	22500000	-1.23733		Chr2	22400000	22500000	-14.1104
Chr2	22500000	22512253			Chr2	22500000	22512253
Chr3	0	100000	0.131158		Chr3	0	100000	4.63989		Chr3	1	300000	A	A2	A2.1
Chr3	100000	200000	0.202961		Chr3	100000	200000	7.14857		Chr3	300001	1400000	A	A1	A1.2
Chr3	200000	300000	0.0476315		Chr3	200000	300000	8.12019		Chr3	1400001	2700000	A	A1	A1.1
Chr3	300000	400000	0.327667		Chr3	300000	400000	12.2122		Chr3	2700001	3100000	A	A1	A1.1
Chr3	400000	500000	0.412679		Chr3	400000	500000	14.5081		Chr3	3100001	3300000	A	A1	A1.1
Chr3	500000	600000	0.227082		Chr3	500000	600000	11.726		Chr3	3300001	3800000	A	A1	A1.2
Chr3	600000	700000	0.721146		Chr3	600000	700000	18.822		Chr3	3800001	4300000	A	A1	A1.2
Chr3	700000	800000	0.461994		Chr3	700000	800000	16.3452		Chr3	4300001	5000000	A	A2	A2.1
Chr3	800000	900000	0.187635		Chr3	800000	900000	10.5569		Chr3	5000001	5500000	A	A1	A1.2
Chr3	900000	1000000	0.253956		Chr3	900000	1000000	12.6089		Chr3	5500001	6200000	A	A1	A1.2
Chr3	1000000	1100000	0.37305		Chr3	1000000	1100000	14.679		Chr3	6200001	7200000	A	A2	A2.1
Chr3	1100000	1200000	-0.437214		Chr3	1100000	1200000	-1.13495		Chr3	7200001	7800000	A	A2	A2.2
Chr3	1200000	1300000	0.0240182		Chr3	1200000	1300000	6.33182		Chr3	7800001	8200000	B	B1	B1.2
Chr3	1300000	1400000	0.280991		Chr3	1300000	1400000	10.8722		Chr3	8200001	8500000	A	A2	A2.2
Chr3	1400000	1500000	0.477891		Chr3	1400000	1500000	17.107		Chr3	8500001	9200000	B	B1	B1.2
Chr3	1500000	1600000	0.744035		Chr3	1500000	1600000	18.2987		Chr3	9200001	10200000	B	B1	B1.2
Chr3	1600000	1700000	0.756969		Chr3	1600000	1700000	18.8856		Chr3	10200001	10900000	B	B2	B2.1
Chr3	1700000	1800000	0.703607		Chr3	1700000	1800000	17.5224		Chr3	10900001	11400000	B	B2	B2.2
Chr3	1800000	1900000	0.65336		Chr3	1800000	1900000	18.1345		Chr3	11400001	12400000	B	B2	B2.1
Chr3	1900000	2000000	0.514794		Chr3	1900000	2000000	16.7069		Chr3	12400001	13100000	B	B2	B2.1
Chr3	2000000	2100000	0.670099		Chr3	2000000	2100000	17.6653		Chr3	13100001	14200000	B	B2	B2.1
Chr3	2100000	2200000	0.686125		Chr3	2100000	2200000	18.3322		Chr3	14200001	14400000	B	B2	B2.2
Chr3	2200000	2300000	0.632719		Chr3	2200000	2300000	17.7147		Chr3	14500001	14800000	B	B2	B2.2
Chr3	2300000	2400000	0.592146		Chr3	2300000	2400000	17.3871		Chr3	14800001	14900000	B	B2	B2.2
Chr3	2400000	2500000	0.587477		Chr3	2400000	2500000	15.8781		Chr3	15000001	15800000	B	B2	B2.2
Chr3	2500000	2600000	0.5929		Chr3	2500000	2600000	17.6245		Chr3	15800001	16600000	B	B2	B2.2
Chr3	2600000	2700000	0.602352		Chr3	2600000	2700000	17.5277		Chr3	16600001	17100000	B	B2	B2.2
Chr3	2700000	2800000	0.603991		Chr3	2700000	2800000	17.2529		Chr3	17100001	17900000	B	B2	B2.2
Chr3	2800000	2900000	0.603883		Chr3	2800000	2900000	17.017		Chr3	17900001	18400000	B	B1	B1.2
Chr3	2900000	3000000	0.707646		Chr3	2900000	3000000	18.4515		Chr3	18400001	19100000	B	B2	B2.2
Chr3	3000000	3100000	0.682652		Chr3	3000000	3100000	18.1812		Chr3	19100001	19600000	B	B1	B1.2
Chr3	3100000	3200000	0.705392		Chr3	3100000	3200000	18.8318		Chr3	19600001	19800000	B	B1	B1.1
Chr3	3200000	3300000	0.635799		Chr3	3200000	3300000	18.2345		Chr3	19800001	20300000	B	B1	B1.1
Chr3	3300000	3400000	0.455637		Chr3	3300000	3400000	13.7548		Chr3	20300001	20600000	B	B1	B1.2
Chr3	3400000	3500000	0.565058		Chr3	3400000	3500000	17.7339		Chr3	20600001	20900000	A	A2	A2.2
Chr3	3500000	3600000	0.641983		Chr3	3500000	3600000	17.8005		Chr3	20900001	21700000	B	B1	B1.1
Chr3	3600000	3700000	0.66783		Chr3	3600000	3700000	18.0855		Chr3	21700001	21900000	B	B1	B1.1
Chr3	3700000	3800000	0.664986		Chr3	3700000	3800000	5.79564
Chr3	3800000	3900000	0.323938		Chr3	3800000	3900000	12.9314
Chr3	3900000	4000000	0.473529		Chr3	3900000	4000000	15.4418
Chr3	4000000	4100000	0.447428		Chr3	4000000	4100000	15.7011
Chr3	4100000	4200000	0.518996		Chr3	4100000	4200000	17.36
Chr3	4200000	4300000	0.45082		Chr3	4200000	4300000	15.7904
Chr3	4300000	4400000	0.212201		Chr3	4300000	4400000	12.7489
Chr3	4400000	4500000	-0.258951		Chr3	4400000	4500000	4.90791
Chr3	4500000	4600000	-0.142775		Chr3	4500000	4600000	5.53337
Chr3	4600000	4700000	0.0433041		Chr3	4600000	4700000	9.02717
Chr3	4700000	4800000	-0.604227		Chr3	4700000	4800000	-1.36075
Chr3	4800000	4900000	-0.223497		Chr3	4800000	4900000	2.73429
Chr3	4900000	5000000	-0.338484		Chr3	4900000	5000000	2.09232
Chr3	5000000	5100000	0.216264		Chr3	5000000	5100000	11.5175
Chr3	5100000	5200000	0.432607		Chr3	5100000	5200000	15.9887
Chr3	5200000	5300000	0.54327		Chr3	5200000	5300000	17.2745
Chr3	5300000	5400000	0.385551		Chr3	5300000	5400000	15.2449
Chr3	5400000	5500000	0.435106		Chr3	5400000	5500000	16.0584
Chr3	5500000	5600000	0.642517		Chr3	5500000	5600000	18.6363
Chr3	5600000	5700000	0.72114		Chr3	5600000	5700000	19.2001
Chr3	5700000	5800000	0.626484		Chr3	5700000	5800000	17.6338
Chr3	5800000	5900000	0.675271		Chr3	5800000	5900000	17.6257
Chr3	5900000	6000000	0.656203		Chr3	5900000	6000000	18.0105
Chr3	6000000	6100000	0.546251		Chr3	6000000	6100000	17.7306
Chr3	6100000	6200000	0.40189		Chr3	6100000	6200000	10.6275
Chr3	6200000	6300000	0.0350212		Chr3	6200000	6300000	8.86358
Chr3	6300000	6400000	-0.272915		Chr3	6300000	6400000	3.81371
Chr3	6400000	6500000	-0.146741		Chr3	6400000	6500000	5.14573
Chr3	6500000	6600000	0.0482152		Chr3	6500000	6600000	9.46739
Chr3	6600000	6700000	-0.196758		Chr3	6600000	6700000	4.15408
Chr3	6700000	6800000	0.110093		Chr3	6700000	6800000	10.3479
Chr3	6800000	6900000	0.138459		Chr3	6800000	6900000	11.863
Chr3	6900000	7000000	-0.21		Chr3	6900000	7000000	5.37601
Chr3	7000000	7100000	0.455108		Chr3	7000000	7100000	16.7824
Chr3	7100000	7200000	0.178402		Chr3	7100000	7200000	11.8153
Chr3	7200000	7300000	-0.208077		Chr3	7200000	7300000	3.74946
Chr3	7300000	7400000	-0.295051		Chr3	7300000	7400000	3.31615
Chr3	7400000	7500000	-0.614726		Chr3	7400000	7500000	-2.18525
Chr3	7500000	7600000	-0.112597		Chr3	7500000	7600000	5.01948
Chr3	7600000	7700000	-0.0357848		Chr3	7600000	7700000	6.95908
Chr3	7700000	7800000	-0.295509		Chr3	7700000	7800000	3.67343
Chr3	7800000	7900000	-0.74877		Chr3	7800000	7900000	-5.16774
Chr3	7900000	8000000	-0.620909		Chr3	7900000	8000000	-4.70305
Chr3	8000000	8100000	-0.718587		Chr3	8000000	8100000	-5.42116
Chr3	8100000	8200000	-0.587757		Chr3	8100000	8200000	-3.22096
Chr3	8200000	8300000	0.204246		Chr3	8200000	8300000	13.4176
Chr3	8300000	8400000	0.10743		Chr3	8300000	8400000	10.3707
Chr3	8400000	8500000	-0.701526		Chr3	8400000	8500000	-5.10877
Chr3	8500000	8600000	-0.902611		Chr3	8500000	8600000	-9.07636
Chr3	8600000	8700000	-0.66902		Chr3	8600000	8700000	-4.00219
Chr3	8700000	8800000	-0.764075		Chr3	8700000	8800000	-7.45858
Chr3	8800000	8900000	-0.901808		Chr3	8800000	8900000	-9.22717
Chr3	8900000	9000000	-0.783481		Chr3	8900000	9000000	-6.95473
Chr3	9000000	9100000	-0.799143		Chr3	9000000	9100000	-7.42655
Chr3	9100000	9200000	-0.19186		Chr3	9100000	9200000	4.31468
Chr3	9200000	9300000	-0.620609		Chr3	9200000	9300000	-4.29735
Chr3	9300000	9400000	-0.427581		Chr3	9300000	9400000	-3.15251
Chr3	9400000	9500000	0.0136319		Chr3	9400000	9500000	7.52025
Chr3	9500000	9600000	-0.59201		Chr3	9500000	9600000	-6.19468
Chr3	9600000	9700000	-0.334019		Chr3	9600000	9700000	-2.11073
Chr3	9700000	9800000	-0.10789		Chr3	9700000	9800000	2.92755
Chr3	9800000	9900000	0.0269176		Chr3	9800000	9900000	3.80466
Chr3	9900000	10000000	-0.243242		Chr3	9900000	10000000	0.549675
Chr3	10000000	10100000	-0.0114583		Chr3	10000000	10100000	7.44438
Chr3	10100000	10200000	-0.10055		Chr3	10100000	10200000	5.93226
Chr3	10200000	10300000	-0.720138		Chr3	10200000	10300000	-11.6335
Chr3	10300000	10400000	-0.849653		Chr3	10300000	10400000	-11.4796
Chr3	10400000	10500000	-1.00186		Chr3	10400000	10500000	-13.458
Chr3	10500000	10600000	-0.979722		Chr3	10500000	10600000	-14.1167
Chr3	10600000	10700000	-0.636679		Chr3	10600000	10700000	-9.7151
Chr3	10700000	10800000	-0.992125		Chr3	10700000	10800000	-15.163
Chr3	10800000	10900000	-0.620484		Chr3	10800000	10900000	-11.4148
Chr3	10900000	11000000	-0.827257		Chr3	10900000	11000000	-12.8718
Chr3	11000000	11100000	-0.899666		Chr3	11000000	11100000	-15.2753
Chr3	11100000	11200000	-1.13572		Chr3	11100000	11200000	-15.5458
Chr3	11200000	11300000	-1.07316		Chr3	11200000	11300000	-16.157
Chr3	11300000	11400000	-0.993335		Chr3	11300000	11400000	-15.5184
Chr3	11400000	11500000	-0.708379		Chr3	11400000	11500000	-13.048
Chr3	11500000	11600000	-0.601834		Chr3	11500000	11600000	-13.6182
Chr3	11600000	11700000	-0.536182		Chr3	11600000	11700000	-13.4245
Chr3	11700000	11800000	-0.593692		Chr3	11700000	11800000	-12.8347
Chr3	11800000	11900000	-0.259485		Chr3	11800000	11900000	-5.99622
Chr3	11900000	12000000	-0.281635		Chr3	11900000	12000000	-8.91448
Chr3	12000000	12100000	-0.482682		Chr3	12000000	12100000	-9.32355
Chr3	12100000	12200000	-0.322805		Chr3	12100000	12200000	-6.49871
Chr3	12200000	12300000	-0.191085		Chr3	12200000	12300000	-0.0562168
Chr3	12300000	12400000	-0.134609		Chr3	12300000	12400000	-0.555828
Chr3	12400000	12500000	-0.326129		Chr3	12400000	12500000	-7.10951
Chr3	12500000	12600000	-0.449914		Chr3	12500000	12600000	-10.6448
Chr3	12600000	12700000	-0.624847		Chr3	12600000	12700000	-13.8216
Chr3	12700000	12800000	-0.189062		Chr3	12700000	12800000	-0.342086
Chr3	12800000	12900000	-0.167706		Chr3	12800000	12900000	0.426817
Chr3	12900000	13000000	-0.460572		Chr3	12900000	13000000	-6.8727
Chr3	13000000	13100000	-0.150695		Chr3	13000000	13100000	1.0143
Chr3	13100000	13200000	-0.587008		Chr3	13100000	13200000	-9.9243
Chr3	13200000	13300000	-0.448776		Chr3	13200000	13300000	-6.35935
Chr3	13300000	13400000	-0.453988		Chr3	13300000	13400000	-7.82209
Chr3	13400000	13500000	-0.933467		Chr3	13400000	13500000	-15.8419
Chr3	13500000	13600000	-0.637347		Chr3	13500000	13600000	-13.1471
Chr3	13600000	13700000	-0.412059		Chr3	13600000	13700000	-9.76236
Chr3	13700000	13800000	-0.75547		Chr3	13700000	13800000	-15.25
Chr3	13800000	13900000	-0.732789		Chr3	13800000	13900000	-12.9174
Chr3	13900000	14000000	-0.280217		Chr3	13900000	14000000	-11.1503
Chr3	14000000	14100000	-0.491181		Chr3	14000000	14100000	-13.5659
Chr3	14100000	14200000	-0.449228		Chr3	14100000	14200000	-12.303
Chr3	14200000	14300000	-0.657949		Chr3	14200000	14300000	-15.0706
Chr3	14300000	14400000	-0.746387		Chr3	14300000	14400000	-14.7694
Chr3	14400000	14500000	-0.71223		Chr3	14400000	14500000	-14.2229
Chr3	14500000	14600000	-0.262444		Chr3	14500000	14600000	-14.7642
Chr3	14600000	14700000	0.414734		Chr3	14600000	14700000	-2.51339
Chr3	14700000	14800000	-0.0536547		Chr3	14700000	14800000	-11.2793
Chr3	14800000	14900000	-0.31923		Chr3	14800000	14900000	-14.8
Chr3	14900000	15000000	-0.633928		Chr3	14900000	15000000	-15.5433
Chr3	15000000	15100000	-0.661086		Chr3	15000000	15100000	-15.6409
Chr3	15100000	15200000	-0.610336		Chr3	15100000	15200000	-16.1351
Chr3	15200000	15300000	-0.61354		Chr3	15200000	15300000	-16.3522
Chr3	15300000	15400000	-0.792627		Chr3	15300000	15400000	-16.3268
Chr3	15400000	15500000	-0.797214		Chr3	15400000	15500000	-16.8215
Chr3	15500000	15600000	-0.75172		Chr3	15500000	15600000	-16.0048
Chr3	15600000	15700000	-0.76905		Chr3	15600000	15700000	-15.4444
Chr3	15700000	15800000	-0.84423		Chr3	15700000	15800000	-16.2523
Chr3	15800000	15900000	-0.540394		Chr3	15800000	15900000	-11.2391
Chr3	15900000	16000000	-0.297244		Chr3	15900000	16000000	-12.9734
Chr3	16000000	16100000	-0.605298		Chr3	16000000	16100000	-12.2743
Chr3	16100000	16200000	-0.659445		Chr3	16100000	16200000	-13.9018
Chr3	16200000	16300000	-0.615014		Chr3	16200000	16300000	-13.4691
Chr3	16300000	16400000	-0.928169		Chr3	16300000	16400000	-15.9705
Chr3	16400000	16500000	-0.774423		Chr3	16400000	16500000	-14.1028
Chr3	16500000	16600000	-0.820504		Chr3	16500000	16600000	-17.2811
Chr3	16600000	16700000	-0.585464		Chr3	16600000	16700000	-11.0599
Chr3	16700000	16800000	-0.676862		Chr3	16700000	16800000	-12.8588
Chr3	16800000	16900000	-0.662829		Chr3	16800000	16900000	-12.6709
Chr3	16900000	17000000	-0.205593		Chr3	16900000	17000000	-9.75926
Chr3	17000000	17100000	-0.86628		Chr3	17000000	17100000	-14.9465
Chr3	17100000	17200000	-0.773782		Chr3	17100000	17200000	-14.1549
Chr3	17200000	17300000	-0.81394		Chr3	17200000	17300000	-14.5897
Chr3	17300000	17400000	-0.683592		Chr3	17300000	17400000	-12.3095
Chr3	17400000	17500000	-0.759083		Chr3	17400000	17500000	-14.9634
Chr3	17500000	17600000	-0.606112		Chr3	17500000	17600000	-9.21401
Chr3	17600000	17700000	-0.937387		Chr3	17600000	17700000	-16.2955
Chr3	17700000	17800000	-1.00872		Chr3	17700000	17800000	-15.5645
Chr3	17800000	17900000	-0.879717		Chr3	17800000	17900000	-11.4486
Chr3	17900000	18000000	-0.191971		Chr3	17900000	18000000	4.69166
Chr3	18000000	18100000	-0.536314		Chr3	18000000	18100000	-3.13499
Chr3	18100000	18200000	-0.353175		Chr3	18100000	18200000	1.01564
Chr3	18200000	18300000	0.0690783		Chr3	18200000	18300000	9.45679
Chr3	18300000	18400000	-0.48741		Chr3	18300000	18400000	-8.23759
Chr3	18400000	18500000	-0.801744		Chr3	18400000	18500000	-14.1349
Chr3	18500000	18600000	-0.790739		Chr3	18500000	18600000	-5.81183
Chr3	18600000	18700000	-1.01558		Chr3	18600000	18700000	-15.6294
Chr3	18700000	18800000	-1.00731		Chr3	18700000	18800000	-15.621
Chr3	18800000	18900000	-1.20115		Chr3	18800000	18900000	-16.7691
Chr3	18900000	19000000	-1.10502		Chr3	18900000	19000000	-12.2932
Chr3	19000000	19100000	-0.853592		Chr3	19000000	19100000	-11.4226
Chr3	19100000	19200000	-0.206263		Chr3	19100000	19200000	5.03757
Chr3	19200000	19300000	-0.295678		Chr3	19200000	19300000	1.13667
Chr3	19300000	19400000	-0.609653		Chr3	19300000	19400000	-4.14389
Chr3	19400000	19500000	-0.315301		Chr3	19400000	19500000	0.177306
Chr3	19500000	19600000	-0.333655		Chr3	19500000	19600000	-0.430308
Chr3	19600000	19700000	-0.0172969		Chr3	19600000	19700000	7.0598
Chr3	19700000	19800000	-0.209188		Chr3	19700000	19800000	2.97945
Chr3	19800000	19900000	-0.0215007		Chr3	19800000	19900000	7.45326
Chr3	19900000	20000000	-0.0694078		Chr3	19900000	20000000	6.38048
Chr3	20000000	20100000	0.0486838		Chr3	20000000	20100000	8.85064
Chr3	20100000	20200000	-0.126595		Chr3	20100000	20200000	5.77758
Chr3	20200000	20300000	-0.155141		Chr3	20200000	20300000	4.93391
Chr3	20300000	20400000	-0.813597		Chr3	20300000	20400000	-10.2331
Chr3	20400000	20500000	-0.875089		Chr3	20400000	20500000	-10.032
Chr3	20500000	20600000	-0.235931		Chr3	20500000	20600000	-0.287514
Chr3	20600000	20700000	0.0228131		Chr3	20600000	20700000	8.1642
Chr3	20700000	20800000	0.201981		Chr3	20700000	20800000	12.2848
Chr3	20800000	20900000	0.0786431		Chr3	20800000	20900000	10.4066
Chr3	20900000	21000000	-1.07163		Chr3	20900000	21000000	-11.313
Chr3	21000000	21100000	-0.734087		Chr3	21000000	21100000	-3.27109
Chr3	21100000	21200000	-0.0129172		Chr3	21100000	21200000	9.83807
Chr3	21200000	21300000	-0.191856		Chr3	21200000	21300000	6.15359
Chr3	21300000	21400000	-0.930938		Chr3	21300000	21400000	-8.95977
Chr3	21400000	21500000	-0.332839		Chr3	21400000	21500000	3.73231
Chr3	21500000	21600000	-0.332826		Chr3	21500000	21600000	4.12397
Chr3	21600000	21700000	-0.107574		Chr3	21600000	21700000	6.45461
Chr3	21700000	21800000	-0.456819		Chr3	21700000	21800000	1.9121
Chr3	21800000	21900000	-0.35572		Chr3	21800000	21900000
Chr3	21900000	21914334			Chr3	21900000	21914334
Chr4	0	100000	-0.0679455		Chr4	0	100000	0.140302		Chr4	1	400000	A	A2	A2.2
Chr4	100000	200000	0.14713		Chr4	100000	200000	2.67291		Chr4	400001	1700000	A	A1	A1.1
Chr4	200000	300000			Chr4	200000	300000	-0.508042		Chr4	1700001	2300000	A	A1	A1.1
Chr4	300000	400000	0.0122279		Chr4	300000	400000	-0.16546		Chr4	2300001	3200000	A	A1	A1.1
Chr4	400000	500000	0.662586		Chr4	400000	500000	16.7783		Chr4	3200001	3500000	A	A2	A2.2
Chr4	500000	600000	0.791173		Chr4	500000	600000	18.968		Chr4	3500001	3800000	A	A1	A1.2
Chr4	600000	700000	0.794223		Chr4	600000	700000	19.7873		Chr4	3800001	4200000	A	A2	A2.1
Chr4	700000	800000	0.604717		Chr4	700000	800000	17.3013		Chr4	4200001	5400000	A	A1	A1.1
Chr4	800000	900000	0.75392		Chr4	800000	900000	19.7403		Chr4	5400001	6100000	A	A1	A1.2
Chr4	900000	1000000	0.684855		Chr4	900000	1000000	19.6366		Chr4	6100001	6500000	B	B1	B1.1
Chr4	1000000	1100000	0.765393		Chr4	1000000	1100000	19.5232		Chr4	6500001	7000000	A	A1	A1.2
Chr4	1100000	1200000	0.740706		Chr4	1100000	1200000	19.793		Chr4	7000001	7700000	B	B1	B1.1
Chr4	1200000	1300000	0.689528		Chr4	1200000	1300000	19.6347		Chr4	7700001	8700000	B	B2	B2.1
Chr4	1300000	1400000	0.658005		Chr4	1300000	1400000	19.0962		Chr4	8700001	9000000	B	B1	B1.2
Chr4	1400000	1500000	0.707245		Chr4	1400000	1500000	18.5565		Chr4	9000001	9600000	B	B1	B1.2
Chr4	1500000	1600000	0.728645		Chr4	1500000	1600000	20.3128		Chr4	9600001	10100000	B	B2	B2.1
Chr4	1600000	1700000	0.666567		Chr4	1600000	1700000	18.5595		Chr4	10100001	10400000	B	B2	B2.2
Chr4	1700000	1800000	0.566395		Chr4	1700000	1800000	18.059		Chr4	10400001	10700000	B	B2	B2.1
Chr4	1800000	1900000	0.657724		Chr4	1800000	1900000	18.9364		Chr4	10700001	10900000	B	B2	B2.1
Chr4	1900000	2000000	0.690215		Chr4	1900000	2000000	19.3749		Chr4	10900001	11700000	B	B2	B2.1
Chr4	2000000	2100000	0.701206		Chr4	2000000	2100000	19.4437		Chr4	11700001	13700000	B	B2	B2.2
Chr4	2100000	2200000	0.728896		Chr4	2100000	2200000	19.6117		Chr4	13700001	14000000	B	B2	B2.2
Chr4	2200000	2300000	0.69156		Chr4	2200000	2300000	19.3012		Chr4	14300001	14900000	B	B2	B2.2
Chr4	2300000	2400000	0.635016		Chr4	2300000	2400000	19.0862		Chr4	14900001	15700000	B	B2	B2.2
Chr4	2400000	2500000	0.631924		Chr4	2400000	2500000	18.4402		Chr4	15700001	16400000	B	B2	B2.2
Chr4	2500000	2600000	0.690936		Chr4	2500000	2600000	19.2499		Chr4	16400001	16700000	B	B2	B2.1
Chr4	2600000	2700000	0.692074		Chr4	2600000	2700000	18.8063		Chr4	16700001	17300000	B	B2	B2.1
Chr4	2700000	2800000	0.674551		Chr4	2700000	2800000	18.5256		Chr4	17300001	17600000	B	B2	B2.1
Chr4	2800000	2900000	0.595259		Chr4	2800000	2900000	17.8286		Chr4	17600001	18100000	B	B2	B2.1
Chr4	2900000	3000000	0.628324		Chr4	2900000	3000000	18.2971		Chr4	18100001	18500000	B	B2	B2.1
Chr4	3000000	3100000	0.652838		Chr4	3000000	3100000	18.5816		Chr4	18500001	19000000	B	B2	B2.1
Chr4	3100000	3200000	0.540636		Chr4	3100000	3200000	17.0064		Chr4	19000001	19800000	B	B1	B1.1
Chr4	3200000	3300000	0.143703		Chr4	3200000	3300000	7.43284		Chr4	19800001	20700000	A	A1	A1.1
Chr4	3300000	3400000	-0.284183		Chr4	3300000	3400000	-3.54186		Chr4	20700001	21300000	A	A1	A1.1
Chr4	3400000	3500000	-0.197269		Chr4	3400000	3500000	-1.81765		Chr4	21300001	22000000	A	A1	A1.2
Chr4	3500000	3600000	0.315407		Chr4	3500000	3600000	11.8033		Chr4	22000001	22800000	A	A1	A1.1
Chr4	3600000	3700000	0.396376		Chr4	3600000	3700000	13.883		Chr4	22800001	23100000	A	A1	A1.1
Chr4	3700000	3800000	0.427659		Chr4	3700000	3800000	14.1562		Chr4	23100001	23600000	A	A1	A1.1
Chr4	3800000	3900000	0.100626		Chr4	3800000	3900000	7.23527		Chr4	23600001	23900000	A	A2	A2.2
Chr4	3900000	4000000	-0.319315		Chr4	3900000	4000000	-3.31194		Chr4	23900001	24400000	A	A2	A2.1
Chr4	4000000	4100000	-0.277998		Chr4	4000000	4100000	-4.10425		Chr4	24400001	24800000	B	B1	B1.2
Chr4	4100000	4200000	0.179406		Chr4	4100000	4200000	8.82471		Chr4	24800001	25400000	B	B1	B1.2
Chr4	4200000	4300000	0.291701		Chr4	4200000	4300000	11.5343		Chr4	25400001	25800000	B	B1	B1.1
Chr4	4300000	4400000	0.481546		Chr4	4300000	4400000	15.1294		Chr4	25800001	26000000	B	B1	B1.1
Chr4	4400000	4500000	0.688248		Chr4	4400000	4500000	17.8751		Chr4	26000001	26500000	A	A2	A2.1
Chr4	4500000	4600000	0.664256		Chr4	4500000	4600000	18.1606		Chr4	26500001	26900000	B	B1	B1.1
Chr4	4600000	4700000	0.400988		Chr4	4600000	4700000	14.0905		Chr4	26900001	27300000	A	A2	A2.1
Chr4	4700000	4800000	0.645084		Chr4	4700000	4800000	17.8417
Chr4	4800000	4900000	0.649962		Chr4	4800000	4900000	17.8207
Chr4	4900000	5000000	0.626477		Chr4	4900000	5000000	16.9216
Chr4	5000000	5100000	0.664275		Chr4	5000000	5100000	17.41
Chr4	5100000	5200000	0.690311		Chr4	5100000	5200000	18.2576
Chr4	5200000	5300000	0.610251		Chr4	5200000	5300000	16.9064
Chr4	5300000	5400000	0.601439		Chr4	5300000	5400000	16.6696
Chr4	5400000	5500000	0.450256		Chr4	5400000	5500000	14.4572
Chr4	5500000	5600000	0.232798		Chr4	5500000	5600000	9.06181
Chr4	5600000	5700000	0.394946		Chr4	5600000	5700000	13.2809
Chr4	5700000	5800000	0.595028		Chr4	5700000	5800000	16.2503
Chr4	5800000	5900000	0.386745		Chr4	5800000	5900000	12.3998
Chr4	5900000	6000000	0.251442		Chr4	5900000	6000000	9.55807
Chr4	6000000	6100000	0.238084		Chr4	6000000	6100000	9.83551
Chr4	6100000	6200000	-0.176241		Chr4	6100000	6200000	-1.21779
Chr4	6200000	6300000	-0.946632		Chr4	6200000	6300000	-13.7545
Chr4	6300000	6400000	-0.783643		Chr4	6300000	6400000	-12.2206
Chr4	6400000	6500000	0.0250468		Chr4	6400000	6500000	2.9297
Chr4	6500000	6600000	0.625887		Chr4	6500000	6600000	15.5295
Chr4	6600000	6700000	0.577782		Chr4	6600000	6700000	15.1706
Chr4	6700000	6800000	0.597766		Chr4	6700000	6800000	15.2108
Chr4	6800000	6900000	0.432854		Chr4	6800000	6900000	12.4322
Chr4	6900000	7000000	0.0694977		Chr4	6900000	7000000	3.01314
Chr4	7000000	7100000	-0.412114		Chr4	7000000	7100000	-8.0275
Chr4	7100000	7200000	-0.376904		Chr4	7100000	7200000	-8.33658
Chr4	7200000	7300000	-0.253713		Chr4	7200000	7300000	-6.39352
Chr4	7300000	7400000	-0.286599		Chr4	7300000	7400000	-6.58183
Chr4	7400000	7500000	-0.113876		Chr4	7400000	7500000	-2.18112
Chr4	7500000	7600000	-0.111335		Chr4	7500000	7600000	-1.92573
Chr4	7600000	7700000	-0.573468		Chr4	7600000	7700000	-11.8553
Chr4	7700000	7800000	-1.12103		Chr4	7700000	7800000	-16.8793
Chr4	7800000	7900000	-1.10174		Chr4	7800000	7900000	-16.811
Chr4	7900000	8000000	-0.981121		Chr4	7900000	8000000	-15.9791
Chr4	8000000	8100000	-0.497746		Chr4	8000000	8100000	-10.5107
Chr4	8100000	8200000	-0.988352		Chr4	8100000	8200000	-17.0818
Chr4	8200000	8300000	-0.804529		Chr4	8200000	8300000	-16.5365
Chr4	8300000	8400000	-0.796956		Chr4	8300000	8400000	-16.3483
Chr4	8400000	8500000	-0.749366		Chr4	8400000	8500000	-15.5467
Chr4	8500000	8600000	-0.524969		Chr4	8500000	8600000	-13.0594
Chr4	8600000	8700000	-0.479521		Chr4	8600000	8700000	-13.1901
Chr4	8700000	8800000	0.0645814		Chr4	8700000	8800000	-2.53611
Chr4	8800000	8900000	0.329007		Chr4	8800000	8900000	6.63308
Chr4	8900000	9000000	-0.0920519		Chr4	8900000	9000000	-5.41023
Chr4	9000000	9100000	-0.293544		Chr4	9000000	9100000	-8.98703
Chr4	9100000	9200000	-0.385243		Chr4	9100000	9200000	-11.888
Chr4	9200000	9300000	-0.339295		Chr4	9200000	9300000	-11.1188
Chr4	9300000	9400000	0.143083		Chr4	9300000	9400000	2.35854
Chr4	9400000	9500000	-0.447607		Chr4	9400000	9500000	-11.0076
Chr4	9500000	9600000	-0.28033		Chr4	9500000	9600000	-7.91066
Chr4	9600000	9700000	-0.206065		Chr4	9600000	9700000	-8.48391
Chr4	9700000	9800000	-0.495906		Chr4	9700000	9800000	-13.715
Chr4	9800000	9900000	-0.483397		Chr4	9800000	9900000	-14.5931
Chr4	9900000	10000000	-0.179937		Chr4	9900000	10000000	-7.65388
Chr4	10000000	10100000	-0.479492		Chr4	10000000	10100000	-13.8127
Chr4	10100000	10200000	-0.951766		Chr4	10100000	10200000	-17.503
Chr4	10200000	10300000	-0.70103		Chr4	10200000	10300000	-16.4983
Chr4	10300000	10400000	-0.318175		Chr4	10300000	10400000	-9.85933
Chr4	10400000	10500000	-0.48328		Chr4	10400000	10500000	-13.265
Chr4	10500000	10600000	-0.5643		Chr4	10500000	10600000	-14.515
Chr4	10600000	10700000	-0.458155		Chr4	10600000	10700000	-12.3184
Chr4	10700000	10800000	-0.25339		Chr4	10700000	10800000	-6.83245
Chr4	10800000	10900000	-0.125371		Chr4	10800000	10900000	-4.63479
Chr4	10900000	11000000	-0.799695		Chr4	10900000	11000000	-17.0378
Chr4	11000000	11100000	-0.456734		Chr4	11000000	11100000	-12.0625
Chr4	11100000	11200000	-0.358617		Chr4	11100000	11200000	-9.67952
Chr4	11200000	11300000	-0.546728		Chr4	11200000	11300000	-14.3158
Chr4	11300000	11400000	-0.290541		Chr4	11300000	11400000	-9.78419
Chr4	11400000	11500000	-0.464944		Chr4	11400000	11500000	-13.3972
Chr4	11500000	11600000	-0.528144		Chr4	11500000	11600000	-12.7158
Chr4	11600000	11700000	-0.426249		Chr4	11600000	11700000	-10.6116
Chr4	11700000	11800000	-0.627088		Chr4	11700000	11800000	-12.9546
Chr4	11800000	11900000	-0.977762		Chr4	11800000	11900000	-12.602
Chr4	11900000	12000000	-0.728087		Chr4	11900000	12000000	-10.9011
Chr4	12000000	12100000	-1.19725		Chr4	12000000	12100000	-12.4215
Chr4	12100000	12200000	-1.23621		Chr4	12100000	12200000	-10.4798
Chr4	12200000	12300000	-1.04374		Chr4	12200000	12300000	-9.24966
Chr4	12300000	12400000	-0.94172		Chr4	12300000	12400000	-8.43207
Chr4	12400000	12500000	-1.04418		Chr4	12400000	12500000	-9.00043
Chr4	12500000	12600000	-0.989072		Chr4	12500000	12600000	-9.6367
Chr4	12600000	12700000	-0.952109		Chr4	12600000	12700000	-9.23502
Chr4	12700000	12800000	-0.942201		Chr4	12700000	12800000	-9.83033
Chr4	12800000	12900000	-0.98715		Chr4	12800000	12900000	-10.4262
Chr4	12900000	13000000	-0.917048		Chr4	12900000	13000000	-10.9043
Chr4	13000000	13100000	-0.918089		Chr4	13000000	13100000	-10.3161
Chr4	13100000	13200000	-0.947371		Chr4	13100000	13200000	-11.2659
Chr4	13200000	13300000	-0.878386		Chr4	13200000	13300000	-10.4261
Chr4	13300000	13400000	-0.889304		Chr4	13300000	13400000	-10.7554
Chr4	13400000	13500000	-0.909692		Chr4	13400000	13500000	-11.1572
Chr4	13500000	13600000			Chr4	13500000	13600000	-11.1293
Chr4	13600000	13700000	-0.987071		Chr4	13600000	13700000	-12.9794
Chr4	13700000	13800000	-0.664742		Chr4	13700000	13800000	-14.9632
Chr4	13800000	13900000	-0.652371		Chr4	13800000	13900000	-15.4937
Chr4	13900000	14000000	-0.758958		Chr4	13900000	14000000	-14.2462
Chr4	14000000	14100000			Chr4	14000000	14100000
Chr4	14100000	14200000			Chr4	14100000	14200000
Chr4	14200000	14300000			Chr4	14200000	14300000	-10.2259
Chr4	14300000	14400000	-1.09084		Chr4	14300000	14400000	-9.02139
Chr4	14400000	14500000	-1.0623		Chr4	14400000	14500000	-8.18545
Chr4	14500000	14600000	-1.14016		Chr4	14500000	14600000	-8.15252
Chr4	14600000	14700000	-1.05752		Chr4	14600000	14700000	-7.72118
Chr4	14700000	14800000	-1.08855		Chr4	14700000	14800000	-8.32733
Chr4	14800000	14900000	-1.10257		Chr4	14800000	14900000	-10.0472
Chr4	14900000	15000000	-0.584421		Chr4	14900000	15000000	-9.75111
Chr4	15000000	15100000	-1.02861		Chr4	15000000	15100000	-13.9146
Chr4	15100000	15200000	-1.02603		Chr4	15100000	15200000	-15.4567
Chr4	15200000	15300000	-0.770876		Chr4	15200000	15300000	-15.737
Chr4	15300000	15400000	-0.659808		Chr4	15300000	15400000	-13.9377
Chr4	15400000	15500000	-0.983637		Chr4	15400000	15500000	-15.006
Chr4	15500000	15600000	-0.877463		Chr4	15500000	15600000	-15.828
Chr4	15600000	15700000	-0.749096		Chr4	15600000	15700000	-16.4009
Chr4	15700000	15800000	-0.53378		Chr4	15700000	15800000	-14.1276
Chr4	15800000	15900000	-0.367247		Chr4	15800000	15900000	-10.7058
Chr4	15900000	16000000	-0.680399		Chr4	15900000	16000000	-15.9807
Chr4	16000000	16100000	-0.720392		Chr4	16000000	16100000	-16.4918
Chr4	16100000	16200000	-0.34464		Chr4	16100000	16200000	-9.41269
Chr4	16200000	16300000	-0.460823		Chr4	16200000	16300000	-11.5083
Chr4	16300000	16400000	-0.909457		Chr4	16300000	16400000	-17.2506
Chr4	16400000	16500000	-0.497137		Chr4	16400000	16500000	-11.2952
Chr4	16500000	16600000	-0.596653		Chr4	16500000	16600000	-11.6342
Chr4	16600000	16700000	-0.319277		Chr4	16600000	16700000	-9.33188
Chr4	16700000	16800000	-1.02411		Chr4	16700000	16800000	-17.4021
Chr4	16800000	16900000	-0.65444		Chr4	16800000	16900000	-10.6803
Chr4	16900000	17000000	-0.399873		Chr4	16900000	17000000	-5.49519
Chr4	17000000	17100000	-0.766234		Chr4	17000000	17100000	-11.3361
Chr4	17100000	17200000	-0.707054		Chr4	17100000	17200000	-14.3347
Chr4	17200000	17300000	-0.886754		Chr4	17200000	17300000	-16.6671
Chr4	17300000	17400000	-0.64327		Chr4	17300000	17400000	-14.196
Chr4	17400000	17500000	-0.208145		Chr4	17400000	17500000	-5.303
Chr4	17500000	17600000	-0.416308		Chr4	17500000	17600000	-11.4661
Chr4	17600000	17700000	-0.695731		Chr4	17600000	17700000	-15.153
Chr4	17700000	17800000	-0.932938		Chr4	17700000	17800000	-16.4286
Chr4	17800000	17900000	-0.90235		Chr4	17800000	17900000	-15.542
Chr4	17900000	18000000	-0.0867562		Chr4	17900000	18000000	-9.1476
Chr4	18000000	18100000	-0.242112		Chr4	18000000	18100000	-11.7772
Chr4	18100000	18200000	-0.314775		Chr4	18100000	18200000	-8.6701
Chr4	18200000	18300000	-0.462993		Chr4	18200000	18300000	-10.8946
Chr4	18300000	18400000	-0.220087		Chr4	18300000	18400000	-4.40139
Chr4	18400000	18500000	-0.527587		Chr4	18400000	18500000	-11.1728
Chr4	18500000	18600000	-0.784883		Chr4	18500000	18600000	-13.3736
Chr4	18600000	18700000	-0.84723		Chr4	18600000	18700000	-13.7472
Chr4	18700000	18800000	-1.1613		Chr4	18700000	18800000	-16.9698
Chr4	18800000	18900000	-0.774878		Chr4	18800000	18900000	-12.5277
Chr4	18900000	19000000	-0.801492		Chr4	18900000	19000000	-13.7374
Chr4	19000000	19100000	-0.326407		Chr4	19000000	19100000	-6.19704
Chr4	19100000	19200000	-0.410054		Chr4	19100000	19200000	-8.65072
Chr4	19200000	19300000	0.178343		Chr4	19200000	19300000	6.53597
Chr4	19300000	19400000	-0.150705		Chr4	19300000	19400000	-3.00168
Chr4	19400000	19500000	-0.152523		Chr4	19400000	19500000	-2.81274
Chr4	19500000	19600000	-0.464416		Chr4	19500000	19600000	-10.2418
Chr4	19600000	19700000	-0.592161		Chr4	19600000	19700000	-12.5313
Chr4	19700000	19800000	-0.0972573		Chr4	19700000	19800000	0.156518
Chr4	19800000	19900000	0.129581		Chr4	19800000	19900000	7.0401
Chr4	19900000	20000000	0.405873		Chr4	19900000	20000000	12.36
Chr4	20000000	20100000	0.338657		Chr4	20000000	20100000	10.7969
Chr4	20100000	20200000	0.696743		Chr4	20100000	20200000	17.7758
Chr4	20200000	20300000	0.669225		Chr4	20200000	20300000	18.5326
Chr4	20300000	20400000	0.589445		Chr4	20300000	20400000	17.7216
Chr4	20400000	20500000	0.513536		Chr4	20400000	20500000	16.1101
Chr4	20500000	20600000	0.499347		Chr4	20500000	20600000	15.9312
Chr4	20600000	20700000	0.52207		Chr4	20600000	20700000	15.7641
Chr4	20700000	20800000	0.668449		Chr4	20700000	20800000	18.0376
Chr4	20800000	20900000	0.777291		Chr4	20800000	20900000	19.0245
Chr4	20900000	21000000	0.81256		Chr4	20900000	21000000	18.4952
Chr4	21000000	21100000	0.642815		Chr4	21000000	21100000	18.2823
Chr4	21100000	21200000	0.781904		Chr4	21100000	21200000	19.4144
Chr4	21200000	21300000	0.762383		Chr4	21200000	21300000	19.0113
Chr4	21300000	21400000	0.43696		Chr4	21300000	21400000	15.2233
Chr4	21400000	21500000	-0.0402237		Chr4	21400000	21500000	1.49776
Chr4	21500000	21600000	0.180095		Chr4	21500000	21600000	8.15454
Chr4	21600000	21700000	0.405539		Chr4	21600000	21700000	14.8293
Chr4	21700000	21800000	0.147324		Chr4	21700000	21800000	7.7806
Chr4	21800000	21900000	0.353947		Chr4	21800000	21900000	13.9457
Chr4	21900000	22000000	0.26741		Chr4	21900000	22000000	11.5026
Chr4	22000000	22100000	0.413801		Chr4	22000000	22100000	15.6998
Chr4	22100000	22200000	0.519266		Chr4	22100000	22200000	16.8385
Chr4	22200000	22300000	0.526376		Chr4	22200000	22300000	17.0312
Chr4	22300000	22400000	0.475636		Chr4	22300000	22400000	16.599
Chr4	22400000	22500000	0.395913		Chr4	22400000	22500000	15.6237
Chr4	22500000	22600000	0.630635		Chr4	22500000	22600000	18.1681
Chr4	22600000	22700000	0.590209		Chr4	22600000	22700000	17.1635
Chr4	22700000	22800000	0.676857		Chr4	22700000	22800000	18.6124
Chr4	22800000	22900000	0.393023		Chr4	22800000	22900000	15.2564
Chr4	22900000	23000000	0.255104		Chr4	22900000	23000000	12.2329
Chr4	23000000	23100000	0.581745		Chr4	23000000	23100000	17.6097
Chr4	23100000	23200000	0.679312		Chr4	23100000	23200000	18.3396
Chr4	23200000	23300000	0.618165		Chr4	23200000	23300000	17.3404
Chr4	23300000	23400000	0.777244		Chr4	23300000	23400000	19.3255
Chr4	23400000	23500000	0.36037		Chr4	23400000	23500000	13.6459
Chr4	23500000	23600000	0.35273		Chr4	23500000	23600000	13.6504
Chr4	23600000	23700000	-0.150675		Chr4	23600000	23700000	-2.26638
Chr4	23700000	23800000	-0.504638		Chr4	23700000	23800000	-10.9361
Chr4	23800000	23900000	0.122368		Chr4	23800000	23900000	6.04477
Chr4	23900000	24000000	0.438992		Chr4	23900000	24000000	14.5888
Chr4	24000000	24100000	0.267699		Chr4	24000000	24100000	10.2659
Chr4	24100000	24200000	0.647642		Chr4	24100000	24200000	17.9885
Chr4	24200000	24300000	0.438581		Chr4	24200000	24300000	13.8704
Chr4	24300000	24400000	0.0761446		Chr4	24300000	24400000	3.51203
Chr4	24400000	24500000	-0.862776		Chr4	24400000	24500000	-13.9233
Chr4	24500000	24600000	-0.965538		Chr4	24500000	24600000	-14.4048
Chr4	24600000	24700000	-0.187457		Chr4	24600000	24700000	-5.42407
Chr4	24700000	24800000	0.225835		Chr4	24700000	24800000	7.40253
Chr4	24800000	24900000	-0.535902		Chr4	24800000	24900000	-12.5828
Chr4	24900000	25000000	-0.421787		Chr4	24900000	25000000	-10.7384
Chr4	25000000	25100000	-0.897161		Chr4	25000000	25100000	-15.7575
Chr4	25100000	25200000	-0.564805		Chr4	25100000	25200000	-13.1706
Chr4	25200000	25300000	-0.728739		Chr4	25200000	25300000	-15.1506
Chr4	25300000	25400000	-0.532399		Chr4	25300000	25400000	-13.0983
Chr4	25400000	25500000	0.0939438		Chr4	25400000	25500000	2.19717
Chr4	25500000	25600000	-0.717107		Chr4	25500000	25600000	-14.96
Chr4	25600000	25700000	-0.282605		Chr4	25600000	25700000	-8.38725
Chr4	25700000	25800000	-0.56314		Chr4	25700000	25800000	-12.7451
Chr4	25800000	25900000	-0.128054		Chr4	25800000	25900000	-3.8837
Chr4	25900000	26000000	-0.263962		Chr4	25900000	26000000	-5.71468
Chr4	26000000	26100000	-0.0363901		Chr4	26000000	26100000	0.571469
Chr4	26100000	26200000	0.232948		Chr4	26100000	26200000	6.33894
Chr4	26200000	26300000	0.17344		Chr4	26200000	26300000	4.13861
Chr4	26300000	26400000	0.0562683		Chr4	26300000	26400000	1.43424
Chr4	26400000	26500000	-0.141234		Chr4	26400000	26500000	-3.39355
Chr4	26500000	26600000	-0.684187		Chr4	26500000	26600000	-10.3107
Chr4	26600000	26700000	-0.612398		Chr4	26600000	26700000	-9.84891
Chr4	26700000	26800000	-0.359157		Chr4	26700000	26800000	-6.28071
Chr4	26800000	26900000	-0.7252		Chr4	26800000	26900000	-9.22848
Chr4	26900000	27000000	-0.0112037		Chr4	26900000	27000000	0.896376
Chr4	27000000	27100000	0.507479		Chr4	27000000	27100000	12.6523
Chr4	27100000	27200000	0.294067		Chr4	27100000	27200000	6.40873
Chr4	27200000	27300000	0.244042		Chr4	27200000	27300000
Chr4	27300000	27304454			Chr4	27300000	27304454
Chr5	0	100000	0.124159		Chr5	0	100000	5.53076		Chr5	1	200000	A	A1	A1.2
Chr5	100000	200000	0.149583		Chr5	100000	200000	7.6215		Chr5	200001	1600000	A	A1	A1.1
Chr5	200000	300000	0.328311		Chr5	200000	300000	11.317		Chr5	1600001	1700000	B	B2	B2.1
Chr5	300000	400000	0.534292		Chr5	300000	400000	16.651		Chr5	1800001	2100000	B	B2	B2.1
Chr5	400000	500000	0.591956		Chr5	400000	500000	18.5843		Chr5	2100001	3300000	A	A1	A1.2
Chr5	500000	600000	0.49255		Chr5	500000	600000	16.1202		Chr5	3300001	3800000	A	A1	A1.1
Chr5	600000	700000	0.0372235		Chr5	600000	700000	4.08489		Chr5	3800001	4400000	A	A1	A1.1
Chr5	700000	800000	0.551538		Chr5	700000	800000	18.764		Chr5	4400001	5100000	A	A1	A1.1
Chr5	800000	900000	0.633509		Chr5	800000	900000	19.9289		Chr5	5100001	6100000	A	A1	A1.1
Chr5	900000	1000000	0.716961		Chr5	900000	1000000	21.2325		Chr5	6100001	6400000	A	A1	A1.2
Chr5	1000000	1100000	0.706665		Chr5	1000000	1100000	21.2559		Chr5	6400001	6900000	A	A1	A1.1
Chr5	1100000	1200000	0.7129		Chr5	1100000	1200000	21.3259		Chr5	6900001	7800000	A	A2	A2.1
Chr5	1200000	1300000	0.691041		Chr5	1200000	1300000	21.3517		Chr5	7800001	8100000	B	B1	B1.1
Chr5	1300000	1400000	0.692075		Chr5	1300000	1400000	21.4144		Chr5	8100001	8600000	A	A2	A2.1
Chr5	1400000	1500000	0.587659		Chr5	1400000	1500000	18.878		Chr5	8600001	9500000	A	A2	A2.2
Chr5	1500000	1600000	0.105169		Chr5	1500000	1600000	8.53954		Chr5	9500001	10000000	B	B1	B1.2
Chr5	1600000	1700000	-1.00374		Chr5	1600000	1700000	-12.5638		Chr5	10000001	10300000	B	B2	B2.2
Chr5	1700000	1800000			Chr5	1700000	1800000	-7.60129		Chr5	10300001	10900000	B	B1	B1.2
Chr5	1800000	1900000			Chr5	1800000	1900000	-12.748		Chr5	10900001	11400000	B	B2	B2.2
Chr5	1900000	2000000	-1.44738		Chr5	1900000	2000000	-14.3028		Chr5	11400001	12100000	B	B1	B1.2
Chr5	2000000	2100000	-1.30998		Chr5	2000000	2100000	-15.5438		Chr5	12100001	12900000	B	B2	B2.2
Chr5	2100000	2200000	-0.345496		Chr5	2100000	2200000	-2.04027		Chr5	12900001	13200000	B	B2	B2.2
Chr5	2200000	2300000	-0.598257		Chr5	2200000	2300000	-5.81329		Chr5	13400001	13700000	B	B2	B2.2
Chr5	2300000	2400000	-0.281981		Chr5	2300000	2400000	-0.729255		Chr5	13700001	14400000	B	B2	B2.2
Chr5	2400000	2500000	-0.10892		Chr5	2400000	2500000	4.32518		Chr5	14400001	15400000	B	B2	B2.2
Chr5	2500000	2600000	0.281933		Chr5	2500000	2600000	11.5559		Chr5	15400001	15900000	B	B1	B1.2
Chr5	2600000	2700000	0.507056		Chr5	2600000	2700000	16.0841		Chr5	15900001	16200000	B	B1	B1.2
Chr5	2700000	2800000	0.618641		Chr5	2700000	2800000	18.8595		Chr5	16200001	16500000	B	B2	B2.1
Chr5	2800000	2900000	0.708249		Chr5	2800000	2900000	20.9455		Chr5	16500001	16900000	B	B1	B1.2
Chr5	2900000	3000000	0.674305		Chr5	2900000	3000000	20.6733		Chr5	16900001	17700000	B	B2	B2.2
Chr5	3000000	3100000	0.690717		Chr5	3000000	3100000	21.485		Chr5	17700001	18300000	B	B1	B1.1
Chr5	3100000	3200000	0.705888		Chr5	3100000	3200000	21.4006		Chr5	18300001	19200000	B	B2	B2.1
Chr5	3200000	3300000	0.704363		Chr5	3200000	3300000	21.3592		Chr5	19200001	20100000	B	B1	B1.1
Chr5	3300000	3400000	0.669986		Chr5	3300000	3400000	20.1169		Chr5	20100001	20700000	B	B1	B1.1
Chr5	3400000	3500000	0.625387		Chr5	3400000	3500000	19.1823		Chr5	20700001	21100000	A	A2	A2.2
Chr5	3500000	3600000	0.638408		Chr5	3500000	3600000	19.3644		Chr5	21100001	21600000	A	A2	A2.2
Chr5	3600000	3700000	0.650673		Chr5	3600000	3700000	20.4326		Chr5	21600001	22300000	B	B1	B1.1
Chr5	3700000	3800000	0.702562		Chr5	3700000	3800000	21.2306		Chr5	22300001	22700000	B	B2	B2.1
Chr5	3800000	3900000	0.61439		Chr5	3800000	3900000	19.6686		Chr5	22700001	23500000	B	B2	B2.1
Chr5	3900000	4000000	0.464899		Chr5	3900000	4000000	14.3466		Chr5	23500001	24300000	A	A2	A2.2
Chr5	4000000	4100000	0.555633		Chr5	4000000	4100000	17.5631		Chr5	24300001	25200000	B	B2	B2.1
Chr5	4100000	4200000	0.678949		Chr5	4100000	4200000	20.6464		Chr5	25200001	25700000	A	A2	A2.2
Chr5	4200000	4300000	0.678739		Chr5	4200000	4300000	20.492		Chr5	25700001	26400000	A	A1	A1.2
Chr5	4300000	4400000	0.655593		Chr5	4300000	4400000	19.5341		Chr5	26400001	27000000	A	A1	A1.2
Chr5	4400000	4500000	0.664908		Chr5	4400000	4500000	20.0441		Chr5	27000001	27200000	A	A2	A2.2
Chr5	4500000	4600000	0.603978		Chr5	4500000	4600000	19.5161
Chr5	4600000	4700000	0.638366		Chr5	4600000	4700000	20.5786
Chr5	4700000	4800000	0.701764		Chr5	4700000	4800000	21.2247
Chr5	4800000	4900000	0.68417		Chr5	4800000	4900000	20.9245
Chr5	4900000	5000000	0.69488		Chr5	4900000	5000000	20.768
Chr5	5000000	5100000	0.689715		Chr5	5000000	5100000	20.7487
Chr5	5100000	5200000	0.592653		Chr5	5100000	5200000	18.3849
Chr5	5200000	5300000	0.454738		Chr5	5200000	5300000	14.7768
Chr5	5300000	5400000	0.65937		Chr5	5300000	5400000	20.5811
Chr5	5400000	5500000	0.664941		Chr5	5400000	5500000	21.3811
Chr5	5500000	5600000	0.629943		Chr5	5500000	5600000	20.4252
Chr5	5600000	5700000	0.624424		Chr5	5600000	5700000	20.5619
Chr5	5700000	5800000	0.670074		Chr5	5700000	5800000	20.6267
Chr5	5800000	5900000	0.712736		Chr5	5800000	5900000	21.1841
Chr5	5900000	6000000	0.653779		Chr5	5900000	6000000	20.1863
Chr5	6000000	6100000	0.595304		Chr5	6000000	6100000	18.8154
Chr5	6100000	6200000	0.418016		Chr5	6100000	6200000	15.0612
Chr5	6200000	6300000	0.374963		Chr5	6200000	6300000	13.5706
Chr5	6300000	6400000	0.492212		Chr5	6300000	6400000	17.14
Chr5	6400000	6500000	0.633692		Chr5	6400000	6500000	19.9724
Chr5	6500000	6600000	0.64783		Chr5	6500000	6600000	19.8214
Chr5	6600000	6700000	0.557695		Chr5	6600000	6700000	17.0737
Chr5	6700000	6800000	0.637969		Chr5	6700000	6800000	19.9487
Chr5	6800000	6900000	0.460442		Chr5	6800000	6900000	16.4952
Chr5	6900000	7000000	0.155281		Chr5	6900000	7000000	8.62923
Chr5	7000000	7100000	-0.265069		Chr5	7000000	7100000	-4.84138
Chr5	7100000	7200000	-0.132405		Chr5	7100000	7200000	-1.91471
Chr5	7200000	7300000	0.264277		Chr5	7200000	7300000	10.4312
Chr5	7300000	7400000	0.237044		Chr5	7300000	7400000	10.1197
Chr5	7400000	7500000	0.150192		Chr5	7400000	7500000	6.94214
Chr5	7500000	7600000	-0.297677		Chr5	7500000	7600000	-5.629
Chr5	7600000	7700000	0.207059		Chr5	7600000	7700000	8.77469
Chr5	7700000	7800000	0.169603		Chr5	7700000	7800000	6.77216
Chr5	7800000	7900000	-0.170305		Chr5	7800000	7900000	-4.89935
Chr5	7900000	8000000	-0.315426		Chr5	7900000	8000000	-8.76887
Chr5	8000000	8100000	-0.197337		Chr5	8000000	8100000	-4.80598
Chr5	8100000	8200000	0.0712266		Chr5	8100000	8200000	2.93535
Chr5	8200000	8300000	0.342136		Chr5	8200000	8300000	13.4575
Chr5	8300000	8400000	0.0322906		Chr5	8300000	8400000	3.91286
Chr5	8400000	8500000	0.123578		Chr5	8400000	8500000	6.81625
Chr5	8500000	8600000	0.247535		Chr5	8500000	8600000	10.3407
Chr5	8600000	8700000	-0.392766		Chr5	8600000	8700000	-7.30987
Chr5	8700000	8800000	-0.074002		Chr5	8700000	8800000	1.99923
Chr5	8800000	8900000	-0.0202426		Chr5	8800000	8900000	3.6689
Chr5	8900000	9000000	0.232057		Chr5	8900000	9000000	10.7642
Chr5	9000000	9100000	-0.141792		Chr5	9000000	9100000	0.956097
Chr5	9100000	9200000	-0.0251027		Chr5	9100000	9200000	3.82159
Chr5	9200000	9300000	-0.103921		Chr5	9200000	9300000	1.20599
Chr5	9300000	9400000	0.254761		Chr5	9300000	9400000	12.0505
Chr5	9400000	9500000	0.0307443		Chr5	9400000	9500000	7.14874
Chr5	9500000	9600000	-0.560739		Chr5	9500000	9600000	-8.00445
Chr5	9600000	9700000	-1.21705		Chr5	9600000	9700000	-16.3438
Chr5	9700000	9800000	-0.940362		Chr5	9700000	9800000	-11.1981
Chr5	9800000	9900000	-0.244388		Chr5	9800000	9900000	-0.0795878
Chr5	9900000	10000000	-0.594568		Chr5	9900000	10000000	-10.3588
Chr5	10000000	10100000	-1.17147		Chr5	10000000	10100000	-16.7526
Chr5	10100000	10200000	-1.10573		Chr5	10100000	10200000	-15.1245
Chr5	10200000	10300000	-0.930194		Chr5	10200000	10300000	-12.6285
Chr5	10300000	10400000	-0.577055		Chr5	10300000	10400000	-8.75897
Chr5	10400000	10500000	-0.571774		Chr5	10400000	10500000	-7.30632
Chr5	10500000	10600000	-0.43612		Chr5	10500000	10600000	-5.10502
Chr5	10600000	10700000	-0.783607		Chr5	10600000	10700000	-6.23133
Chr5	10700000	10800000	-0.556097		Chr5	10700000	10800000	-1.6663
Chr5	10800000	10900000	-0.771872		Chr5	10800000	10900000	-6.30791
Chr5	10900000	11000000	-1.23038		Chr5	10900000	11000000	-15.9524
Chr5	11000000	11100000	-0.970511		Chr5	11000000	11100000	-15.3441
Chr5	11100000	11200000	-0.871492		Chr5	11100000	11200000	-13.6497
Chr5	11200000	11300000	-0.94154		Chr5	11200000	11300000	-14.5207
Chr5	11300000	11400000	-0.78528		Chr5	11300000	11400000	-12.9042
Chr5	11400000	11500000	-0.419885		Chr5	11400000	11500000	-4.87893
Chr5	11500000	11600000	-0.216618		Chr5	11500000	11600000	0.87095
Chr5	11600000	11700000	-0.579078		Chr5	11600000	11700000	-10.7806
Chr5	11700000	11800000	-0.660564		Chr5	11700000	11800000	-13.0966
Chr5	11800000	11900000	-0.408397		Chr5	11800000	11900000	-6.03651
Chr5	11900000	12000000	-0.514378		Chr5	11900000	12000000	-9.23875
Chr5	12000000	12100000	-0.499842		Chr5	12000000	12100000	-8.49335
Chr5	12100000	12200000	-0.214424		Chr5	12100000	12200000	-11.8516
Chr5	12200000	12300000	-0.689962		Chr5	12200000	12300000	-13.2049
Chr5	12300000	12400000	-0.85824		Chr5	12300000	12400000	-14.7053
Chr5	12400000	12500000	-0.815988		Chr5	12400000	12500000	-13.4356
Chr5	12500000	12600000	-0.971823		Chr5	12500000	12600000	-14.9253
Chr5	12600000	12700000	-0.743335		Chr5	12600000	12700000	-11.3125
Chr5	12700000	12800000	-0.898122		Chr5	12700000	12800000	-14.2801
Chr5	12800000	12900000	-0.823271		Chr5	12800000	12900000	-14.4777
Chr5	12900000	13000000	-0.908546		Chr5	12900000	13000000	-11.4664
Chr5	13000000	13100000	-0.858394		Chr5	13000000	13100000	-11.5011
Chr5	13100000	13200000			Chr5	13100000	13200000	-9.51258
Chr5	13200000	13300000			Chr5	13200000	13300000
Chr5	13300000	13400000			Chr5	13300000	13400000
Chr5	13400000	13500000	-0.506613		Chr5	13400000	13500000	-15.925
Chr5	13500000	13600000	-0.255533		Chr5	13500000	13600000	-14.8315
Chr5	13600000	13700000	-0.578378		Chr5	13600000	13700000	-15.5744
Chr5	13700000	13800000	-0.952381		Chr5	13700000	13800000	-13.0613
Chr5	13800000	13900000	-0.757614		Chr5	13800000	13900000	-13.5804
Chr5	13900000	14000000			Chr5	13900000	14000000	-12.6289
Chr5	14000000	14100000	-0.701184		Chr5	14000000	14100000	-13.6576
Chr5	14100000	14200000	-0.795638		Chr5	14100000	14200000	-12.1985
Chr5	14200000	14300000	-0.647578		Chr5	14200000	14300000	-10.5669
Chr5	14300000	14400000	-0.810571		Chr5	14300000	14400000	-14.5726
Chr5	14400000	14500000	-0.799797		Chr5	14400000	14500000	-13.9796
Chr5	14500000	14600000	-0.840332		Chr5	14500000	14600000	-12.5363
Chr5	14600000	14700000	-1.02789		Chr5	14600000	14700000	-16.9202
Chr5	14700000	14800000	-0.823525		Chr5	14700000	14800000	-14.6311
Chr5	14800000	14900000	-0.602792		Chr5	14800000	14900000	-13.7728
Chr5	14900000	15000000	-0.494362		Chr5	14900000	15000000	-9.63359
Chr5	15000000	15100000	-0.328809		Chr5	15000000	15100000	-5.51554
Chr5	15100000	15200000	-0.737034		Chr5	15100000	15200000	-14.4564
Chr5	15200000	15300000	-0.694169		Chr5	15200000	15300000	-13.7132
Chr5	15300000	15400000	-0.663122		Chr5	15300000	15400000	-14.6817
Chr5	15400000	15500000	-0.412753		Chr5	15400000	15500000	-6.11788
Chr5	15500000	15600000	-0.620592		Chr5	15500000	15600000	-13.3142
Chr5	15600000	15700000	-0.532655		Chr5	15600000	15700000	-12.0271
Chr5	15700000	15800000	-0.444095		Chr5	15700000	15800000	-11.2448
Chr5	15800000	15900000	-0.394565		Chr5	15800000	15900000	-9.03148
Chr5	15900000	16000000	-0.075238		Chr5	15900000	16000000	0.583087
Chr5	16000000	16100000	-0.286755		Chr5	16000000	16100000	-3.55056
Chr5	16100000	16200000	-0.137988		Chr5	16100000	16200000	-4.68872
Chr5	16200000	16300000	-0.618656		Chr5	16200000	16300000	-10.6775
Chr5	16300000	16400000	-0.88225		Chr5	16300000	16400000	-15.8565
Chr5	16400000	16500000	-0.973105		Chr5	16400000	16500000	-15.8662
Chr5	16500000	16600000	-0.613798		Chr5	16500000	16600000	-7.01153
Chr5	16600000	16700000	-0.812561		Chr5	16600000	16700000	-7.80313
Chr5	16700000	16800000	-0.70594		Chr5	16700000	16800000	-7.22886
Chr5	16800000	16900000	-0.65085		Chr5	16800000	16900000	-11.5601
Chr5	16900000	17000000	-0.786227		Chr5	16900000	17000000	-13.8897
Chr5	17000000	17100000	-0.862104		Chr5	17000000	17100000	-17.2618
Chr5	17100000	17200000	-1.1163		Chr5	17100000	17200000	-17.5936
Chr5	17200000	17300000	-1.02094		Chr5	17200000	17300000	-16.2202
Chr5	17300000	17400000	-1.02497		Chr5	17300000	17400000	-16.661
Chr5	17400000	17500000	-0.956876		Chr5	17400000	17500000	-16.4155
Chr5	17500000	17600000	-1.05096		Chr5	17500000	17600000	-16.387
Chr5	17600000	17700000	-0.874187		Chr5	17600000	17700000	-13.0806
Chr5	17700000	17800000	-0.216885		Chr5	17700000	17800000	3.90677
Chr5	17800000	17900000	-0.0854604		Chr5	17800000	17900000	3.01362
Chr5	17900000	18000000	-0.472353		Chr5	17900000	18000000	-1.32263
Chr5	18000000	18100000	-0.808274		Chr5	18000000	18100000	-7.89636
Chr5	18100000	18200000	-0.767298		Chr5	18100000	18200000	-7.03407
Chr5	18200000	18300000	-0.25565		Chr5	18200000	18300000	1.79997
Chr5	18300000	18400000	-0.12984		Chr5	18300000	18400000	-1.65055
Chr5	18400000	18500000	-0.623529		Chr5	18400000	18500000	-14.5854
Chr5	18500000	18600000	-0.273355		Chr5	18500000	18600000	-5.66068
Chr5	18600000	18700000	-0.523582		Chr5	18600000	18700000	-13.0305
Chr5	18700000	18800000	-0.204923		Chr5	18700000	18800000	-1.76602
Chr5	18800000	18900000	-0.334209		Chr5	18800000	18900000	-8.00507
Chr5	18900000	19000000	-0.425795		Chr5	18900000	19000000	-10.1336
Chr5	19000000	19100000	-0.97437		Chr5	19000000	19100000	-17.2378
Chr5	19100000	19200000	-0.881471		Chr5	19100000	19200000	-17.8712
Chr5	19200000	19300000	-0.133201		Chr5	19200000	19300000	1.80764
Chr5	19300000	19400000	-0.13426		Chr5	19300000	19400000	-0.771175
Chr5	19400000	19500000	-0.251584		Chr5	19400000	19500000	-7.54342
Chr5	19500000	19600000	-0.242081		Chr5	19500000	19600000	-7.95181
Chr5	19600000	19700000	-0.125217		Chr5	19600000	19700000	-4.96813
Chr5	19700000	19800000	-0.163702		Chr5	19700000	19800000	-7.6461
Chr5	19800000	19900000	-0.176024		Chr5	19800000	19900000	-6.39753
Chr5	19900000	20000000	-0.121914		Chr5	19900000	20000000	-4.16373
Chr5	20000000	20100000	0.0793928		Chr5	20000000	20100000	5.06784
Chr5	20100000	20200000	-0.430687		Chr5	20100000	20200000	-11.5127
Chr5	20200000	20300000	-0.122977		Chr5	20200000	20300000	-0.310394
Chr5	20300000	20400000	-0.467688		Chr5	20300000	20400000	-8.28975
Chr5	20400000	20500000	-0.35107		Chr5	20400000	20500000	-7.45927
Chr5	20500000	20600000	-0.465877		Chr5	20500000	20600000	-10.4468
Chr5	20600000	20700000	-0.331035		Chr5	20600000	20700000	-5.95371
Chr5	20700000	20800000	-0.0676002		Chr5	20700000	20800000	2.17874
Chr5	20800000	20900000	0.332834		Chr5	20800000	20900000	14.9575
Chr5	20900000	21000000	0.276381		Chr5	20900000	21000000	13.8468
Chr5	21000000	21100000	0.0384153		Chr5	21000000	21100000	7.49444
Chr5	21100000	21200000	-0.0790641		Chr5	21100000	21200000	1.47597
Chr5	21200000	21300000	-0.183036		Chr5	21200000	21300000	-1.57307
Chr5	21300000	21400000	-0.0846709		Chr5	21300000	21400000	2.59226
Chr5	21400000	21500000	-0.281727		Chr5	21400000	21500000	-2.85498
Chr5	21500000	21600000	0.080649		Chr5	21500000	21600000	8.34008
Chr5	21600000	21700000	-0.60049		Chr5	21600000	21700000	-8.20933
Chr5	21700000	21800000	-0.545545		Chr5	21700000	21800000	-11.3807
Chr5	21800000	21900000	-0.627026		Chr5	21800000	21900000	-10.2676
Chr5	21900000	22000000	-0.940891		Chr5	21900000	22000000	-12.2286
Chr5	22000000	22100000	-1.08807		Chr5	22000000	22100000	-15.069
Chr5	22100000	22200000	-0.455017		Chr5	22100000	22200000	-4.36136
Chr5	22200000	22300000	-0.191881		Chr5	22200000	22300000	1.17591
Chr5	22300000	22400000	-0.525713		Chr5	22300000	22400000	-11.6197
Chr5	22400000	22500000	-0.650044		Chr5	22400000	22500000	-12.4262
Chr5	22500000	22600000			Chr5	22500000	22600000	-9.06423
Chr5	22600000	22700000	-0.414719		Chr5	22600000	22700000	-12.7829
Chr5	22700000	22800000	-0.405198		Chr5	22700000	22800000	-10.9864
Chr5	22800000	22900000	-0.31399		Chr5	22800000	22900000	-8.43861
Chr5	22900000	23000000	-0.327004		Chr5	22900000	23000000	-9.8758
Chr5	23000000	23100000	-0.179958		Chr5	23000000	23100000	-7.7821
Chr5	23100000	23200000	-0.274607		Chr5	23100000	23200000	-7.45396
Chr5	23200000	23300000	-0.472872		Chr5	23200000	23300000	-10.4892
Chr5	23300000	23400000	-0.647089		Chr5	23300000	23400000	-12.9475
Chr5	23400000	23500000	-0.494727		Chr5	23400000	23500000	-8.59613
Chr5	23500000	23600000	-0.198399		Chr5	23500000	23600000	-0.1523
Chr5	23600000	23700000	0.354719		Chr5	23600000	23700000	15.6011
Chr5	23700000	23800000	0.15535		Chr5	23700000	23800000	10.9651
Chr5	23800000	23900000	-0.474837		Chr5	23800000	23900000	-1.83045
Chr5	23900000	24000000	-0.629418		Chr5	23900000	24000000	-3.29274
Chr5	24000000	24100000	-0.0280287		Chr5	24000000	24100000	7.06637
Chr5	24100000	24200000	-0.488023		Chr5	24100000	24200000	-1.8485
Chr5	24200000	24300000	0.155947		Chr5	24200000	24300000	11.2998
Chr5	24300000	24400000	-0.211296		Chr5	24300000	24400000	-5.42769
Chr5	24400000	24500000	-0.685802		Chr5	24400000	24500000	-10.7046
Chr5	24500000	24600000	-1.01996		Chr5	24500000	24600000	-14.6158
Chr5	24600000	24700000	-1.25019		Chr5	24600000	24700000	-15.9266
Chr5	24700000	24800000	-1.25491		Chr5	24700000	24800000	-16.0974
Chr5	24800000	24900000	-1.27272		Chr5	24800000	24900000	-15.6169
Chr5	24900000	25000000	-1.42133		Chr5	24900000	25000000	-15.8017
Chr5	25000000	25100000	-1.10972		Chr5	25000000	25100000	-15.5299
Chr5	25100000	25200000	-1.24843		Chr5	25100000	25200000	-13.9297
Chr5	25200000	25300000	-0.442334		Chr5	25200000	25300000	-3.11953
Chr5	25300000	25400000	0.445752		Chr5	25300000	25400000
Chr5	25400000	25500000	-0.413417		Chr5	25400000	25500000	-2.97004
Chr5	25500000	25600000	-0.627552		Chr5	25500000	25600000	-6.06647
Chr5	25600000	25700000	-0.232381		Chr5	25600000	25700000	0.980917
Chr5	25700000	25800000	0.543643		Chr5	25700000	25800000	17.9524
Chr5	25800000	25900000	0.294677		Chr5	25800000	25900000	13.5475
Chr5	25900000	26000000	0.489896		Chr5	25900000	26000000	17.856
Chr5	26000000	26100000	0.389712		Chr5	26000000	26100000	16.2041
Chr5	26100000	26200000	0.12288		Chr5	26100000	26200000	10.9688
Chr5	26200000	26300000	0.407616		Chr5	26200000	26300000	17.0336
Chr5	26300000	26400000	0.420794		Chr5	26300000	26400000	16.0946
Chr5	26400000	26500000	0.527138		Chr5	26400000	26500000	18.7517
Chr5	26500000	26600000	0.460544		Chr5	26500000	26600000	17.4855
Chr5	26600000	26700000	0.538123		Chr5	26600000	26700000	18.3927
Chr5	26700000	26800000	0.176541		Chr5	26700000	26800000	12.0679
Chr5	26800000	26900000	0.362664		Chr5	26800000	26900000	14.8868
Chr5	26900000	27000000	0.437502		Chr5	26900000	27000000	14.2647
Chr5	27000000	27100000	-0.3669		Chr5	27000000	27100000	-0.609739
Chr5	27100000	27151321	-0.375016		Chr5	27100000	27151321
Chr6	0	100000	-0.926473		Chr6	0	100000	-9.42115		Chr6	1	1200000	A	A1	A1.2
Chr6	100000	200000	-0.563557		Chr6	100000	200000	-7.67425		Chr6	1200001	1600000	A	A1	A1.2
Chr6	200000	300000	-0.287062		Chr6	200000	300000	-4.4118		Chr6	1600001	2300000	A	A1	A1.1
Chr6	300000	400000	0.384759		Chr6	300000	400000	8.20554		Chr6	2300001	2600000	A	A1	A1.2
Chr6	400000	500000	0.448988		Chr6	400000	500000	9.70036		Chr6	2600001	3500000	A	A1	A1.2
Chr6	500000	600000	0.598081		Chr6	500000	600000	13.1071		Chr6	3500001	3900000	A	A1	A1.1
Chr6	600000	700000	0.521686		Chr6	600000	700000	12.5089		Chr6	3900001	4400000	A	A1	A1.1
Chr6	700000	800000	0.47253		Chr6	700000	800000	12.6586		Chr6	4400001	4600000	A	A1	A1.1
Chr6	800000	900000	0.545974		Chr6	800000	900000	13.737		Chr6	4600001	5400000	A	A1	A1.1
Chr6	900000	1000000	0.600833		Chr6	900000	1000000	14.6466		Chr6	5400001	6100000	A	A1	A1.1
Chr6	1000000	1100000	0.474585		Chr6	1000000	1100000	13.6061		Chr6	6100001	7100000	A	A1	A1.2
Chr6	1100000	1200000	0.46633		Chr6	1100000	1200000	12.4545		Chr6	7100001	7700000	A	A1	A1.2
Chr6	1200000	1300000	0.427514		Chr6	1200000	1300000	12.0057		Chr6	7700001	8700000	A	A1	A1.2
Chr6	1300000	1400000	0.160324		Chr6	1300000	1400000	5.37178		Chr6	8700001	9200000	A	A2	A2.2
Chr6	1400000	1500000	0.259597		Chr6	1400000	1500000	8.698		Chr6	9200001	10000000	B	B2	B2.2
Chr6	1500000	1600000	0.387458		Chr6	1500000	1600000	11.5824		Chr6	10000001	10500000	B	B2	B2.2
Chr6	1600000	1700000	0.534185		Chr6	1600000	1700000	14.3648		Chr6	10600001	10800000	B	B2	B2.2
Chr6	1700000	1800000	0.420054		Chr6	1700000	1800000	11.8919		Chr6	11000001	11100000	B	B2	B2.2
Chr6	1800000	1900000	0.488872		Chr6	1800000	1900000	13.2899		Chr6	11200001	11300000	B	B2	B2.2
Chr6	1900000	2000000	0.582974		Chr6	1900000	2000000	15.1027		Chr6	11300001	11400000	B	B2	B2.2
Chr6	2000000	2100000	0.620799		Chr6	2000000	2100000	15.2227		Chr6	11500001	11600000	B	B2	B2.2
Chr6	2100000	2200000	0.518734		Chr6	2100000	2200000	14.257		Chr6	11900001	12400000	B	B2	B2.2
Chr6	2200000	2300000	0.423644		Chr6	2200000	2300000	13.9079		Chr6	12400001	13700000	B	B2	B2.2
Chr6	2300000	2400000	0.268105		Chr6	2300000	2400000	9.23086		Chr6	13700001	14200000	B	B2	B2.2
Chr6	2400000	2500000	0.101571		Chr6	2400000	2500000	4.50122		Chr6	14200001	15100000	B	B2	B2.2
Chr6	2500000	2600000	0.412898		Chr6	2500000	2600000	13.2037		Chr6	15100001	15500000	B	B2	B2.2
Chr6	2600000	2700000	0.530805		Chr6	2600000	2700000	14.5715		Chr6	15500001	15700000	B	B2	B2.2
Chr6	2700000	2800000	0.555458		Chr6	2700000	2800000	14.4304		Chr6	15700001	16300000	B	B2	B2.2
Chr6	2800000	2900000	0.46873		Chr6	2800000	2900000	13.4268		Chr6	16300001	16900000	B	B2	B2.1
Chr6	2900000	3000000	0.348033		Chr6	2900000	3000000	10.1794		Chr6	16900001	17400000	B	B2	B2.1
Chr6	3000000	3100000	0.460073		Chr6	3000000	3100000	13.2357		Chr6	17400001	17700000	B	B1	B1.2
Chr6	3100000	3200000	0.381115		Chr6	3100000	3200000	9.4563		Chr6	17700001	18100000	B	B2	B2.1
Chr6	3200000	3300000	0.58019		Chr6	3200000	3300000	15.0989		Chr6	18100001	18500000	B	B1	B1.2
Chr6	3300000	3400000	0.469078		Chr6	3300000	3400000	13.5683		Chr6	18500001	19000000	B	B2	B2.1
Chr6	3400000	3500000	0.326894		Chr6	3400000	3500000	7.90159		Chr6	19000001	19300000	B	B1	B1.1
Chr6	3500000	3600000	0.647562		Chr6	3500000	3600000	15.699		Chr6	19300001	20300000	A	A2	A2.1
Chr6	3600000	3700000	0.617593		Chr6	3600000	3700000	15.4416		Chr6	20300001	21000000	A	A2	A2.1
Chr6	3700000	3800000	0.528525		Chr6	3700000	3800000	14.7072		Chr6	21000001	22000000	A	A2	A2.1
Chr6	3800000	3900000	0.596191		Chr6	3800000	3900000	15.7387		Chr6	22000001	22500000	B	B1	B1.2
Chr6	3900000	4000000	0.539608		Chr6	3900000	4000000	14.7946		Chr6	22500001	22800000	B	B2	B2.1
Chr6	4000000	4100000	0.413386		Chr6	4000000	4100000	10.166		Chr6	22800001	23300000	B	B1	B1.2
Chr6	4100000	4200000	0.438724		Chr6	4100000	4200000	12.0804		Chr6	23300001	24100000	B	B1	B1.1
Chr6	4200000	4300000	0.582158		Chr6	4200000	4300000	15.2653
Chr6	4300000	4400000	0.31137		Chr6	4300000	4400000	11.1502
Chr6	4400000	4500000	0.394336		Chr6	4400000	4500000	11.462
Chr6	4500000	4600000	0.392573		Chr6	4500000	4600000	11.7159
Chr6	4600000	4700000	0.424699		Chr6	4600000	4700000	12.7004
Chr6	4700000	4800000	0.314665		Chr6	4700000	4800000	8.52525
Chr6	4800000	4900000	0.545327		Chr6	4800000	4900000	14.8217
Chr6	4900000	5000000	0.568392		Chr6	4900000	5000000	14.9045
Chr6	5000000	5100000	0.612333		Chr6	5000000	5100000	15.4628
Chr6	5100000	5200000	0.517438		Chr6	5100000	5200000	15.3157
Chr6	5200000	5300000	0.436984		Chr6	5200000	5300000	13.3107
Chr6	5300000	5400000	0.43879		Chr6	5300000	5400000	13.3857
Chr6	5400000	5500000	0.545075		Chr6	5400000	5500000	14.7969
Chr6	5500000	5600000	0.555874		Chr6	5500000	5600000	14.5925
Chr6	5600000	5700000	0.578465		Chr6	5600000	5700000	15.1718
Chr6	5700000	5800000	0.538533		Chr6	5700000	5800000	15.2719
Chr6	5800000	5900000	0.510296		Chr6	5800000	5900000	15.1031
Chr6	5900000	6000000	0.58556		Chr6	5900000	6000000	15.4596
Chr6	6000000	6100000	0.560524		Chr6	6000000	6100000	14.8411
Chr6	6100000	6200000	0.349757		Chr6	6100000	6200000	13.0105
Chr6	6200000	6300000	0.0176915		Chr6	6200000	6300000	2.05542
Chr6	6300000	6400000	0.205978		Chr6	6300000	6400000	8.52848
Chr6	6400000	6500000	0.248261		Chr6	6400000	6500000	9.21754
Chr6	6500000	6600000	0.460038		Chr6	6500000	6600000	13.5711
Chr6	6600000	6700000	0.432236		Chr6	6600000	6700000	13.1318
Chr6	6700000	6800000	0.285736		Chr6	6700000	6800000	9.60053
Chr6	6800000	6900000	0.262128		Chr6	6800000	6900000	8.64835
Chr6	6900000	7000000	0.462945		Chr6	6900000	7000000	13.3144
Chr6	7000000	7100000	0.239656		Chr6	7000000	7100000	9.41003
Chr6	7100000	7200000	0.383528		Chr6	7100000	7200000	12.1656
Chr6	7200000	7300000	0.345852		Chr6	7200000	7300000	11.6001
Chr6	7300000	7400000	0.320509		Chr6	7300000	7400000	10.3223
Chr6	7400000	7500000	0.605913		Chr6	7400000	7500000	15.2798
Chr6	7500000	7600000	0.647031		Chr6	7500000	7600000	15.824
Chr6	7600000	7700000	0.607991		Chr6	7600000	7700000	15.3027
Chr6	7700000	7800000	0.307145		Chr6	7700000	7800000	10.6319
Chr6	7800000	7900000	0.311215		Chr6	7800000	7900000	10.6652
Chr6	7900000	8000000	0.438215		Chr6	7900000	8000000	12.7199
Chr6	8000000	8100000	0.310733		Chr6	8000000	8100000	10.056
Chr6	8100000	8200000	-0.0798802		Chr6	8100000	8200000	0.600336
Chr6	8200000	8300000	0.365055		Chr6	8200000	8300000	10.6159
Chr6	8300000	8400000	0.6333		Chr6	8300000	8400000	14.9057
Chr6	8400000	8500000	0.291907		Chr6	8400000	8500000	9.37202
Chr6	8500000	8600000	0.387996		Chr6	8500000	8600000	10.6422
Chr6	8600000	8700000	0.570235		Chr6	8600000	8700000	13.3565
Chr6	8700000	8800000	-0.163029		Chr6	8700000	8800000	-1.12958
Chr6	8800000	8900000	-0.343034		Chr6	8800000	8900000	-4.83206
Chr6	8900000	9000000	0.297143		Chr6	8900000	9000000	7.6428
Chr6	9000000	9100000	0.294973		Chr6	9000000	9100000	7.66634
Chr6	9100000	9200000	-0.0685615		Chr6	9100000	9200000	0.742537
Chr6	9200000	9300000	-0.707127		Chr6	9200000	9300000	-7.67507
Chr6	9300000	9400000	-1.13467		Chr6	9300000	9400000	-13.7551
Chr6	9400000	9500000	-0.952993		Chr6	9400000	9500000	-12.0325
Chr6	9500000	9600000	-1.22687		Chr6	9500000	9600000	-15.597
Chr6	9600000	9700000	-1.22345		Chr6	9600000	9700000	-13.4422
Chr6	9700000	9800000	-1.12239		Chr6	9700000	9800000	-13.2218
Chr6	9800000	9900000	-1.14678		Chr6	9800000	9900000	-13.4708
Chr6	9900000	10000000	-1.1284		Chr6	9900000	10000000	-13.8585
Chr6	10000000	10100000			Chr6	10000000	10100000	-13.5725
Chr6	10100000	10200000	-0.878224		Chr6	10100000	10200000	-15.5827
Chr6	10200000	10300000	-0.777424		Chr6	10200000	10300000	-15.6772
Chr6	10300000	10400000	-1.19089		Chr6	10300000	10400000	-17.4377
Chr6	10400000	10500000			Chr6	10400000	10500000	-15.7519
Chr6	10500000	10600000			Chr6	10500000	10600000
Chr6	10600000	10700000			Chr6	10600000	10700000
Chr6	10700000	10800000			Chr6	10700000	10800000
Chr6	10800000	10900000			Chr6	10800000	10900000
Chr6	10900000	11000000			Chr6	10900000	11000000
Chr6	11000000	11100000			Chr6	11000000	11100000
Chr6	11100000	11200000			Chr6	11100000	11200000
Chr6	11200000	11300000			Chr6	11200000	11300000
Chr6	11300000	11400000			Chr6	11300000	11400000
Chr6	11400000	11500000			Chr6	11400000	11500000
Chr6	11500000	11600000			Chr6	11500000	11600000
Chr6	11600000	11700000			Chr6	11600000	11700000
Chr6	11700000	11800000			Chr6	11700000	11800000
Chr6	11800000	11900000			Chr6	11800000	11900000
Chr6	11900000	12000000			Chr6	11900000	12000000
Chr6	12000000	12100000			Chr6	12000000	12100000
Chr6	12100000	12200000			Chr6	12100000	12200000
Chr6	12200000	12300000			Chr6	12200000	12300000
Chr6	12300000	12400000			Chr6	12300000	12400000
Chr6	12400000	12500000			Chr6	12400000	12500000
Chr6	12500000	12600000			Chr6	12500000	12600000
Chr6	12600000	12700000			Chr6	12600000	12700000
Chr6	12700000	12800000			Chr6	12700000	12800000
Chr6	12800000	12900000	-1.16498		Chr6	12800000	12900000	-14.7085
Chr6	12900000	13000000	-1.11805		Chr6	12900000	13000000	-14.0572
Chr6	13000000	13100000	-1.12261		Chr6	13000000	13100000	-14.8663
Chr6	13100000	13200000	-1.11508		Chr6	13100000	13200000	-14.1171
Chr6	13200000	13300000	-0.992193		Chr6	13200000	13300000	-16.8147
Chr6	13300000	13400000	-0.460334		Chr6	13300000	13400000	-9.13928
Chr6	13400000	13500000	-0.832982		Chr6	13400000	13500000	-16.8348
Chr6	13500000	13600000	-0.810151		Chr6	13500000	13600000	-17.4478
Chr6	13600000	13700000	-0.77887		Chr6	13600000	13700000	-17.5679
Chr6	13700000	13800000	-0.622288		Chr6	13700000	13800000	-14.9764
Chr6	13800000	13900000	-0.436643		Chr6	13800000	13900000	-12.3256
Chr6	13900000	14000000	-0.461489		Chr6	13900000	14000000	-13.4191
Chr6	14000000	14100000	-0.75796		Chr6	14000000	14100000	-16.9699
Chr6	14100000	14200000	-0.61702		Chr6	14100000	14200000	-15.5828
Chr6	14200000	14300000	-0.456009		Chr6	14200000	14300000	-13.2255
Chr6	14300000	14400000	-0.838656		Chr6	14300000	14400000	-19.1887
Chr6	14400000	14500000	-0.777264		Chr6	14400000	14500000	-18.7182
Chr6	14500000	14600000	-0.768642		Chr6	14500000	14600000	-17.3631
Chr6	14600000	14700000	-0.729872		Chr6	14600000	14700000	-17.3461
Chr6	14700000	14800000	-0.639615		Chr6	14700000	14800000	-15.5405
Chr6	14800000	14900000	-0.877148		Chr6	14800000	14900000	-17.7576
Chr6	14900000	15000000	-0.86289		Chr6	14900000	15000000	-15.5816
Chr6	15000000	15100000	-0.59064		Chr6	15000000	15100000	-15.1781
Chr6	15100000	15200000	-0.616341		Chr6	15100000	15200000	-14.0594
Chr6	15200000	15300000	-0.735932		Chr6	15200000	15300000	-15.0613
Chr6	15300000	15400000	-0.568563		Chr6	15300000	15400000	-13.8765
Chr6	15400000	15500000	-0.681047		Chr6	15400000	15500000	-15.6153
Chr6	15500000	15600000	-0.575389		Chr6	15500000	15600000	-13.3496
Chr6	15600000	15700000	-0.595058		Chr6	15600000	15700000	-15.5908
Chr6	15700000	15800000	-0.732467		Chr6	15700000	15800000	-18.4597
Chr6	15800000	15900000	-0.804383		Chr6	15800000	15900000	-18.3043
Chr6	15900000	16000000	-0.609958		Chr6	15900000	16000000	-14.6918
Chr6	16000000	16100000	-0.616836		Chr6	16000000	16100000	-17.1223
Chr6	16100000	16200000	-0.0218068		Chr6	16100000	16200000
Chr6	16200000	16300000	-0.593561		Chr6	16200000	16300000	-15.0985
Chr6	16300000	16400000	-0.455248		Chr6	16300000	16400000	-9.73001
Chr6	16400000	16500000	-0.299421		Chr6	16400000	16500000	-6.41904
Chr6	16500000	16600000	-0.492584		Chr6	16500000	16600000	-11.0146
Chr6	16600000	16700000	-0.175981		Chr6	16600000	16700000	-8.71806
Chr6	16700000	16800000	-0.57537		Chr6	16700000	16800000	-14.0443
Chr6	16800000	16900000	-0.498743		Chr6	16800000	16900000	-13.782
Chr6	16900000	17000000	-0.312171		Chr6	16900000	17000000	-8.1317
Chr6	17000000	17100000	-0.438899		Chr6	17000000	17100000	-11.0474
Chr6	17100000	17200000	-0.40225		Chr6	17100000	17200000	-11.5569
Chr6	17200000	17300000	-0.232264		Chr6	17200000	17300000	-8.05966
Chr6	17300000	17400000	-0.393798		Chr6	17300000	17400000	-10.6424
Chr6	17400000	17500000	0.052546		Chr6	17400000	17500000	1.68958
Chr6	17500000	17600000	-0.0996945		Chr6	17500000	17600000	-2.7185
Chr6	17600000	17700000	-0.301173		Chr6	17600000	17700000	-9.24228
Chr6	17700000	17800000	-0.549959		Chr6	17700000	17800000	-14.855
Chr6	17800000	17900000	-0.508541		Chr6	17800000	17900000	-12.0327
Chr6	17900000	18000000	-0.57234		Chr6	17900000	18000000	-11.3501
Chr6	18000000	18100000	-0.624904		Chr6	18000000	18100000	-15.5681
Chr6	18100000	18200000	-0.385357		Chr6	18100000	18200000	-11.8664
Chr6	18200000	18300000	-0.154983		Chr6	18200000	18300000	-6.08202
Chr6	18300000	18400000	-0.316127		Chr6	18300000	18400000	-8.90389
Chr6	18400000	18500000	-0.253884		Chr6	18400000	18500000	-8.56775
Chr6	18500000	18600000	-0.454684		Chr6	18500000	18600000	-14.8727
Chr6	18600000	18700000	-0.543824		Chr6	18600000	18700000	-17.2874
Chr6	18700000	18800000	-0.658646		Chr6	18700000	18800000	-18.3357
Chr6	18800000	18900000	-0.85827		Chr6	18800000	18900000	-19.4127
Chr6	18900000	19000000	-0.492294		Chr6	18900000	19000000	-15.4826
Chr6	19000000	19100000	-0.0821357		Chr6	19000000	19100000	-3.00901
Chr6	19100000	19200000	0.0898792		Chr6	19100000	19200000	1.71474
Chr6	19200000	19300000	0.136424		Chr6	19200000	19300000	2.57701
Chr6	19300000	19400000	0.405864		Chr6	19300000	19400000	7.84497
Chr6	19400000	19500000	0.687674		Chr6	19400000	19500000	10.2274
Chr6	19500000	19600000	0.554074		Chr6	19500000	19600000	8.87354
Chr6	19600000	19700000	0.221706		Chr6	19600000	19700000	3.8006
Chr6	19700000	19800000	0.119335		Chr6	19700000	19800000	1.80668
Chr6	19800000	19900000	0.407128		Chr6	19800000	19900000	7.74912
Chr6	19900000	20000000	0.326598		Chr6	19900000	20000000	8.71188
Chr6	20000000	20100000	0.0715371		Chr6	20000000	20100000	2.20331
Chr6	20100000	20200000	0.0422753		Chr6	20100000	20200000	2.51176
Chr6	20200000	20300000	0.287491		Chr6	20200000	20300000	7.24985
Chr6	20300000	20400000	0.430196		Chr6	20300000	20400000	8.62233
Chr6	20400000	20500000	0.733407		Chr6	20400000	20500000	10.6737
Chr6	20500000	20600000	0.761897		Chr6	20500000	20600000	10.5411
Chr6	20600000	20700000	0.52087		Chr6	20600000	20700000	9.87994
Chr6	20700000	20800000	0.511096		Chr6	20700000	20800000	8.94674
Chr6	20800000	20900000	0.767135		Chr6	20800000	20900000	10.6717
Chr6	20900000	21000000	0.579401		Chr6	20900000	21000000	9.17829
Chr6	21000000	21100000	0.319917		Chr6	21000000	21100000	6.37659
Chr6	21100000	21200000	0.649679		Chr6	21100000	21200000	9.80907
Chr6	21200000	21300000	0.464284		Chr6	21200000	21300000	8.63967
Chr6	21300000	21400000	0.550219		Chr6	21300000	21400000	8.86744
Chr6	21400000	21500000	0.422016		Chr6	21400000	21500000	7.48646
Chr6	21500000	21600000	0.664032		Chr6	21500000	21600000	10.5695
Chr6	21600000	21700000	0.612973		Chr6	21600000	21700000	10.0598
Chr6	21700000	21800000	0.347925		Chr6	21700000	21800000	7.86847
Chr6	21800000	21900000	0.262463		Chr6	21800000	21900000	7.00751
Chr6	21900000	22000000	-0.0202027		Chr6	21900000	22000000	0.335524
Chr6	22000000	22100000	-0.529499		Chr6	22000000	22100000	-9.67641
Chr6	22100000	22200000	-0.791346		Chr6	22100000	22200000	-13.2542
Chr6	22200000	22300000	-0.489424		Chr6	22200000	22300000	-11.2369
Chr6	22300000	22400000	-0.671879		Chr6	22300000	22400000	-13.6369
Chr6	22400000	22500000	-0.631229		Chr6	22400000	22500000	-14.7466
Chr6	22500000	22600000	-0.728847		Chr6	22500000	22600000	-15.6772
Chr6	22600000	22700000	-0.827738		Chr6	22600000	22700000	-17.1125
Chr6	22700000	22800000	-1.1522		Chr6	22700000	22800000	-18.7593
Chr6	22800000	22900000	-0.684229		Chr6	22800000	22900000	-13.8822
Chr6	22900000	23000000	-0.00174314		Chr6	22900000	23000000	0.788254
Chr6	23000000	23100000	-0.667088		Chr6	23000000	23100000	-13.4125
Chr6	23100000	23200000	-0.676062		Chr6	23100000	23200000	-13.8997
Chr6	23200000	23300000	-0.594375		Chr6	23200000	23300000	-12.2106
Chr6	23300000	23400000	-0.41585		Chr6	23300000	23400000	-8.39731
Chr6	23400000	23500000	-0.385141		Chr6	23400000	23500000	-6.35205
Chr6	23500000	23600000	-0.0775549		Chr6	23500000	23600000	-1.39481
Chr6	23600000	23700000	-0.4456		Chr6	23600000	23700000	-9.99426
Chr6	23700000	23800000	-0.16787		Chr6	23700000	23800000	-4.36384
Chr6	23800000	23900000	-0.22534		Chr6	23800000	23900000	-5.73672
Chr6	23900000	24000000	-0.357397		Chr6	23900000	24000000	-7.59772
Chr6	24000000	24037659	-0.551649		Chr6	24000000	24037659
Chr7	0	100000	-0.306401		Chr7	0	100000	-3.66499		Chr7	1	200000	B	B1	B1.2
Chr7	100000	200000	-0.289097		Chr7	100000	200000	-5.22882		Chr7	200001	1000000	A	A1	A1.2
Chr7	200000	300000	-0.104646		Chr7	200000	300000	-1.74588		Chr7	1000001	1300000	B	B2	B2.1
Chr7	300000	400000	0.171354		Chr7	300000	400000	5.47208		Chr7	1300001	3000000	A	A1	A1.1
Chr7	400000	500000	0.136736		Chr7	400000	500000	5.6421		Chr7	3000001	3400000	A	A1	A1.1
Chr7	500000	600000	-0.14307		Chr7	500000	600000	-2.60484		Chr7	3400001	4300000	A	A1	A1.1
Chr7	600000	700000	0.239968		Chr7	600000	700000	9.46685		Chr7	4300001	5500000	A	A1	A1.1
Chr7	700000	800000	0.445273		Chr7	700000	800000	15.1506		Chr7	5500001	6200000	B	B2	B2.2
Chr7	800000	900000	0.605846		Chr7	800000	900000	18.8336		Chr7	6200001	6700000	A	A2	A2.2
Chr7	900000	1000000	0.50921		Chr7	900000	1000000	17.3845		Chr7	6700001	7200000	A	A2	A2.2
Chr7	1000000	1100000	-0.421414		Chr7	1000000	1100000	-5.75346		Chr7	7200001	7700000	B	B1	B1.2
Chr7	1100000	1200000	-1.38723		Chr7	1100000	1200000	-13.8963		Chr7	7700001	8000000	A	A2	A2.2
Chr7	1200000	1300000	-0.908538		Chr7	1200000	1300000	-11.1117		Chr7	8000001	8600000	B	B1	B1.2
Chr7	1300000	1400000	0.166118		Chr7	1300000	1400000	10.6569		Chr7	8600001	9300000	B	B2	B2.2
Chr7	1400000	1500000	0.573401		Chr7	1400000	1500000	18.7701		Chr7	9300001	9800000	B	B2	B2.2
Chr7	1500000	1600000	0.693291		Chr7	1500000	1600000	19.9039		Chr7	9800001	10600000	B	B2	B2.2
Chr7	1600000	1700000	0.451839		Chr7	1600000	1700000	16.9982		Chr7	10600001	10800000	B	B2	B2.2
Chr7	1700000	1800000	0.587518		Chr7	1700000	1800000	19.5852		Chr7	10900001	11300000	B	B2	B2.2
Chr7	1800000	1900000	0.627723		Chr7	1800000	1900000	19.6217		Chr7	11300001	12000000	B	B2	B2.2
Chr7	1900000	2000000	0.663059		Chr7	1900000	2000000	19.7915		Chr7	12000001	12500000	B	B2	B2.2
Chr7	2000000	2100000	0.583513		Chr7	2000000	2100000	19.1358		Chr7	12500001	12600000	B	B2	B2.2
Chr7	2100000	2200000	0.601149		Chr7	2100000	2200000	18.7947		Chr7	12900001	13500000	B	B2	B2.2
Chr7	2200000	2300000	0.683988		Chr7	2200000	2300000	19.5271		Chr7	13500001	13900000	B	B2	B2.2
Chr7	2300000	2400000	0.665058		Chr7	2300000	2400000	19.7344		Chr7	13900001	15100000	B	B2	B2.2
Chr7	2400000	2500000	0.676991		Chr7	2400000	2500000	19.7134		Chr7	15100001	16000000	B	B2	B2.2
Chr7	2500000	2600000	0.694031		Chr7	2500000	2600000	19.945		Chr7	16000001	16300000	B	B1	B1.2
Chr7	2600000	2700000	0.62884		Chr7	2600000	2700000	19.1384		Chr7	16300001	17000000	B	B2	B2.1
Chr7	2700000	2800000	0.659058		Chr7	2700000	2800000	20.0067		Chr7	17000001	17600000	B	B2	B2.1
Chr7	2800000	2900000	0.622971		Chr7	2800000	2900000	19.2853		Chr7	17600001	17900000	B	B1	B1.2
Chr7	2900000	3000000	0.653551		Chr7	2900000	3000000	20.1529		Chr7	17900001	18500000	B	B2	B2.1
Chr7	3000000	3100000	0.60765		Chr7	3000000	3100000	19.1186		Chr7	18500001	19000000	B	B1	B1.2
Chr7	3100000	3200000	0.446221		Chr7	3100000	3200000	16.5068		Chr7	19000001	19300000	B	B1	B1.1
Chr7	3200000	3300000	0.517042		Chr7	3200000	3300000	17.6747		Chr7	19300001	20400000	B	B2	B2.2
Chr7	3300000	3400000	0.598741		Chr7	3300000	3400000	19.5115		Chr7	20400001	21100000	B	B1	B1.1
Chr7	3400000	3500000	0.62869		Chr7	3400000	3500000	18.9002		Chr7	21100001	21900000	A	A2	A2.1
Chr7	3500000	3600000	0.641246		Chr7	3500000	3600000	19.1192		Chr7	21900001	22700000	A	A1	A1.1
Chr7	3600000	3700000	0.699433		Chr7	3600000	3700000	19.6282		Chr7	22700001	23000000	A	A2	A2.1
Chr7	3700000	3800000	0.724209		Chr7	3700000	3800000	19.5786		Chr7	23000001	24000000	A	A1	A1.1
Chr7	3800000	3900000	0.711607		Chr7	3800000	3900000	19.47		Chr7	24000001	24300000	A	A1	A1.2
Chr7	3900000	4000000	0.724076		Chr7	3900000	4000000	19.673		Chr7	24300001	25600000	A	A1	A1.1
Chr7	4000000	4100000	0.733783		Chr7	4000000	4100000	19.6787		Chr7	25600001	25900000	A	A2	A2.1
Chr7	4100000	4200000	0.727685		Chr7	4100000	4200000	19.2202		Chr7	25900001	26200000	A	A1	A1.1
Chr7	4200000	4300000	0.717106		Chr7	4200000	4300000	19.5689		Chr7	26200001	27000000	A	A1	A1.2
Chr7	4300000	4400000	0.676428		Chr7	4300000	4400000	19.3696		Chr7	27000001	27500000	A	A1	A1.1
Chr7	4400000	4500000	0.683465		Chr7	4400000	4500000	18.9203		Chr7	27500001	28200000	A	A1	A1.1
Chr7	4500000	4600000	0.535041		Chr7	4500000	4600000	16.0425		Chr7	28200001	29000000	A	A2	A2.2
Chr7	4600000	4700000	0.607408		Chr7	4600000	4700000	18.4883		Chr7	29000001	29500000	B	B1	B1.1
Chr7	4700000	4800000	0.510231		Chr7	4700000	4800000	16.9153		Chr7	29500001	30500000	A	A2	A2.2
Chr7	4800000	4900000	0.688895		Chr7	4800000	4900000	18.7346		Chr7	30500001	30800000	B	B1	B1.1
Chr7	4900000	5000000	0.785767		Chr7	4900000	5000000	19.6457
Chr7	5000000	5100000	0.67185		Chr7	5000000	5100000	18.2977
Chr7	5100000	5200000	0.184496		Chr7	5100000	5200000	7.56012
Chr7	5200000	5300000	0.581603		Chr7	5200000	5300000	16.7063
Chr7	5300000	5400000	0.744978		Chr7	5300000	5400000	18.3099
Chr7	5400000	5500000	0.289983		Chr7	5400000	5500000	11.58
Chr7	5500000	5600000	-0.686417		Chr7	5500000	5600000	-8.96912
Chr7	5600000	5700000	-1.03977		Chr7	5600000	5700000	-14.1146
Chr7	5700000	5800000	-1.88956		Chr7	5700000	5800000	-15.9117
Chr7	5800000	5900000	-1.81587		Chr7	5800000	5900000	-15.1595
Chr7	5900000	6000000	-1.80546		Chr7	5900000	6000000	-15.3751
Chr7	6000000	6100000	-1.61271		Chr7	6000000	6100000	-15.8134
Chr7	6100000	6200000	-0.907191		Chr7	6100000	6200000	-14.3225
Chr7	6200000	6300000	0.0271594		Chr7	6200000	6300000	4.72353
Chr7	6300000	6400000	0.13205		Chr7	6300000	6400000	6.60087
Chr7	6400000	6500000	-0.0528854		Chr7	6400000	6500000	1.74547
Chr7	6500000	6600000	-0.205531		Chr7	6500000	6600000	-2.39177
Chr7	6600000	6700000	0.168419		Chr7	6600000	6700000	6.81735
Chr7	6700000	6800000	-0.091566		Chr7	6700000	6800000	-0.500629
Chr7	6800000	6900000	0.204007		Chr7	6800000	6900000	7.19332
Chr7	6900000	7000000	0.322572		Chr7	6900000	7000000	9.6224
Chr7	7000000	7100000	0.0725606		Chr7	7000000	7100000	2.54103
Chr7	7100000	7200000	-0.0171949		Chr7	7100000	7200000	-0.394979
Chr7	7200000	7300000	-0.0611919		Chr7	7200000	7300000	-1.26825
Chr7	7300000	7400000	-0.149007		Chr7	7300000	7400000	-4.04531
Chr7	7400000	7500000	-0.75579		Chr7	7400000	7500000	-15.5934
Chr7	7500000	7600000	-0.519616		Chr7	7500000	7600000	-12.4043
Chr7	7600000	7700000	-0.459368		Chr7	7600000	7700000	-11.5382
Chr7	7700000	7800000	-0.154352		Chr7	7700000	7800000	-4.03278
Chr7	7800000	7900000	0.107958		Chr7	7800000	7900000	3.25596
Chr7	7900000	8000000	0.414941		Chr7	7900000	8000000	10.668
Chr7	8000000	8100000	-0.511279		Chr7	8000000	8100000	-8.75299
Chr7	8100000	8200000	-0.665021		Chr7	8100000	8200000	-10.9939
Chr7	8200000	8300000	-0.164979		Chr7	8200000	8300000	-3.00641
Chr7	8300000	8400000	-0.51352		Chr7	8300000	8400000	-9.02346
Chr7	8400000	8500000	0.213149		Chr7	8400000	8500000	6.03015
Chr7	8500000	8600000	0.0493534		Chr7	8500000	8600000	3.14054
Chr7	8600000	8700000	-0.634763		Chr7	8600000	8700000	-12.4911
Chr7	8700000	8800000	-1.0159		Chr7	8700000	8800000	-16.7107
Chr7	8800000	8900000	-0.779504		Chr7	8800000	8900000	-14.5468
Chr7	8900000	9000000	-1.27083		Chr7	8900000	9000000	-15.156
Chr7	9000000	9100000	-1.32948		Chr7	9000000	9100000	-14.877
Chr7	9100000	9200000	-1.28185		Chr7	9100000	9200000	-15.5799
Chr7	9200000	9300000	-1.13775		Chr7	9200000	9300000	-16.2376
Chr7	9300000	9400000	-0.649721		Chr7	9300000	9400000	-14.7378
Chr7	9400000	9500000	-0.517276		Chr7	9400000	9500000	-11.2804
Chr7	9500000	9600000	-1.12837		Chr7	9500000	9600000	-16.7766
Chr7	9600000	9700000	-1.06515		Chr7	9600000	9700000	-17.3528
Chr7	9700000	9800000	-0.760156		Chr7	9700000	9800000	-17.0604
Chr7	9800000	9900000	-0.421804		Chr7	9800000	9900000	-12.0092
Chr7	9900000	10000000	-0.678967		Chr7	9900000	10000000	-16.597
Chr7	10000000	10100000	-0.538241		Chr7	10000000	10100000	-14.9658
Chr7	10100000	10200000	-0.505088		Chr7	10100000	10200000	-15.7339
Chr7	10200000	10300000	-0.460176		Chr7	10200000	10300000	-14.474
Chr7	10300000	10400000	-0.713339		Chr7	10300000	10400000	-17.443
Chr7	10400000	10500000	-0.592752		Chr7	10400000	10500000	-16.3752
Chr7	10500000	10600000	-0.71674		Chr7	10500000	10600000	-17.9429
Chr7	10600000	10700000	-1.05569		Chr7	10600000	10700000	-17.1635
Chr7	10700000	10800000	-0.999309		Chr7	10700000	10800000	-16.9347
Chr7	10800000	10900000	-0.922815		Chr7	10800000	10900000	-15.8228
Chr7	10900000	11000000	-0.923523		Chr7	10900000	11000000	-17.8741
Chr7	11000000	11100000	-1.18728		Chr7	11000000	11100000	-16.6874
Chr7	11100000	11200000	-1.16812		Chr7	11100000	11200000	-16.0575
Chr7	11200000	11300000	-0.897512		Chr7	11200000	11300000	-16.7039
Chr7	11300000	11400000	-0.741407		Chr7	11300000	11400000	-16.8576
Chr7	11400000	11500000	-0.819126		Chr7	11400000	11500000	-16.929
Chr7	11500000	11600000	-0.798259		Chr7	11500000	11600000	-17.3872
Chr7	11600000	11700000	-0.770451		Chr7	11600000	11700000	-16.9989
Chr7	11700000	11800000	-0.286806		Chr7	11700000	11800000	-7.7077
Chr7	11800000	11900000	-0.520527		Chr7	11800000	11900000	-13.4618
Chr7	11900000	12000000	-0.725623		Chr7	11900000	12000000	-17.2078
Chr7	12000000	12100000	-0.900428		Chr7	12000000	12100000	-16.9901
Chr7	12100000	12200000	-0.662497		Chr7	12100000	12200000	-14.0147
Chr7	12200000	12300000	-0.721445		Chr7	12200000	12300000	-16.8633
Chr7	12300000	12400000	-0.584837		Chr7	12300000	12400000	-13.586
Chr7	12400000	12500000	-0.678485		Chr7	12400000	12500000	-15.0263
Chr7	12500000	12600000	-0.69183		Chr7	12500000	12600000	-6.38273
Chr7	12600000	12700000	-0.947971		Chr7	12600000	12700000	-14.3765
Chr7	12700000	12800000			Chr7	12700000	12800000
Chr7	12800000	12900000			Chr7	12800000	12900000	-13.2752
Chr7	12900000	13000000	-1.05821		Chr7	12900000	13000000	-15.9237
Chr7	13000000	13100000	-0.966176		Chr7	13000000	13100000	-17.4829
Chr7	13100000	13200000	-0.969534		Chr7	13100000	13200000	-17.6893
Chr7	13200000	13300000	-0.859214		Chr7	13200000	13300000	-16.7148
Chr7	13300000	13400000	-0.933908		Chr7	13300000	13400000	-15.3954
Chr7	13400000	13500000	-0.878955		Chr7	13400000	13500000	-15.7064
Chr7	13500000	13600000	-0.703859		Chr7	13500000	13600000	-16.24
Chr7	13600000	13700000	-0.968685		Chr7	13600000	13700000	-17.8554
Chr7	13700000	13800000	-0.721078		Chr7	13700000	13800000	-16.5349
Chr7	13800000	13900000	-0.57086		Chr7	13800000	13900000	-15.6153
Chr7	13900000	14000000	-0.778942		Chr7	13900000	14000000	-17.5688
Chr7	14000000	14100000	-0.893433		Chr7	14000000	14100000	-17.0817
Chr7	14100000	14200000	-0.929496		Chr7	14100000	14200000	-17.0533
Chr7	14200000	14300000	-0.817803		Chr7	14200000	14300000	-16.8473
Chr7	14300000	14400000	-0.715915		Chr7	14300000	14400000	-16.8102
Chr7	14400000	14500000	-0.808923		Chr7	14400000	14500000	-17.8921
Chr7	14500000	14600000	-0.817571		Chr7	14500000	14600000	-17.3305
Chr7	14600000	14700000	-1.04303		Chr7	14600000	14700000	-16.9217
Chr7	14700000	14800000	-1.00937		Chr7	14700000	14800000	-17.7849
Chr7	14800000	14900000	-0.696779		Chr7	14800000	14900000	-16.5216
Chr7	14900000	15000000	-0.911179		Chr7	14900000	15000000	-18.3107
Chr7	15000000	15100000	-0.970233		Chr7	15000000	15100000	-17.9449
Chr7	15100000	15200000	-0.556867		Chr7	15100000	15200000	-15.8674
Chr7	15200000	15300000	-0.605485		Chr7	15200000	15300000	-16.8519
Chr7	15300000	15400000	-0.722027		Chr7	15300000	15400000	-17.6444
Chr7	15400000	15500000	-0.559218		Chr7	15400000	15500000	-16.2953
Chr7	15500000	15600000	-0.801011		Chr7	15500000	15600000	-17.6469
Chr7	15600000	15700000	-0.913071		Chr7	15600000	15700000	-18.5611
Chr7	15700000	15800000	-0.831226		Chr7	15700000	15800000	-17.7182
Chr7	15800000	15900000	-0.827868		Chr7	15800000	15900000	-16.1165
Chr7	15900000	16000000	-0.936447		Chr7	15900000	16000000	-17.8396
Chr7	16000000	16100000	-0.509718		Chr7	16000000	16100000	-10.9242
Chr7	16100000	16200000	-0.313052		Chr7	16100000	16200000	-6.54756
Chr7	16200000	16300000	-0.56861		Chr7	16200000	16300000	-14.8417
Chr7	16300000	16400000	-1.06834		Chr7	16300000	16400000	-18.6237
Chr7	16400000	16500000	-0.769017		Chr7	16400000	16500000	-17.0557
Chr7	16500000	16600000	-0.441357		Chr7	16500000	16600000	-13.1927
Chr7	16600000	16700000	-0.377459		Chr7	16600000	16700000	-12.3996
Chr7	16700000	16800000	-0.483098		Chr7	16700000	16800000	-13.9816
Chr7	16800000	16900000	-0.59201		Chr7	16800000	16900000	-15.4032
Chr7	16900000	17000000	-0.187659		Chr7	16900000	17000000	-7.0952
Chr7	17000000	17100000	0.184922		Chr7	17000000	17100000
Chr7	17100000	17200000	-0.236115		Chr7	17100000	17200000	-9.85987
Chr7	17200000	17300000	-0.347908		Chr7	17200000	17300000	-11.4486
Chr7	17300000	17400000	-0.473619		Chr7	17300000	17400000	-14.9734
Chr7	17400000	17500000	-0.556498		Chr7	17400000	17500000	-16.2522
Chr7	17500000	17600000	-0.565461		Chr7	17500000	17600000	-16.0491
Chr7	17600000	17700000	-0.336451		Chr7	17600000	17700000	-12.1955
Chr7	17700000	17800000	-0.0926248		Chr7	17700000	17800000	-3.29556
Chr7	17800000	17900000	-0.150948		Chr7	17800000	17900000	-5.66177
Chr7	17900000	18000000	-0.54306		Chr7	17900000	18000000	-15.0555
Chr7	18000000	18100000	-0.619261		Chr7	18000000	18100000	-16.2458
Chr7	18100000	18200000	-0.343574		Chr7	18100000	18200000	-13.1302
Chr7	18200000	18300000	-0.700471		Chr7	18200000	18300000	-16.4295
Chr7	18300000	18400000	-0.517994		Chr7	18300000	18400000	-12.8911
Chr7	18400000	18500000	-0.222979		Chr7	18400000	18500000	-7.73829
Chr7	18500000	18600000	-0.286312		Chr7	18500000	18600000	-9.1329
Chr7	18600000	18700000	0.026865		Chr7	18600000	18700000	0.149488
Chr7	18700000	18800000	-0.138017		Chr7	18700000	18800000	-4.96995
Chr7	18800000	18900000	-0.44424		Chr7	18800000	18900000	-12.558
Chr7	18900000	19000000	-0.337156		Chr7	18900000	19000000	-9.43199
Chr7	19000000	19100000	-0.0439311		Chr7	19000000	19100000	-1.29458
Chr7	19100000	19200000	0.143674		Chr7	19100000	19200000	4.5557
Chr7	19200000	19300000	-0.354257		Chr7	19200000	19300000	-7.97498
Chr7	19300000	19400000	-0.731032		Chr7	19300000	19400000	-14.1489
Chr7	19400000	19500000	-0.639567		Chr7	19400000	19500000	-12.0334
Chr7	19500000	19600000	-1.41997		Chr7	19500000	19600000	-17.1387
Chr7	19600000	19700000	-1.64379		Chr7	19600000	19700000	-15.4377
Chr7	19700000	19800000	-1.49357		Chr7	19700000	19800000	-16.0425
Chr7	19800000	19900000	-1.45471		Chr7	19800000	19900000	-16.1215
Chr7	19900000	20000000	-1.61301		Chr7	19900000	20000000	-15.7172
Chr7	20000000	20100000	-1.189		Chr7	20000000	20100000	-16.9303
Chr7	20100000	20200000	-0.707378		Chr7	20100000	20200000	-14.9189
Chr7	20200000	20300000	-0.601371		Chr7	20200000	20300000	-10.5121
Chr7	20300000	20400000	-1.00339		Chr7	20300000	20400000	-14.9463
Chr7	20400000	20500000	-0.123664		Chr7	20400000	20500000	-1.31061
Chr7	20500000	20600000	0.0303951		Chr7	20500000	20600000	1.86309
Chr7	20600000	20700000	0.182647		Chr7	20600000	20700000	5.34354
Chr7	20700000	20800000	-0.323597		Chr7	20700000	20800000	-4.2773
Chr7	20800000	20900000	-0.774347		Chr7	20800000	20900000	-11.3756
Chr7	20900000	21000000	-0.207776		Chr7	20900000	21000000	-4.03476
Chr7	21000000	21100000	-0.219689		Chr7	21000000	21100000	-3.6342
Chr7	21100000	21200000	-0.0137814		Chr7	21100000	21200000	0.423395
Chr7	21200000	21300000	0.12399		Chr7	21200000	21300000	3.55252
Chr7	21300000	21400000	0.427039		Chr7	21300000	21400000	11.5903
Chr7	21400000	21500000	0.395233		Chr7	21400000	21500000	11.2615
Chr7	21500000	21600000	0.771862		Chr7	21500000	21600000	18.5456
Chr7	21600000	21700000	0.424168		Chr7	21600000	21700000	13.8036
Chr7	21700000	21800000	0.560073		Chr7	21700000	21800000	16.895
Chr7	21800000	21900000	0.373739		Chr7	21800000	21900000	13.9959
[truncated: 3,239 more rows]

## Sheet: TS_hap2
cooltools					homer					calder
[truncated: 4,789 more rows]
