# Supplementary material for: Haplotype‐Resolved 3D Genomic Landscapes and Their Impacts on Agronomic Traits in Grapevine
Source: Adv Sci (Weinh). 2026 Apr 15;13(39):e21838. doi: 10.1002/advs.202521838 (PMC13334877; doi:10.1002/advs.202521838)
Supplement: Supplementary file 3 — Supporting File 3: advs75283‐sup‐0003‐SuppMat‐DatasetS2.xlsx. [file ADVS-13-e21838-s004.xlsx]

## Sheet: TS_hap1
Dataset S2 | Hierarchical clustering analysis of TAD-like domains based on genomic and epigenomic features
Size	Chr	Start	End	Group	Gene	LTR	Expression	Methy	CG	CHG	CHH
200000	chr01	360000	560000	Inactive	0.115	0.195	35.0827	0.0714169	0.503205	0.154811	0.0174802
180000	chr01	560000	740000	Active	0.133333	0.15	68.5161	0.0594215	0.422016	0.107602	0.0162047
220000	chr01	740000	960000	Inactive	0.113636	0.186364	35.0894	0.0839826	0.532404	0.211091	0.0185178
220000	chr01	960000	1180000	Active	0.113636	0.172727	15.4247	0.0610928	0.40789	0.129705	0.0210964
600000	chr01	1180000	1780000	Inactive	0.111667	0.221667	39.85	0.0729153	0.588445	0.146114	0.0176303
500000	chr01	1780000	2280000	Inactive	0.088	0.218	33.9316	0.0769223	0.61006	0.178688	0.0183923
280000	chr01	2280000	2560000	Inactive	0.114286	0.192857	26.2866	0.0751403	0.471564	0.223371	0.0191659
460000	chr01	2560000	3020000	Inactive	0.113043	0.221739	25.7615	0.0741765	0.485986	0.223061	0.019985
400000	chr01	3020000	3420000	Inactive	0.0925	0.2175	45.5771	0.0781052	0.3892	0.203898	0.0244859
320000	chr01	3420000	3740000	Inactive	0.103125	0.190625	12.1863	0.0747535	0.462369	0.202292	0.0218417
160000	chr01	3740000	3900000	Active	0.125	0.21875	24.3941	0.0663039	0.390331	0.143967	0.0197755
280000	chr01	3900000	4180000	Inactive	0.1	0.175	29.2544	0.0777856	0.482157	0.205422	0.0171162
420000	chr01	4180000	4600000	Active	0.0833333	0.185714	37.5337	0.0690168	0.397391	0.168447	0.015439
160000	chr01	4600000	4760000	Inactive	0.08125	0.15625	17.4348	0.0873713	0.687532	0.268254	0.0171633
300000	chr01	4760000	5060000	Active	0.13	0.273333	34.3746	0.0655319	0.40311	0.198032	0.0155841
280000	chr01	5060000	5340000	Inactive	0.0964286	0.3	27.3035	0.0954849	0.677178	0.307511	0.0204582
140000	chr01	5340000	5480000	Inactive	0.1	0.192857	36.1906	0.0625547	0.418369	0.149964	0.0235388
180000	chr01	5480000	5660000	Inactive	0.0944444	0.211111	30.9532	0.075888	0.619158	0.190861	0.0209591
220000	chr01	5660000	5880000	Inactive	0.104545	0.245455	21.2781	0.0779596	0.404804	0.204984	0.0224027
80000	chr01	5880000	5960000	Inactive	0.1125	0.0625	14.7422	0.100122	0.759108	0.319478	0.0264758
300000	chr01	5960000	6260000	Active	0.0933333	0.216667	30.2548	0.0549376	0.381311	0.132744	0.0182733
500000	chr01	6260000	6760000	Inactive	0.076	0.554	13.7539	0.101957	0.567918	0.327439	0.0273652
600000	chr01	6760000	7360000	Inactive	0.0933333	0.185	41.9005	0.0842312	0.56276	0.231113	0.0229665
180000	chr01	7360000	7540000	Active	0.1	0.183333	34.7889	0.0592165	0.377373	0.143483	0.0211579
160000	chr01	7540000	7700000	Inactive	0.0875	0.31875	71.7419	0.0814306	0.464155	0.196661	0.0269172
340000	chr01	7700000	8040000	Inactive	0.1	0.270588	24.125	0.104431	0.557705	0.324595	0.0258684
220000	chr01	8040000	8260000	Inactive	0.1	0.181818	28.4609	0.0735533	0.437195	0.180889	0.0213236
340000	chr01	8260000	8600000	Inactive	0.0941176	0.211765	65.9141	0.0944701	0.565931	0.285805	0.027541
340000	chr01	8600000	8940000	Inactive	0.0588235	0.388235	8.71702	0.113303	0.563455	0.406316	0.0331523
220000	chr01	8940000	9160000	HFD	0.0318182	0.636364	0.00575873	0.17761	0.774078	0.66736	0.0431759
380000	chr01	9160000	9540000	Inactive	0.0973684	0.231579	28.3125	0.0846647	0.616942	0.230299	0.0207841
300000	chr01	9540000	9840000	Inactive	0.0766667	0.383333	14.1369	0.112896	0.664113	0.457733	0.0316364
360000	chr01	9840000	10200000	Inactive	0.0777778	0.35	19.3699	0.0984304	0.672472	0.342345	0.0233286
300000	chr01	10200000	10500000	Inactive	0.07	0.323333	24.6442	0.0893698	0.577991	0.308948	0.0235012
320000	chr01	10500000	10820000	Inactive	0.065625	0.315625	13.4223	0.0798818	0.527489	0.323835	0.0219476
200000	chr01	10820000	11020000	Inactive	0.085	0.415	20.1254	0.106421	0.58734	0.422474	0.0293203
440000	chr01	11020000	11460000	Inactive	0.0590909	0.515909	20.3846	0.111914	0.735538	0.479691	0.0271686
160000	chr01	11460000	11620000	Inactive	0.0625	0.33125	23.5197	0.0944586	0.66452	0.344013	0.0218092
240000	chr01	11620000	11860000	Inactive	0.0583333	0.4625	9.79314	0.112129	0.615047	0.427546	0.0266492
280000	chr01	11860000	12140000	Inactive	0.075	0.289286	10.7929	0.108207	0.742788	0.455883	0.0275511
160000	chr01	12140000	12300000	Inactive	0.0625	0.43125	6.93623	0.102522	0.71007	0.472189	0.0246284
120000	chr01	12300000	12420000	Inactive	0.0833333	0.375	19.0266	0.100853	0.65741	0.393962	0.0238878
300000	chr01	12420000	12720000	Inactive	0.0633333	0.383333	38.6797	0.13218	0.749387	0.564948	0.0321137
420000	chr01	12720000	13140000	Inactive	0.0547619	0.371429	14.1146	0.0886725	0.65431	0.407349	0.0233456
260000	chr01	13140000	13400000	HFD	0.0423077	0.542308	8.21179	0.135323	0.760821	0.562302	0.0387384
260000	chr01	13400000	13660000	HFD	0.0423077	0.538462	8.91386	0.158415	0.833893	0.689682	0.0335987
360000	chr01	13660000	14020000	HFD	0.05	0.472222	13.9252	0.138138	0.824647	0.588276	0.0296492
440000	chr01	14020000	14460000	HFD	0.0181818	0.511364	0.00701688	0.288717	0.976336	0.871251	0.0499169
480000	chr01	14460000	14940000	HFD	0.0145833	0.510417	0.109031	0.302451	0.946136	0.820034	0.0484561
600000	chr01	14940000	15540000	HFD	0.0166667	0.886667	0.000142413	0.237455	0.975823	0.87301	0.0573981
220000	chr01	15540000	15760000	HFD	0.0590909	0.690909	2.97441	0.202244	0.915288	0.786999	0.0489891
260000	chr01	15760000	16020000	HFD	0.0423077	0.496154	5.36988	0.132379	0.851873	0.689867	0.0322205
720000	chr01	16020000	16740000	HFD	0.0402778	0.561111	1.62928	0.158507	0.859493	0.712559	0.0392552
380000	chr01	16740000	17120000	HFD	0.05	0.431579	6.6029	0.127022	0.829669	0.560486	0.0345623
220000	chr01	17120000	17340000	HFD	0.0181818	0.563636	32.3641	0.146893	0.89759	0.649089	0.0373025
220000	chr01	17340000	17560000	HFD	0.0454545	0.527273	4.78704	0.136216	0.757422	0.540975	0.033856
560000	chr01	17560000	18120000	HFD	0.0535714	0.530357	9.25682	0.141141	0.836805	0.542734	0.0341848
200000	chr01	18120000	18320000	HFD	0.035	0.375	8.59593	0.163967	0.858966	0.644792	0.0333199
340000	chr01	18320000	18660000	Inactive	0.0558824	0.347059	27.2417	0.116563	0.839762	0.457293	0.029614
220000	chr01	18660000	18880000	HFD	0.0772727	0.359091	6.39384	0.139179	0.851972	0.595037	0.0320787
240000	chr01	18880000	19120000	HFD	0.075	0.3125	5.87649	0.132729	0.900132	0.487963	0.0321891
280000	chr01	19120000	19400000	Inactive	0.0392857	0.403571	2.18596	0.112628	0.857494	0.547798	0.026105
400000	chr01	19400000	19800000	Inactive	0.0575	0.34	8.57748	0.120883	0.762376	0.443812	0.0286549
120000	chr01	19800000	19920000	Inactive	0.0833333	0.416667	9.10765	0.0998135	0.784038	0.372292	0.0244217
240000	chr01	19920000	20160000	Inactive	0.0875	0.35	3.19532	0.103801	0.647554	0.476993	0.0225823
200000	chr01	20160000	20360000	HFD	0.03	0.55	1.50705	0.147952	0.887718	0.713109	0.0405145
200000	chr01	20360000	20560000	Inactive	0.075	0.28	12.344	0.0894248	0.718717	0.358893	0.0235939
320000	chr01	20560000	20880000	Inactive	0.09375	0.39375	11.6379	0.11016	0.710434	0.37595	0.0254105
140000	chr01	20880000	21020000	Inactive	0.128571	0.228571	32.4136	0.0720545	0.496737	0.186271	0.0217737
240000	chr01	21020000	21260000	Inactive	0.116667	0.2	20.5025	0.0657176	0.531867	0.138811	0.0173693
280000	chr01	21260000	21540000	Inactive	0.0964286	0.242857	13.0166	0.0979206	0.554854	0.298048	0.0274568
240000	chr01	21540000	21780000	HFD	0.05	0.479167	0.109558	0.209404	0.918841	0.810266	0.0464685
260000	chr01	21780000	22040000	HFD	0.0884615	0.442308	0.847535	0.172416	0.874063	0.669371	0.0457876
280000	chr01	22040000	22320000	Inactive	0.0892857	0.332143	20.0502	0.10048	0.607412	0.32411	0.0262788
320000	chr01	22320000	22640000	Active	0.0875	0.271875	111.455	0.0584494	0.455294	0.12818	0.0184302
240000	chr01	22640000	22880000	HFD	0.0625	0.366667	4.89991	0.127574	0.693549	0.475465	0.0338764
240000	chr01	22880000	23120000	Inactive	0.0791667	0.283333	22.9811	0.0889046	0.543419	0.251656	0.0249651
160000	chr01	23120000	23280000	HFD	0.06875	0.4125	1.51711	0.156661	0.723979	0.540207	0.0353099
260000	chr01	23280000	23540000	Inactive	0.0769231	0.35	18.0821	0.0950004	0.527225	0.272292	0.0261345
220000	chr01	23540000	23760000	Inactive	0.0772727	0.272727	34.5349	0.0738601	0.492868	0.19749	0.0224353
220000	chr01	23760000	23980000	Inactive	0.0772727	0.172727	31.959	0.0846994	0.578023	0.227423	0.0212731
180000	chr01	23980000	24160000	Inactive	0.105556	0.238889	49.577	0.0872762	0.492029	0.273454	0.0280383
220000	chr02	340000	560000	Active	0.136364	0.109091	21.1572	0.0518879	0.35618	0.139389	0.0163636
180000	chr02	560000	740000	Active	0.15	0.2	36.4122	0.0527735	0.388995	0.0916993	0.0176654
340000	chr02	740000	1080000	Inactive	0.1	0.217647	30.0181	0.0773751	0.445312	0.159629	0.0242947
220000	chr02	1080000	1300000	Active	0.109091	0.127273	83.8247	0.0559223	0.352943	0.0982761	0.0193308
160000	chr02	1300000	1460000	Active	0.13125	0.175	31.7565	0.0609032	0.438636	0.12873	0.0156996
240000	chr02	1460000	1700000	Inactive	0.166667	0.283333	48.6667	0.110637	0.459552	0.301267	0.0260985
280000	chr02	1700000	1980000	Inactive	0.117857	0.2	39.6458	0.0701208	0.472131	0.16715	0.0174472
260000	chr02	1980000	2240000	Active	0.153846	0.126923	37.0194	0.0407114	0.287661	0.0728007	0.0142679
180000	chr02	2240000	2420000	Active	0.155556	0.0888889	63.4339	0.0502884	0.3185	0.108703	0.0153603
260000	chr02	2420000	2680000	Inactive	0.119231	0.238462	49.7403	0.0894538	0.568572	0.256476	0.02377
280000	chr02	2680000	2960000	Inactive	0.0857143	0.128571	76.1386	0.0636075	0.598222	0.12744	0.0160415
180000	chr02	2960000	3140000	Active	0.127778	0.194444	36.3062	0.0563267	0.414849	0.103754	0.0163938
140000	chr02	3140000	3280000	HFD	0.0428571	0.514286	1.13574	0.193786	0.808149	0.648001	0.0447687
120000	chr02	3280000	3400000	HFD	0.0583333	0.358333	0.135862	0.211868	0.831328	0.682188	0.051969
300000	chr02	3400000	3700000	Inactive	0.09	0.21	25.905	0.0855239	0.571878	0.216124	0.0230535
180000	chr02	3700000	3880000	Inactive	0.1	0.461111	34.0125	0.113458	0.494226	0.317354	0.0333393
320000	chr02	3880000	4200000	Inactive	0.075	0.14375	34.5362	0.0698699	0.462821	0.166123	0.0187316
340000	chr02	4200000	4540000	Active	0.123529	0.261765	26.6412	0.0644555	0.382537	0.150303	0.0204384
220000	chr02	4540000	4760000	Active	0.0909091	0.218182	33.4945	0.0482475	0.37361	0.0834558	0.0147616
280000	chr02	4760000	5040000	Inactive	0.110714	0.264286	54.8026	0.0772107	0.421939	0.245183	0.0181528
480000	chr02	5040000	5520000	Inactive	0.0875	0.3375	20.369	0.112282	0.512872	0.323845	0.0300423
220000	chr02	5520000	5740000	Inactive	0.0909091	0.195455	25.7197	0.0690459	0.527656	0.14612	0.0179007
240000	chr02	5740000	5980000	Active	0.0833333	0.1875	51.2701	0.0594131	0.520181	0.120358	0.0166541
240000	chr02	5980000	6220000	Inactive	0.0708333	0.325	20.6205	0.103652	0.636508	0.318844	0.02582
120000	chr02	6220000	6340000	Inactive	0.0916667	0.283333	29.2681	0.111572	0.680624	0.3186	0.0299481
220000	chr02	6340000	6560000	Inactive	0.0863636	0.190909	55.4857	0.0684881	0.616855	0.168805	0.017923
440000	chr02	6560000	7000000	Inactive	0.0840909	0.265909	22.4765	0.0957521	0.673153	0.310347	0.0255773
440000	chr02	7000000	7440000	Inactive	0.0704545	0.347727	22.8043	0.0998766	0.547056	0.281468	0.0295425
260000	chr02	7440000	7700000	Inactive	0.0346154	0.311538	6.99896	0.123675	0.813627	0.435376	0.0292215
260000	chr02	7700000	7960000	Inactive	0.0923077	0.338462	14.8251	0.115463	0.746799	0.347666	0.0279195
180000	chr02	7960000	8140000	Inactive	0.0833333	0.2	29.7803	0.0703321	0.609613	0.214592	0.0194701
180000	chr02	8140000	8320000	HFD	0.0611111	0.533333	7.93457	0.143108	0.706585	0.459027	0.0377102
260000	chr02	8320000	8580000	Inactive	0.0730769	0.253846	22.726	0.0900682	0.675425	0.27938	0.0215814
440000	chr02	8580000	9020000	Inactive	0.0659091	0.313636	26.91	0.093212	0.663116	0.364802	0.0260509
320000	chr02	9020000	9340000	Inactive	0.08125	0.390625	22.4288	0.101948	0.609433	0.408215	0.025494
780000	chr02	9340000	10120000	Inactive	0.05	0.420513	9.67061	0.110392	0.750724	0.483412	0.0278179
440000	chr02	10120000	10560000	Inactive	0.05	0.420455	16.5865	0.118091	0.793315	0.488006	0.0335788
220000	chr02	10560000	10780000	HFD	0.0590909	0.345455	8.71735	0.176405	0.910891	0.683043	0.0371031
260000	chr02	10780000	11040000	Inactive	0.0384615	0.338462	6.40508	0.119979	0.812864	0.524324	0.0318262
240000	chr02	11040000	11280000	HFD	0.0541667	0.491667	1.23839	0.162997	0.899917	0.720844	0.043182
440000	chr02	11280000	11720000	HFD	0.0113636	0.459091	0.103005	0.130484	0.934078	0.763074	0.0347817
240000	chr02	11720000	11960000	HFD	0.0625	0.554167	10.5224	0.164374	0.844219	0.583678	0.0436233
360000	chr02	11960000	12320000	HFD	0.05	0.491667	2.36809	0.14587	0.906546	0.635482	0.0343597
260000	chr02	12320000	12580000	HFD	0.0576923	0.596154	1.40158	0.147913	0.780072	0.658734	0.0370898
640000	chr02	12580000	13220000	HFD	0.0140625	0.998437	0.00173934	0.239532	0.981112	0.891492	0.0453688
460000	chr02	13220000	13680000	HFD	0.026087	0.508696	0.243216	0.288104	0.969516	0.898749	0.0404445
600000	chr02	13680000	14280000	HFD	0.0166667	1.27833	0.000740763	0.201437	0.977992	0.884991	0.0473987
280000	chr02	14280000	14560000	HFD	0.0285714	1.27143	0.0368097	0.193025	0.924714	0.852874	0.0454202
380000	chr02	14560000	14940000	HFD	0.0263158	1.30526	0.00447056	0.200243	0.977727	0.889229	0.0460335
180000	chr02	14940000	15120000	HFD	0.0222222	1.11111	64.0922	0.189588	0.957325	0.827828	0.0431229
180000	chr02	15120000	15300000	HFD	0.0222222	1.53889	0	0.193933	0.977599	0.881703	0.047978
200000	chr02	15300000	15500000	HFD	0.03	0.635	3.69016	0.156173	0.897467	0.647243	0.0341515
180000	chr02	15500000	15680000	HFD	0.0277778	0.461111	0.229441	0.143022	0.90228	0.706752	0.0374019
340000	chr02	15680000	16020000	HFD	0.0470588	0.497059	7.0324	0.156771	0.837683	0.630474	0.0417038
120000	chr02	16020000	16140000	HFD	0.05	0.5	9.1534	0.153873	0.8807	0.578518	0.0386795
320000	chr02	16140000	16460000	HFD	0.065625	0.465625	2.44262	0.162653	0.9175	0.631509	0.0429485
280000	chr02	16460000	16740000	HFD	0.0571429	0.5	2.68903	0.135315	0.799802	0.56555	0.0333094
860000	chr02	16740000	17600000	HFD	0.0395349	0.487209	1.16656	0.163425	0.888044	0.724343	0.0428466
420000	chr02	17600000	18020000	HFD	0.05	0.307143	0.076439	0.159638	0.86215	0.717397	0.0366047
380000	chr02	18020000	18400000	HFD	0.05	0.478947	0.280776	0.154297	0.852254	0.616868	0.0399365
180000	chr02	18400000	18580000	HFD	0.0277778	0.472222	0.112885	0.138749	0.817675	0.580815	0.041542
640000	chr02	18580000	19220000	HFD	0.0375	0.551562	0.0328986	0.199477	0.9066	0.721173	0.0497987
420000	chr02	19220000	19640000	HFD	0.0333333	0.447619	5.05811	0.119227	0.829061	0.507514	0.0339349
420000	chr02	19640000	20060000	HFD	0.052381	0.67619	2.23496	0.142883	0.779455	0.63205	0.0368796
300000	chr02	20060000	20360000	Inactive	0.0533333	0.346667	15.2365	0.111244	0.814057	0.457919	0.0274553
280000	chr02	20360000	20640000	Inactive	0.0785714	0.396429	16.5496	0.135102	0.797333	0.416492	0.0289388
180000	chr02	20640000	20820000	HFD	0.0611111	0.388889	1.74011	0.171293	0.913241	0.69865	0.0391545
300000	chr02	20820000	21120000	Inactive	0.0666667	0.366667	11.8667	0.120135	0.831105	0.409182	0.028418
520000	chr02	21120000	21640000	Inactive	0.0711538	0.419231	18.0327	0.118102	0.706781	0.423659	0.0289982
300000	chr02	21640000	21940000	HFD	0.06	0.313333	5.43163	0.153626	0.821733	0.533532	0.0392171
160000	chr02	21940000	22100000	Inactive	0.08125	0.225	27.4987	0.0870828	0.660506	0.302775	0.0232445
320000	chr03	300000	620000	Inactive	0.1	0.215625	87.6451	0.113462	0.601951	0.291185	0.0267941
440000	chr03	620000	1060000	Inactive	0.159091	0.254545	48.5949	0.0783706	0.524956	0.260195	0.0148763
200000	chr03	1060000	1260000	Inactive	0.115	0.33	27.4636	0.116592	0.689691	0.375842	0.0310273
160000	chr03	1260000	1420000	Inactive	0.1375	0.1625	91.3517	0.0955326	0.630311	0.290157	0.0222279
420000	chr03	1420000	1840000	Active	0.133333	0.145238	84.5709	0.0573794	0.417277	0.11069	0.0169928
240000	chr03	1840000	2080000	Inactive	0.0958333	0.170833	33.0366	0.0907987	0.692585	0.199033	0.0181009
620000	chr03	2080000	2700000	Inactive	0.125806	0.259677	29.617	0.0737345	0.489338	0.170407	0.0206317
280000	chr03	2700000	2980000	Inactive	0.117857	0.121429	36.2268	0.065359	0.576427	0.124704	0.0167725
240000	chr03	2980000	3220000	Active	0.125	0.0958333	76.6573	0.0522943	0.541394	0.0762558	0.0147381
720000	chr03	3220000	3940000	Inactive	0.101389	0.225	52.0436	0.0793524	0.517411	0.198253	0.0195947
260000	chr03	3940000	4200000	Active	0.0961538	0.215385	47.329	0.0616783	0.567966	0.119381	0.0149306
180000	chr03	4200000	4380000	Inactive	0.138889	0.194444	27.6813	0.0713946	0.410272	0.177766	0.0233971
540000	chr03	4380000	4920000	Inactive	0.12037	0.324074	11.9451	0.0946361	0.638702	0.299299	0.0263492
240000	chr03	4920000	5160000	Inactive	0.075	0.258333	18.4635	0.0971095	0.591929	0.29957	0.0256881
320000	chr03	5160000	5480000	Inactive	0.115625	0.228125	32.0637	0.0880405	0.60163	0.217594	0.0198863
160000	chr03	5480000	5640000	Inactive	0.09375	0.2125	39.626	0.0820988	0.564071	0.234158	0.0164749
200000	chr03	5640000	5840000	Inactive	0.09	0.35	40.2696	0.0673279	0.527973	0.228861	0.0134771
200000	chr03	5840000	6040000	Inactive	0.085	0.27	146.251	0.0644566	0.507984	0.183938	0.0167409
200000	chr03	6040000	6240000	Inactive	0.105	0.33	26.707	0.118032	0.634995	0.332411	0.0319357
480000	chr03	6240000	6720000	Inactive	0.0770833	0.3375	11.8811	0.116852	0.677801	0.429008	0.0274993
300000	chr03	6720000	7020000	Inactive	0.0833333	0.42	26.0533	0.0970487	0.62493	0.332794	0.0278778
340000	chr03	7020000	7360000	Inactive	0.111765	0.347059	20.5952	0.108669	0.693806	0.32772	0.0264809
180000	chr03	7360000	7540000	Inactive	0.0611111	0.466667	2.52911	0.114853	0.739123	0.396184	0.0295447
240000	chr03	7540000	7780000	Inactive	0.0666667	0.4125	16.7901	0.103426	0.680804	0.341711	0.023771
420000	chr03	7780000	8200000	HFD	0.0595238	0.438095	6.31181	0.143347	0.804302	0.576539	0.0337136
160000	chr03	8200000	8360000	Inactive	0.0875	0.38125	62.8853	0.0759657	0.567192	0.199242	0.0236381
160000	chr03	8360000	8520000	Inactive	0.04375	0.3125	8.90294	0.127732	0.893825	0.516409	0.0322117
340000	chr03	8520000	8860000	HFD	0.0647059	0.470588	4.48855	0.13507	0.763842	0.512288	0.0343929
260000	chr03	8860000	9120000	Inactive	0.0923077	0.473077	3.17134	0.120849	0.750296	0.592582	0.025959
260000	chr03	9120000	9380000	Inactive	0.0692308	0.315385	14.593	0.103192	0.741924	0.415161	0.022607
280000	chr03	9380000	9660000	Inactive	0.0785714	0.310714	36.6242	0.128196	0.833871	0.475002	0.0306921
220000	chr03	9660000	9880000	Inactive	0.0590909	0.386364	17.4277	0.102338	0.8323	0.35692	0.0260842
340000	chr03	9880000	10220000	Inactive	0.05	0.420588	25.7212	0.117853	0.82442	0.519072	0.0285913
460000	chr03	10220000	10680000	HFD	0.0304348	0.541304	0.635397	0.160399	0.869894	0.669213	0.0390489
360000	chr03	10680000	11040000	HFD	0.0555556	0.522222	0.0399335	0.151804	0.795159	0.627828	0.0406414
400000	chr03	11040000	11440000	HFD	0.04	0.5825	1.50341	0.169275	0.898168	0.722797	0.0462248
240000	chr03	11440000	11680000	HFD	0.05	0.520833	0.0100195	0.162442	0.877597	0.720369	0.0350384
240000	chr03	11680000	11920000	HFD	0.0291667	0.575	1.1612	0.154671	0.883194	0.712806	0.0430974
620000	chr03	11920000	12540000	HFD	0.0451613	0.5	4.83671	0.167329	0.871307	0.638973	0.038921
160000	chr03	12540000	12700000	HFD	0.09375	0.43125	1.49581	0.218706	0.96055	0.750907	0.0493955
180000	chr03	12700000	12880000	Inactive	0.0388889	0.405556	11.0533	0.112853	0.827831	0.514932	0.0270933
200000	chr03	12880000	13080000	HFD	0.06	0.47	5.62641	0.142352	0.884716	0.593836	0.0338562
140000	chr03	13080000	13220000	HFD	0.0285714	0.514286	2.35947	0.128939	0.845319	0.586413	0.0341279
360000	chr03	13220000	13580000	HFD	0.0472222	0.530556	6.22726	0.169475	0.890634	0.678557	0.0443262
360000	chr03	13580000	13940000	HFD	0.0305556	0.683333	4.09906	0.149952	0.890379	0.700881	0.0416861
660000	chr03	13940000	14600000	HFD	0.0257576	0.489394	0.0295899	0.245437	0.969343	0.796574	0.051077
240000	chr03	14600000	14840000	HFD	0.0375	0.7375	0.693696	0.169362	0.939357	0.861699	0.0431857
440000	chr03	14840000	15280000	HFD	0.0363636	0.815909	0.0015558	0.298531	0.971326	0.8645	0.0528612
220000	chr03	15280000	15500000	HFD	0.0318182	0.640909	0.8623	0.163905	0.942299	0.83843	0.0478816
280000	chr03	15500000	15780000	HFD	0.0107143	0.807143	0.0489278	0.199246	0.976797	0.858921	0.0567548
220000	chr03	15780000	16000000	Inactive	0.0590909	0.463636	10.1405	0.123316	0.828917	0.632282	0.0268276
220000	chr03	16000000	16220000	HFD	0.0318182	0.618182	0.0275607	0.158233	0.855996	0.654032	0.0413057
380000	chr03	16220000	16600000	HFD	0.0473684	0.573684	0.0227893	0.174325	0.889098	0.715119	0.0465049
560000	chr03	16600000	17160000	HFD	0.0392857	0.533929	1.01385	0.143202	0.858887	0.701436	0.0376875
180000	chr03	17160000	17340000	HFD	0.0333333	0.677778	0.714421	0.178823	0.944833	0.787968	0.0476159
280000	chr03	17340000	17620000	HFD	0.0357143	0.65	3.18565	0.142679	0.922902	0.596785	0.0363744
280000	chr03	17620000	17900000	HFD	0.0428571	0.635714	1.46957	0.149982	0.925916	0.705346	0.0413339
380000	chr03	17900000	18280000	HFD	0.05	0.515789	10.3473	0.144834	0.801713	0.563311	0.036965
1140000	chr03	18280000	19420000	HFD	0.0385965	0.57193	2.30418	0.15617	0.84973	0.64326	0.0390716
320000	chr03	19420000	19740000	HFD	0.034375	0.640625	2.34109	0.132073	0.81345	0.615285	0.0354368
280000	chr03	19740000	20020000	HFD	0.075	0.564286	5.04453	0.135858	0.715439	0.545796	0.0378794
220000	chr03	20020000	20240000	Inactive	0.104545	0.463636	19.8668	0.127264	0.701722	0.472177	0.0301727
400000	chr03	20240000	20640000	HFD	0.0625	0.5375	0.443732	0.156618	0.842091	0.674868	0.0375936
240000	chr03	20640000	20880000	Inactive	0.0708333	0.383333	21.6908	0.0932041	0.707533	0.257776	0.023582
220000	chr03	20880000	21100000	HFD	0.0318182	0.395455	3.00083	0.130955	0.885276	0.662215	0.0315719
360000	chr03	21100000	21460000	HFD	0.0555556	0.383333	7.10295	0.150386	0.786983	0.574118	0.0382882
200000	chr03	21460000	21660000	Inactive	0.085	0.37	10.5348	0.127621	0.649013	0.478217	0.0341735
220000	chr04	420000	640000	Active	0.136364	0.109091	58.8379	0.0457549	0.469443	0.0558776	0.0116375
200000	chr04	640000	840000	Inactive	0.125	0.33	41.666	0.105446	0.59641	0.27888	0.0212601
240000	chr04	840000	1080000	Active	0.125	0.208333	97.6068	0.0685129	0.444808	0.154141	0.0186526
480000	chr04	1080000	1560000	Active	0.1375	0.20625	47.9962	0.0659488	0.438169	0.142069	0.0193667
540000	chr04	1560000	2100000	Inactive	0.101852	0.227778	37.8985	0.0823192	0.556585	0.198452	0.0209536
940000	chr04	2100000	3040000	Active	0.121277	0.169149	29.3709	0.063105	0.504138	0.120033	0.017335
180000	chr04	3040000	3220000	Active	0.116667	0.1	33.2023	0.0564796	0.613443	0.0936506	0.0143037
300000	chr04	3220000	3520000	Inactive	0.07	0.28	17.075	0.0999207	0.644478	0.331596	0.0257389
420000	chr04	3520000	3940000	Inactive	0.1	0.192857	23.6753	0.0889043	0.703034	0.219783	0.0228551
200000	chr04	3940000	4140000	Inactive	0.1	0.35	7.59473	0.134743	0.738997	0.483125	0.0274704
280000	chr04	4140000	4420000	Inactive	0.0785714	0.328571	19.3827	0.0751079	0.593272	0.199467	0.0137167
160000	chr04	4420000	4580000	Active	0.11875	0.15	50.391	0.0513268	0.509273	0.0694694	0.00890881
200000	chr04	4580000	4780000	Inactive	0.135	0.245	42.3073	0.0815281	0.575423	0.250158	0.0166405
300000	chr04	4780000	5080000	Inactive	0.11	0.256667	44.2604	0.071587	0.517029	0.214488	0.0153706
500000	chr04	5080000	5580000	Inactive	0.076	0.338	36.2135	0.0911444	0.638585	0.263351	0.0231796
560000	chr04	5580000	6140000	Inactive	0.0875	0.230357	25.0838	0.0939807	0.659619	0.277683	0.0227983
260000	chr04	6140000	6400000	Inactive	0.0346154	0.496154	7.38971	0.126605	0.785285	0.429887	0.0262498
460000	chr04	6400000	6860000	Inactive	0.076087	0.195652	35.8045	0.0699783	0.701452	0.186212	0.0144633
180000	chr04	6860000	7040000	Inactive	0.1	0.361111	25.6776	0.104628	0.706963	0.366721	0.0174682
80000	chr04	7040000	7120000	Inactive	0.0375	0.525	4.00007	0.115741	0.945726	0.400354	0.0262352
360000	chr04	7120000	7480000	Inactive	0.0555556	0.375	10.1944	0.130044	0.751305	0.549387	0.0216257
200000	chr04	7480000	7680000	Inactive	0.055	0.305	14.0193	0.0913466	0.772659	0.452083	0.0180668
300000	chr04	7680000	7980000	HFD	0.05	0.616667	0.0264443	0.133585	0.859295	0.636951	0.0258086
480000	chr04	7980000	8460000	HFD	0.0583333	0.545833	0.632551	0.145761	0.820358	0.576062	0.0257632
620000	chr04	8460000	9080000	Inactive	0.0564516	0.403226	11.6596	0.110025	0.771488	0.469001	0.0234903
200000	chr04	9080000	9280000	HFD	0.02	0.725	0.162917	0.170972	0.878758	0.743878	0.0429805
300000	chr04	9280000	9580000	Inactive	0.1	0.343333	7.90511	0.111041	0.813421	0.431945	0.0271104
440000	chr04	9580000	10020000	HFD	0.05	0.484091	6.47629	0.129548	0.808325	0.631013	0.0317778
280000	chr04	10020000	10300000	HFD	0.025	0.621429	0.183311	0.12736	0.859418	0.708719	0.0266596
260000	chr04	10300000	10560000	HFD	0.0576923	0.569231	5.81052	0.134343	0.835203	0.618465	0.0322872
180000	chr04	10560000	10740000	HFD	0.05	0.405556	0.357982	0.114747	0.831	0.569708	0.0216909
140000	chr04	10740000	10880000	Inactive	0.0785714	0.357143	4.53856	0.0975192	0.711878	0.414985	0.0236546
220000	chr04	10880000	11100000	Inactive	0.0227273	0.604545	6.23188	0.124647	0.872219	0.630246	0.02328
380000	chr04	11100000	11480000	Inactive	0.05	0.434211	8.63471	0.154913	0.882656	0.67802	0.0284928
280000	chr04	11480000	11760000	Inactive	0.0392857	0.385714	6.08683	0.11711	0.856212	0.676836	0.0265246
260000	chr04	11760000	12020000	HFD	0.0230769	0.457692	6.14984	0.141181	0.906958	0.686273	0.0394019
1520000	chr04	12020000	13540000	HFD	0.0335526	0.95	0.000460139	0.237204	0.967471	0.857965	0.0570486
160000	chr04	13540000	13700000	HFD	0	0.125	0	0.498796	0.977544	0.840185	0.0471406
240000	chr04	13700000	13940000	HFD	0.0333333	0.708333	0.0422292	0.177089	0.945657	0.819245	0.0438633
960000	chr04	13940000	14900000	HFD	0.021875	0.563542	0.00331275	0.329761	0.97179	0.853555	0.05462
80000	chr04	14900000	14980000	HFD	0.025	0.3625	6.81076	0.146821	0.945752	0.637803	0.0383539
180000	chr04	14980000	15160000	HFD	0.0277778	0.766667	0	0.156914	0.984846	0.846099	0.0458268
280000	chr04	15160000	15440000	HFD	0.0285714	0.575	5.85418	0.140482	0.902087	0.700013	0.0380636
440000	chr04	15440000	15880000	HFD	0.0340909	0.688636	4.59759	0.159409	0.867981	0.679081	0.0419688
260000	chr04	15880000	16140000	HFD	0.00384615	0.542308	0.341493	0.103345	0.907149	0.794094	0.02596
140000	chr04	16140000	16280000	HFD	0.0714286	0.492857	9.31937	0.124302	0.792964	0.533791	0.0333947
180000	chr04	16280000	16460000	Inactive	0.0444444	0.55	5.64681	0.120654	0.834011	0.667474	0.0238478
280000	chr04	16460000	16740000	Inactive	0.0535714	0.382143	42.4769	0.112963	0.824985	0.526938	0.0226592
340000	chr04	16740000	17080000	Inactive	0.0647059	0.338235	12.6295	0.133694	0.934762	0.535931	0.0244775
160000	chr04	17080000	17240000	Inactive	0.05	0.56875	9.08453	0.131272	0.886745	0.637622	0.0265561
120000	chr04	17240000	17360000	HFD	0.0333333	0.5	0.433723	0.125969	0.880342	0.666242	0.023082
200000	chr04	17360000	17560000	HFD	0.025	0.525	3.48941	0.143968	0.834277	0.597845	0.0298271
600000	chr04	17560000	18160000	HFD	0.065	0.766667	0.619877	0.173144	0.867718	0.691905	0.0410567
300000	chr04	18160000	18460000	HFD	0.06	0.636667	10.7957	0.141153	0.786122	0.659165	0.0338152
380000	chr04	18460000	18840000	Inactive	0.05	0.397368	5.57567	0.12462	0.861692	0.453969	0.0314064
220000	chr04	18840000	19060000	Inactive	0.0818182	0.313636	4.41924	0.105354	0.751426	0.394118	0.027206
180000	chr04	19060000	19240000	Inactive	0.0444444	0.477778	13.2449	0.121144	0.813656	0.531112	0.0305295
200000	chr04	19240000	19440000	Inactive	0.125	0.305	137.354	0.112542	0.815313	0.388965	0.02927
260000	chr04	19440000	19700000	HFD	0.0615385	0.584615	7.29962	0.164695	0.849884	0.650429	0.0412572
200000	chr04	19700000	19900000	Inactive	0.07	0.44	42.4508	0.10855	0.752669	0.394688	0.0271674
260000	chr04	19900000	20160000	Inactive	0.0807692	0.246154	45.9941	0.0800947	0.680896	0.218037	0.0204262
160000	chr04	20160000	20320000	Inactive	0.10625	0.16875	35.5011	0.0768539	0.40761	0.193401	0.0222904
280000	chr04	20320000	20600000	Inactive	0.0857143	0.375	17.803	0.101979	0.631983	0.331488	0.0235896
160000	chr04	20600000	20760000	Inactive	0.08125	0.3375	27.5929	0.101676	0.639469	0.320855	0.0180098
320000	chr04	20760000	21080000	Inactive	0.084375	0.325	64.6895	0.0791642	0.465248	0.268134	0.0203002
260000	chr04	21080000	21340000	Active	0.142308	0.15	34.1128	0.0576618	0.443277	0.108741	0.017416
260000	chr04	21340000	21600000	Inactive	0.126923	0.419231	4.18187	0.119617	0.576842	0.416947	0.0271009
220000	chr04	21600000	21820000	Inactive	0.0954545	0.254545	18.9795	0.106901	0.567928	0.266881	0.0303915
220000	chr04	21820000	22040000	Inactive	0.0863636	0.327273	26.4509	0.116941	0.642616	0.367057	0.0294298
300000	chr04	22040000	22340000	Inactive	0.0866667	0.2	54.5256	0.0926282	0.503793	0.288602	0.0207954
180000	chr04	22340000	22520000	Inactive	0.0944444	0.138889	32.1382	0.108463	0.592135	0.263479	0.0241749
260000	chr04	22520000	22780000	Inactive	0.0846154	0.284615	60.6924	0.108021	0.605712	0.308356	0.0252787
280000	chr04	22780000	23060000	Inactive	0.114286	0.25	25.9047	0.107648	0.604992	0.314227	0.0280528
320000	chr04	23060000	23380000	Inactive	0.109375	0.29375	34.7206	0.0688541	0.49957	0.186029	0.0185081
220000	chr04	23380000	23600000	Inactive	0.127273	0.281818	38.0461	0.0856643	0.554496	0.256514	0.0253916
340000	chr04	23600000	23940000	Inactive	0.114706	0.391176	9.5962	0.118819	0.603856	0.393616	0.0294939
160000	chr04	23940000	24100000	Inactive	0.11875	0.225	196.589	0.100691	0.696706	0.273824	0.024675
300000	chr04	24100000	24400000	Inactive	0.0933333	0.226667	26.5074	0.0669509	0.461557	0.184848	0.0218934
220000	chr04	24400000	24620000	HFD	0.0545455	0.431818	0.0197966	0.107785	0.752955	0.462228	0.024396
180000	chr04	24620000	24800000	Inactive	0.0777778	0.261111	64.803	0.0697838	0.544877	0.232095	0.0193401
340000	chr04	24800000	25140000	HFD	0.0558824	0.538235	1.75489	0.142457	0.750452	0.556877	0.0329455
220000	chr04	25140000	25360000	HFD	0.0772727	0.490909	11.3077	0.135046	0.705139	0.48304	0.0331292
280000	chr04	25360000	25640000	Inactive	0.0607143	0.307143	4.91995	0.117568	0.735252	0.391056	0.0294252
280000	chr04	25640000	25920000	Inactive	0.075	0.421429	8.38325	0.0925825	0.592365	0.35453	0.0242866
340000	chr04	25920000	26260000	Inactive	0.0735294	0.247059	20.8252	0.0891852	0.773311	0.278254	0.0216506
100000	chr04	26260000	26360000	Inactive	0.11	0.44	114.312	0.0631921	0.498564	0.236208	0.0167111
160000	chr04	26360000	26520000	Inactive	0.0625	0.3625	7.9429	0.123816	0.769664	0.369838	0.028514
140000	chr04	26520000	26660000	HFD	0.1	0.392857	3.46796	0.139887	0.853396	0.464554	0.0331684
300000	chr04	26660000	26960000	Inactive	0.0633333	0.223333	12.7957	0.123453	0.83001	0.495411	0.0333942
100000	chr04	26960000	27060000	Inactive	0.1	0.09	15.1884	0.179746	0.666473	0.50027	0.0538282
260000	chr05	320000	580000	Active	0.130769	0.153846	40.4322	0.0564681	0.382236	0.115233	0.0154173
120000	chr05	580000	700000	Inactive	0.2	0.141667	31.346	0.0781421	0.592549	0.282522	0.0154441
380000	chr05	700000	1080000	Active	0.113158	0.123684	42.0792	0.0613854	0.417353	0.129234	0.0180335
160000	chr05	1080000	1240000	Active	0.15	0.15	36.5911	0.0496279	0.381812	0.0778577	0.0156213
440000	chr05	1240000	1680000	Inactive	0.1	0.163636	39.7575	0.0744585	0.511677	0.189802	0.0198585
460000	chr05	1680000	2140000	HFD	0.106522	0.373913	0.691623	0.216623	0.905805	0.691317	0.0497806
260000	chr05	2140000	2400000	Inactive	0.0961538	0.284615	13.8816	0.125109	0.688441	0.424164	0.0305815
200000	chr05	2400000	2600000	Inactive	0.065	0.175	33.3556	0.088138	0.777171	0.221602	0.0181761
260000	chr05	2600000	2860000	Active	0.107692	0.2	38.2319	0.0647572	0.544853	0.131368	0.0162258
240000	chr05	2860000	3100000	Active	0.1375	0.120833	32.9272	0.0501486	0.437766	0.0865061	0.0115908
120000	chr05	3100000	3220000	Active	0.15	0.15	91.7055	0.0587959	0.540723	0.0870468	0.0108846
200000	chr05	3220000	3420000	Active	0.14	0.17	40.7693	0.066296	0.514209	0.134182	0.0178147
280000	chr05	3420000	3700000	Active	0.075	0.157143	27.3691	0.0546503	0.600866	0.095615	0.0137402
160000	chr05	3700000	3860000	Active	0.1125	0.19375	60.1754	0.0632242	0.494913	0.097353	0.0179332
400000	chr05	3860000	4260000	Inactive	0.09	0.19	42.7294	0.079479	0.584333	0.178063	0.0200293
240000	chr05	4260000	4500000	Inactive	0.116667	0.204167	70.4113	0.0846671	0.64013	0.19367	0.0206334
300000	chr05	4500000	4800000	Inactive	0.09	0.226667	27.2789	0.0673371	0.475014	0.164364	0.018915
260000	chr05	4800000	5060000	Active	0.0961538	0.184615	36.6774	0.0599844	0.582116	0.131257	0.0147845
260000	chr05	5060000	5320000	Active	0.103846	0.261538	110.385	0.0711812	0.329709	0.184118	0.0228244
120000	chr05	5320000	5440000	Active	0.1	0.191667	75.1567	0.0583785	0.572197	0.107196	0.0148951
260000	chr05	5440000	5700000	Inactive	0.126923	0.207692	15.3587	0.0799925	0.504748	0.20308	0.019525
680000	chr05	5700000	6380000	Inactive	0.0823529	0.297059	29.4757	0.0766287	0.456342	0.212107	0.0225712
360000	chr05	6380000	6740000	Inactive	0.102778	0.144444	40.03	0.0687494	0.574683	0.18339	0.0166582
200000	chr05	6740000	6940000	Inactive	0.105	0.285	43.225	0.0747938	0.488218	0.180167	0.0201787
420000	chr05	6940000	7360000	Inactive	0.0571429	0.333333	9.04578	0.0896609	0.547107	0.313229	0.0229995
300000	chr05	7360000	7660000	Inactive	0.0733333	0.413333	12.2518	0.118043	0.657644	0.413165	0.0317991
500000	chr05	7660000	8160000	Inactive	0.052	0.45	2.99927	0.106367	0.584321	0.407015	0.0280229
100000	chr05	8160000	8260000	Active	0.09	0.4	38.6285	0.0670469	0.385648	0.189972	0.0245993
180000	chr05	8260000	8440000	Inactive	0.0777778	0.427778	18.1647	0.125047	0.69344	0.504133	0.0301676
140000	chr05	8440000	8580000	Inactive	0.0571429	0.307143	19.6093	0.082925	0.639399	0.32987	0.0266252
420000	chr05	8580000	9000000	Inactive	0.0642857	0.302381	13.9561	0.0948174	0.621022	0.335543	0.0250708
280000	chr05	9000000	9280000	Inactive	0.0678571	0.425	22.6679	0.104146	0.731576	0.475961	0.0274868
240000	chr05	9280000	9520000	Inactive	0.104167	0.25	38.379	0.0789405	0.610657	0.254433	0.0208184
280000	chr05	9520000	9800000	HFD	0.05	0.403571	1.13953	0.152414	0.856713	0.585157	0.0375916
400000	chr05	9800000	10200000	HFD	0.0475	0.4275	6.08576	0.13841	0.763894	0.530842	0.0335592
240000	chr05	10200000	10440000	HFD	0.0791667	0.3125	9.63458	0.155733	0.878062	0.623373	0.040106
160000	chr05	10440000	10600000	HFD	0.0375	0.51875	5.33123	0.161344	0.776195	0.575021	0.0410152
280000	chr05	10600000	10880000	HFD	0.0642857	0.267857	2.45054	0.147215	0.881621	0.482408	0.0476946
540000	chr05	10880000	11420000	HFD	0.062963	0.453704	4.48606	0.133428	0.832221	0.577595	0.0348764
400000	chr05	11420000	11820000	HFD	0.035	0.535	9.61156	0.117908	0.83036	0.551558	0.0292792
300000	chr05	11820000	12120000	Inactive	0.0266667	0.426667	11.3368	0.117773	0.755161	0.52644	0.0239675
160000	chr05	12120000	12280000	Inactive	0.05	0.39375	10.7898	0.145041	0.927117	0.660944	0.0295577
200000	chr05	12280000	12480000	Inactive	0.055	0.51	11.2442	0.1388	0.906389	0.664243	0.0299762
280000	chr05	12480000	12760000	HFD	0.0428571	0.439286	6.48466	0.147392	0.898498	0.582931	0.0311374
120000	chr05	12760000	12880000	HFD	0.0166667	0.0583333	2.40769	0.181593	0.942011	0.55941	0.0338354
280000	chr05	12880000	13160000	HFD	0.0178571	0.825	0.00242325	0.303866	0.966839	0.856746	0.0563724
520000	chr05	13160000	13680000	HFD	0.0134615	0.380769	0.0953659	0.35773	0.957635	0.8601	0.0451863
320000	chr05	13680000	14000000	HFD	0	0.03125	0	0.541568	0.977242	0.869935	0.0500844
220000	chr05	14000000	14220000	HFD	0.0363636	0.681818	0.0367631	0.213591	0.951285	0.842831	0.0540072
340000	chr05	14220000	14560000	HFD	0.0441176	0.544118	6.27435	0.159057	0.881113	0.672551	0.0377395
220000	chr05	14560000	14780000	HFD	0.0454545	0.413636	0.219895	0.167961	0.959324	0.734919	0.0335029
280000	chr05	14780000	15060000	HFD	0.0535714	0.410714	14.7307	0.12997	0.831442	0.622627	0.0330556
360000	chr05	15060000	15420000	HFD	0.0305556	0.591667	2.37458	0.141394	0.827976	0.653711	0.0382665
200000	chr05	15420000	15620000	HFD	0.03	0.375	6.53827	0.150547	0.873258	0.562185	0.0330445
200000	chr05	15620000	15820000	HFD	0.025	0.5	28.0626	0.129306	0.881315	0.649071	0.0293888
680000	chr05	15820000	16500000	HFD	0.0602941	0.422059	11.5358	0.133722	0.828581	0.553024	0.0308896
320000	chr05	16500000	16820000	HFD	0.06875	0.353125	4.9947	0.152055	0.908731	0.516566	0.0414848
200000	chr05	16820000	17020000	HFD	0.075	0.39	1.55932	0.196564	0.830068	0.656808	0.0501752
640000	chr05	17020000	17660000	HFD	0.0296875	0.459375	0.243453	0.171013	0.92881	0.757811	0.0382048
240000	chr05	17660000	17900000	Inactive	0.0791667	0.341667	14.1516	0.128183	0.776352	0.363274	0.0284942
360000	chr05	17900000	18260000	Inactive	0.0722222	0.213889	10.8678	0.129576	0.883526	0.475446	0.0318808
700000	chr05	18260000	18960000	HFD	0.0785714	0.511429	2.10582	0.149128	0.77945	0.540303	0.0335508
260000	chr05	18960000	19220000	HFD	0.0230769	0.469231	0.684554	0.147994	0.82706	0.616566	0.0352427
480000	chr05	19220000	19700000	Inactive	0.0604167	0.447917	7.87835	0.13305	0.754443	0.53707	0.0269589
340000	chr05	19700000	20040000	HFD	0.0588235	0.464706	11.5799	0.138341	0.746303	0.584736	0.0311682
220000	chr05	20040000	20260000	HFD	0.0454545	0.545455	5.41817	0.144246	0.809721	0.620206	0.0350363
160000	chr05	20260000	20420000	Inactive	0.0625	0.4	18.1576	0.142145	0.931721	0.483392	0.0328414
300000	chr05	20420000	20720000	Inactive	0.08	0.313333	10.4971	0.130748	0.735309	0.45645	0.0339415
280000	chr05	20720000	21000000	Inactive	0.0714286	0.310714	17.4835	0.0853567	0.648045	0.297066	0.022391
300000	chr05	21000000	21300000	Inactive	0.08	0.386667	17.5422	0.10162	0.742311	0.383913	0.0256343
300000	chr05	21300000	21600000	Inactive	0.0866667	0.42	11.7582	0.108778	0.71383	0.382942	0.0258053
260000	chr05	21600000	21860000	HFD	0.05	0.388462	1.02956	0.171815	0.84194	0.609063	0.0383987
400000	chr05	21860000	22260000	Inactive	0.0975	0.2375	13.3668	0.127674	0.838128	0.452138	0.0297912
260000	chr05	22260000	22520000	HFD	0.0961538	0.442308	4.13015	0.122494	0.678348	0.454925	0.0306652
400000	chr05	22520000	22920000	HFD	0.065	0.4725	0.282347	0.150171	0.680945	0.516267	0.0320666
120000	chr05	22920000	23040000	HFD	0.0833333	0.5	0.1959	0.167451	0.732038	0.573599	0.0462962
240000	chr05	23040000	23280000	HFD	0.0833333	0.470833	1.3531	0.133836	0.689309	0.526665	0.035725
260000	chr05	23280000	23540000	HFD	0.0692308	0.573077	2.44399	0.155106	0.710787	0.580081	0.0418117
280000	chr05	23540000	23820000	Inactive	0.0785714	0.203571	25.0483	0.0822646	0.723521	0.206161	0.0195206
160000	chr05	23820000	23980000	Inactive	0.09375	0.33125	20.3255	0.133801	0.887496	0.449082	0.0321568
340000	chr05	23980000	24320000	Inactive	0.1	0.394118	24.799	0.112527	0.754403	0.306244	0.0261922
680000	chr05	24320000	25000000	HFD	0.0558824	0.488235	0.54263	0.154637	0.772423	0.552751	0.0388847
220000	chr05	25000000	25220000	HFD	0.0636364	0.345455	3.30209	0.131715	0.701623	0.421823	0.0361195
180000	chr05	25220000	25400000	Inactive	0.105556	0.2	149.113	0.0662639	0.638618	0.119257	0.0164145
300000	chr05	25400000	25700000	Inactive	0.0766667	0.31	7.37474	0.129097	0.807419	0.375113	0.0263014
240000	chr05	25700000	25940000	Inactive	0.120833	0.291667	20.3046	0.0941818	0.540465	0.295112	0.021915
180000	chr05	25940000	26120000	Inactive	0.0888889	0.0888889	21.8428	0.0727413	0.752235	0.140099	0.0203148
140000	chr05	26120000	26260000	Inactive	0.0857143	0.485714	40.7625	0.0968075	0.632981	0.305203	0.0245354
160000	chr05	26260000	26420000	Inactive	0.06875	0.25	72.4936	0.119221	0.802715	0.294529	0.031854
200000	chr05	26420000	26620000	Inactive	0.095	0.325	30.1305	0.081338	0.549076	0.23958	0.0181105
400000	chr06	340000	740000	Inactive	0.0975	0.19	90.6781	0.0733759	0.607504	0.189864	0.0177472
280000	chr06	740000	1020000	Active	0.132143	0.189286	30.1785	0.0672754	0.502075	0.128747	0.0201563
240000	chr06	1020000	1260000	Inactive	0.104167	0.241667	32.0274	0.0763664	0.589567	0.279459	0.0162206
300000	chr06	1260000	1560000	Inactive	0.0766667	0.276667	24.0908	0.0932627	0.73031	0.268537	0.0207746
420000	chr06	1560000	1980000	Inactive	0.0857143	0.192857	41.6239	0.0703776	0.552589	0.209931	0.0189134
340000	chr06	1980000	2320000	Inactive	0.0911765	0.211765	21.5085	0.0604083	0.467488	0.158627	0.0199977
220000	chr06	2320000	2540000	Inactive	0.0772727	0.222727	21.9874	0.0887414	0.661754	0.24367	0.0192294
320000	chr06	2540000	2860000	Active	0.103125	0.24375	35.0078	0.052028	0.497937	0.0889552	0.0154617
360000	chr06	2860000	3220000	Inactive	0.0833333	0.244444	6.77502	0.0731724	0.635033	0.195153	0.0196867
820000	chr06	3220000	4040000	Inactive	0.0841463	0.245122	63.0092	0.0718044	0.525816	0.185814	0.0186375
280000	chr06	4040000	4320000	Inactive	0.0928571	0.221429	19.6915	0.0854528	0.632854	0.237649	0.0207115
180000	chr06	4320000	4500000	Inactive	0.0666667	0.322222	62.4959	0.142309	0.634998	0.426807	0.0336631
140000	chr06	4500000	4640000	Inactive	0.05	0.321429	16.2713	0.117698	0.549369	0.311899	0.0293732
180000	chr06	4640000	4820000	Inactive	0.105556	0.15	33.0079	0.0906071	0.64659	0.27963	0.0231615
260000	chr06	4820000	5080000	Active	0.138462	0.176923	35.8002	0.0519491	0.402135	0.0976538	0.0141704
320000	chr06	5080000	5400000	Inactive	0.1	0.23125	63.0001	0.077583	0.509969	0.219776	0.0207114
120000	chr06	5400000	5520000	Inactive	0.0916667	0.225	124.32	0.0880228	0.497023	0.240293	0.0186456
200000	chr06	5520000	5720000	Active	0.12	0.23	53.9307	0.0621179	0.376133	0.176425	0.0182892
200000	chr06	5720000	5920000	Inactive	0.105	0.19	15.3369	0.0785096	0.480222	0.261495	0.0152079
240000	chr06	5920000	6160000	Active	0.129167	0.120833	273.372	0.048755	0.384378	0.0942951	0.0107947
480000	chr06	6160000	6640000	Inactive	0.135417	0.322917	20.0568	0.0910595	0.547157	0.293983	0.0237167
220000	chr06	6640000	6860000	Inactive	0.1	0.227273	52.799	0.0956464	0.688845	0.282922	0.0227208
560000	chr06	6860000	7420000	Inactive	0.110714	0.305357	54.0342	0.0963885	0.521775	0.278796	0.0197247
320000	chr06	7420000	7740000	Active	0.128125	0.15625	56.8668	0.0572935	0.416115	0.146682	0.0116832
160000	chr06	7740000	7900000	Inactive	0.09375	0.13125	18.2182	0.0827926	0.492276	0.258376	0.0180246
140000	chr06	7900000	8040000	Inactive	0.107143	0.307143	33.4427	0.0981047	0.601428	0.284774	0.0213386
200000	chr06	8040000	8240000	Inactive	0.12	0.515	20.1247	0.115949	0.651246	0.424289	0.0281392
160000	chr06	8240000	8400000	Active	0.125	0.14375	25.8088	0.0481308	0.362555	0.106323	0.0166625
340000	chr06	8400000	8740000	Inactive	0.129412	0.214706	34.6177	0.0856112	0.56055	0.285173	0.0216491
140000	chr06	8740000	8880000	HFD	0.1	0.264286	8.40431	0.169065	0.914547	0.592863	0.0397684
260000	chr06	8880000	9140000	Inactive	0.0884615	0.238462	53.6745	0.0939332	0.598794	0.282603	0.0221257
180000	chr06	9140000	9320000	Inactive	0.0722222	0.322222	24.0634	0.123054	0.844026	0.403274	0.0291596
240000	chr06	9320000	9560000	HFD	0.0375	0.4625	12.6315	0.146263	0.882519	0.593299	0.0352333
540000	chr06	9560000	10100000	HFD	0.0166667	1.05185	0.00287075	0.241506	0.970204	0.884198	0.0615054
340000	chr06	10100000	10440000	HFD	0.0323529	0.638235	1.28082	0.176652	0.937401	0.810651	0.0410843
2780000	chr06	10440000	13220000	HFD	0.0028777	0.157554	0.000214657	0.420825	0.970831	0.776407	0.0546297
220000	chr06	13220000	13440000	Inactive	0.0409091	0.395455	14.8907	0.117319	0.853955	0.436299	0.0287578
280000	chr06	13440000	13720000	HFD	0.0285714	0.528571	1.10987	0.144813	0.845812	0.706166	0.0406937
240000	chr06	13720000	13960000	HFD	0.0208333	0.554167	4.4072	0.104337	0.726204	0.52698	0.0297315
300000	chr06	13960000	14260000	HFD	0.0266667	0.453333	2.53888	0.13964	0.78609	0.636841	0.0377411
240000	chr06	14260000	14500000	HFD	0.0166667	0.425	6.27846	0.155111	0.907457	0.733795	0.033142
300000	chr06	14500000	14800000	Inactive	0.0333333	0.42	9.12319	0.116168	0.793261	0.512895	0.0305833
220000	chr06	14800000	15020000	HFD	0.0454545	0.527273	5.89969	0.148633	0.918859	0.613524	0.0373922
260000	chr06	15020000	15280000	Inactive	0.0538462	0.392308	9.20803	0.102824	0.825035	0.505716	0.0248733
400000	chr06	15280000	15680000	Inactive	0.05	0.445	17.8889	0.123148	0.838149	0.527907	0.0281329
260000	chr06	15680000	15940000	HFD	0.0461538	0.530769	3.58457	0.150424	0.81083	0.658775	0.0383534
200000	chr06	15940000	16140000	HFD	0.06	0.425	9.40648	0.141121	0.819792	0.619719	0.0370628
120000	chr06	16140000	16260000	HFD	0.0666667	0.4	5.04741	0.144843	0.845738	0.674282	0.0416145
440000	chr06	16260000	16700000	Inactive	0.0727273	0.247727	9.84678	0.106293	0.831564	0.440371	0.0259623
240000	chr06	16700000	16940000	Inactive	0.0583333	0.395833	8.43307	0.102771	0.839942	0.446214	0.0281988
280000	chr06	16940000	17220000	Inactive	0.0571429	0.339286	29.9661	0.107031	0.769305	0.445614	0.0290428
180000	chr06	17220000	17400000	Inactive	0.0833333	0.322222	7.39483	0.133176	0.801936	0.426278	0.0326897
220000	chr06	17400000	17620000	Inactive	0.0863636	0.354545	24.4369	0.0817012	0.720259	0.307163	0.0207256
220000	chr06	17620000	17840000	Inactive	0.0772727	0.436364	10.9054	0.10762	0.739145	0.524758	0.028637
180000	chr06	17840000	18020000	Inactive	0.0277778	0.266667	9.95054	0.111985	0.893988	0.370745	0.0307783
300000	chr06	18020000	18320000	Inactive	0.0733333	0.376667	6.02882	0.115724	0.755147	0.452376	0.0290839
640000	chr06	18320000	18960000	HFD	0.0609375	0.53125	3.35804	0.145781	0.7988	0.610014	0.0317166
160000	chr06	18960000	19120000	Inactive	0.09375	0.24375	16.7636	0.104414	0.798712	0.328551	0.0267409
220000	chr06	19120000	19340000	Inactive	0.0681818	0.381818	10.9115	0.119338	0.655614	0.426353	0.0299479
220000	chr06	19340000	19560000	Inactive	0.113636	0.268182	23.2434	0.0864136	0.689653	0.275546	0.0222498
360000	chr06	19560000	19920000	Inactive	0.0694444	0.263889	26.2036	0.111025	0.82082	0.3035	0.0258117
240000	chr06	19920000	20160000	Inactive	0.0791667	0.316667	23.8019	0.113452	0.627911	0.353785	0.0279159
240000	chr06	20160000	20400000	Inactive	0.0541667	0.254167	44.9952	0.0786908	0.572651	0.300995	0.0233605
380000	chr06	20400000	20780000	Inactive	0.1	0.313158	26.6109	0.0809947	0.538489	0.254018	0.0224995
180000	chr06	20780000	20960000	Active	0.1	0.188889	137.142	0.0533606	0.42786	0.125864	0.0181036
260000	chr06	20960000	21220000	Inactive	0.0769231	0.280769	12.7739	0.0957669	0.623476	0.252483	0.0276059
300000	chr06	21220000	21520000	Inactive	0.0633333	0.223333	17.8259	0.0646253	0.668303	0.137339	0.0176002
200000	chr06	21520000	21720000	Inactive	0.06	0.18	46.6887	0.0564233	0.47613	0.200033	0.0160719
180000	chr06	21720000	21900000	Inactive	0.0888889	0.327778	3.67395	0.0959126	0.582821	0.317743	0.0253591
300000	chr06	21900000	22200000	Inactive	0.06	0.203333	31.3813	0.0994675	0.772141	0.296929	0.0270088
220000	chr06	22200000	22420000	Inactive	0.0954545	0.490909	2.81771	0.117878	0.717132	0.398051	0.0255926
440000	chr06	22420000	22860000	Inactive	0.0590909	0.313636	10.4244	0.0994143	0.745217	0.422275	0.0245479
420000	chr06	22860000	23280000	Inactive	0.0619048	0.342857	22.1514	0.090588	0.697231	0.401665	0.0210729
240000	chr06	23280000	23520000	Inactive	0.0958333	0.2125	21.0102	0.111609	0.714504	0.346744	0.0289996
400000	chr07	240000	640000	Inactive	0.0925	0.3075	48.8478	0.116674	0.581123	0.328728	0.0235318
420000	chr07	640000	1060000	Inactive	0.0880952	0.209524	28.1631	0.0587745	0.526558	0.148005	0.0115854
260000	chr07	1060000	1320000	Inactive	0.0884615	0.415385	13.0275	0.094629	0.668033	0.343816	0.0158977
400000	chr07	1320000	1720000	Inactive	0.1175	0.1975	34.828	0.0806296	0.540048	0.182126	0.0211799
260000	chr07	1720000	1980000	Inactive	0.0923077	0.257692	27.5489	0.0746433	0.439379	0.180306	0.0205211
480000	chr07	1980000	2460000	Inactive	0.11875	0.1875	56.9485	0.0677806	0.583842	0.141011	0.0147507
460000	chr07	2460000	2920000	Active	0.108696	0.193478	42.3724	0.0609757	0.488363	0.129331	0.0153796
480000	chr07	2920000	3400000	Inactive	0.102083	0.175	29.7291	0.0668999	0.480833	0.137955	0.0187579
300000	chr07	3400000	3700000	Active	0.123333	0.15	77.4109	0.0547953	0.49097	0.10449	0.0140625
220000	chr07	3700000	3920000	Active	0.154545	0.231818	77.5222	0.057971	0.384326	0.126422	0.0155541
380000	chr07	3920000	4300000	Active	0.128947	0.236842	30.8324	0.0641656	0.401492	0.166139	0.0182983
240000	chr07	4300000	4540000	Inactive	0.129167	0.1	61.5209	0.0693601	0.517573	0.144618	0.0176123
480000	chr07	4540000	5020000	Inactive	0.139583	0.25625	43.9157	0.0683656	0.446481	0.179445	0.0180565
220000	chr07	5020000	5240000	Inactive	0.113636	0.404545	86.8416	0.105384	0.641328	0.310209	0.0281522
260000	chr07	5240000	5500000	Active	0.123077	0.15	60.655	0.0621692	0.422447	0.123197	0.0186294
160000	chr07	5500000	5660000	Inactive	0.06875	0.2625	15.6036	0.125558	0.749476	0.419563	0.0322057
540000	chr07	5660000	6200000	HFD	0.0296296	0.651852	1.27413	0.137561	0.809053	0.53759	0.0347778
140000	chr07	6200000	6340000	Inactive	0.1	0.207143	9.5077	0.0665018	0.531565	0.179044	0.018067
360000	chr07	6340000	6700000	Inactive	0.0777778	0.313889	11.3192	0.102737	0.623419	0.332457	0.0251689
240000	chr07	6700000	6940000	Inactive	0.075	0.25	21.7851	0.0953709	0.688564	0.307356	0.020795
400000	chr07	6940000	7340000	Inactive	0.0575	0.3225	11.8954	0.0955576	0.705264	0.338593	0.0172116
340000	chr07	7340000	7680000	Inactive	0.0794118	0.397059	6.76267	0.113014	0.755758	0.474018	0.0201211
260000	chr07	7680000	7940000	Inactive	0.1	0.253846	29.747	0.0794578	0.709318	0.238214	0.0155118
260000	chr07	7940000	8200000	Inactive	0.0730769	0.334615	11.152	0.133656	0.86831	0.493779	0.0273858
220000	chr07	8200000	8420000	Inactive	0.104545	0.168182	17.1224	0.10667	0.830341	0.382726	0.0207618
180000	chr07	8420000	8600000	Inactive	0.105556	0.227778	71.012	0.0725637	0.623652	0.235756	0.0138475
300000	chr07	8600000	8900000	Inactive	0.05	0.373333	9.68389	0.0983253	0.814457	0.494742	0.0205248
500000	chr07	8900000	9400000	HFD	0.014	0.528	3.05444	0.148909	0.921967	0.761632	0.0324082
300000	chr07	9400000	9700000	HFD	0.0433333	0.563333	0.655582	0.151998	0.897407	0.745969	0.0299048
280000	chr07	9700000	9980000	Inactive	0.0321429	0.367857	1.76621	0.106688	0.73284	0.506522	0.0193632
320000	chr07	9980000	10300000	HFD	0.06875	0.45	3.70438	0.163206	0.882406	0.63971	0.0289259
260000	chr07	10300000	10560000	Inactive	0.0538462	0.546154	5.97289	0.113992	0.846917	0.65797	0.0201795
320000	chr07	10560000	10880000	HFD	0.046875	0.603125	0.00353532	0.148595	0.843114	0.682704	0.0327483
420000	chr07	10880000	11300000	HFD	0.0452381	0.602381	0.471653	0.146124	0.872382	0.692831	0.0282289
240000	chr07	11300000	11540000	Inactive	0.025	0.508333	3.43822	0.117549	0.77609	0.581465	0.0210618
200000	chr07	11540000	11740000	Inactive	0.05	0.405	7.21111	0.143254	0.827756	0.63497	0.0253434
240000	chr07	11740000	11980000	Inactive	0.05	0.445833	7.97651	0.122668	0.829205	0.556627	0.0215222
660000	chr07	11980000	12640000	HFD	0.05	0.442424	5.71416	0.176577	0.871655	0.595783	0.0407999
860000	chr07	12640000	13500000	HFD	0.0139535	0.538372	0.0225193	0.351495	0.951588	0.83432	0.0429197
980000	chr07	13500000	14480000	HFD	0.0469388	0.558163	2.16098	0.16713	0.883917	0.70237	0.0442358
300000	chr07	14480000	14780000	HFD	0.0333333	0.533333	2.44335	0.156952	0.847167	0.673781	0.0412992
340000	chr07	14780000	15120000	HFD	0.0382353	0.438235	1.53446	0.151052	0.868971	0.657622	0.0382526
620000	chr07	15120000	15740000	HFD	0.0322581	0.501613	4.08225	0.171085	0.884898	0.676403	0.0419301
240000	chr07	15740000	15980000	HFD	0.0416667	0.541667	1.67968	0.127346	0.877425	0.670113	0.0364303
280000	chr07	15980000	16260000	Inactive	0.05	0.239286	8.8854	0.103314	0.795476	0.338079	0.024515
280000	chr07	16260000	16540000	HFD	0.0678571	0.560714	0.97335	0.160489	0.828428	0.625915	0.0425458
460000	chr07	16540000	17000000	HFD	0.0369565	0.523913	3.2047	0.155373	0.853271	0.614213	0.0400941
200000	chr07	17000000	17200000	Inactive	0.13	0.38	16.5833	0.123122	0.646514	0.447857	0.0319756
480000	chr07	17200000	17680000	HFD	0.0291667	0.385417	6.5241	0.132848	0.832048	0.545226	0.0308742
160000	chr07	17680000	17840000	Inactive	0.05	0.4125	18.3648	0.0999083	0.709544	0.434199	0.0246874
260000	chr07	17840000	18100000	HFD	0.0461538	0.426923	14.8661	0.145403	0.826488	0.654612	0.0334596
360000	chr07	18100000	18460000	HFD	0.075	0.469444	12.3782	0.161629	0.834537	0.607392	0.0380015
320000	chr07	18460000	18780000	Inactive	0.059375	0.440625	23.1126	0.113709	0.761433	0.4022	0.026394
300000	chr07	18780000	19080000	Inactive	0.0633333	0.423333	8.50279	0.118293	0.779916	0.449662	0.0293977
440000	chr07	19080000	19520000	Inactive	0.0772727	0.361364	23.7832	0.0994527	0.741881	0.346298	0.0230635
200000	chr07	19520000	19720000	HFD	0.055	0.7	0.197761	0.174884	0.902398	0.749635	0.0397634
300000	chr07	19720000	20020000	HFD	0.04	0.45	0.529499	0.120172	0.804373	0.494221	0.0277834
220000	chr07	20020000	20240000	Inactive	0.0727273	0.536364	32.4449	0.153279	0.763674	0.565101	0.0388265
160000	chr07	20240000	20400000	Inactive	0.08125	0.31875	4.24847	0.101828	0.840335	0.341456	0.0249555
300000	chr07	20400000	20700000	Inactive	0.0866667	0.256667	32.3855	0.0909449	0.721296	0.247796	0.0223607
220000	chr07	20700000	20920000	HFD	0.0636364	0.427273	10.0992	0.149377	0.89525	0.485324	0.0365961
380000	chr07	20920000	21300000	Inactive	0.0868421	0.315789	21.7923	0.122301	0.780144	0.372094	0.0295331
200000	chr07	21300000	21500000	Inactive	0.085	0.215	49.2901	0.0821234	0.660173	0.235096	0.0166341
620000	chr07	21500000	22120000	Inactive	0.114516	0.240323	76.3925	0.0790641	0.444479	0.20608	0.0193605
180000	chr07	22120000	22300000	Inactive	0.0833333	0.266667	29.2424	0.0967554	0.662144	0.263367	0.0212051
320000	chr07	22300000	22620000	Inactive	0.090625	0.215625	31.0918	0.0715821	0.497985	0.216346	0.0159819
520000	chr07	22620000	23140000	Inactive	0.0980769	0.259615	29.5171	0.0879763	0.556738	0.264651	0.0212643
240000	chr07	23140000	23380000	Inactive	0.104167	0.125	64.5836	0.0755801	0.478651	0.232316	0.0186088
160000	chr07	23380000	23540000	Active	0.125	0.21875	13.582	0.061323	0.360919	0.170486	0.0182024
220000	chr07	23540000	23760000	Inactive	0.109091	0.104545	48.3567	0.0647836	0.582465	0.129515	0.0179636
180000	chr07	23760000	23940000	Active	0.116667	0.283333	15.9101	0.06431	0.371093	0.173768	0.0210381
320000	chr07	23940000	24260000	Inactive	0.103125	0.29375	33.6364	0.0952874	0.531922	0.281665	0.0280577
260000	chr07	24260000	24520000	Inactive	0.0769231	0.169231	39.1445	0.0694642	0.485292	0.154588	0.0168383
240000	chr07	24520000	24760000	Active	0.1	0.133333	48.2214	0.0359601	0.238416	0.0759238	0.012825
660000	chr07	24760000	25420000	Active	0.115152	0.140909	40.324	0.0483064	0.35654	0.093857	0.0152464
240000	chr07	25420000	25660000	Inactive	0.1	0.166667	41.1524	0.0674164	0.486516	0.177564	0.0162226
200000	chr07	25660000	25860000	Inactive	0.12	0.275	7.09046	0.0933199	0.509937	0.313691	0.0256544
360000	chr07	25860000	26220000	Active	0.119444	0.188889	59.8696	0.0636109	0.452246	0.165733	0.01712
240000	chr07	26220000	26460000	Inactive	0.1125	0.2125	14.937	0.0999825	0.583501	0.26049	0.0234582
260000	chr07	26460000	26720000	Active	0.142308	0.15	62.388	0.0480351	0.286414	0.0866574	0.0181332
300000	chr07	26720000	27020000	Inactive	0.0833333	0.286667	13.7992	0.0967305	0.455532	0.293093	0.0265598
280000	chr07	27020000	27300000	Inactive	0.107143	0.153571	54.4348	0.0738549	0.512081	0.147706	0.0181808
520000	chr07	27300000	27820000	Inactive	0.0923077	0.157692	31.3085	0.071361	0.535798	0.151967	0.0202803
340000	chr07	27820000	28160000	Inactive	0.1	0.155882	31.5229	0.0698594	0.559994	0.142926	0.0185929
180000	chr07	28160000	28340000	Inactive	0.105556	0.25	24.7963	0.0938292	0.657162	0.28032	0.0215386
280000	chr07	28340000	28620000	Inactive	0.0714286	0.360714	14.5188	0.114134	0.819248	0.41647	0.0304083
240000	chr07	28620000	28860000	Inactive	0.0666667	0.316667	29.092	0.129306	0.762046	0.421451	0.0296707
640000	chr07	28860000	29500000	Inactive	0.0546875	0.3875	6.54519	0.103864	0.751741	0.36469	0.0266577
320000	chr07	29500000	29820000	Inactive	0.065625	0.25	12.2061	0.0856169	0.772588	0.270573	0.0204629
160000	chr07	29820000	29980000	Inactive	0.04375	0.375	24.5053	0.0780354	0.601433	0.281804	0.0274284
180000	chr07	29980000	30160000	Inactive	0.0888889	0.288889	13.0055	0.128017	0.848034	0.417706	0.0357001
200000	chr07	30160000	30360000	Inactive	0.075	0.375	25.0197	0.0781594	0.648256	0.26811	0.0199417
200000	chr08	200000	400000	Active	0.09	0.25	42.8378	0.058231	0.576914	0.143664	0.0180392
200000	chr08	400000	600000	HFD	0.02	0.6	0.333777	0.138133	0.910008	0.71454	0.0333022
180000	chr08	600000	780000	Inactive	0.0944444	0.322222	17.616	0.120754	0.720879	0.379878	0.0282449
200000	chr08	780000	980000	Inactive	0.07	0.21	20.9371	0.0830665	0.70402	0.231038	0.0192175
720000	chr08	980000	1700000	HFD	0.0625	0.451389	11.0948	0.126015	0.832314	0.468455	0.0313475
280000	chr08	1700000	1980000	Inactive	0.0607143	0.246429	17.7618	0.0911035	0.758844	0.35626	0.0259064
460000	chr08	1980000	2440000	Inactive	0.0521739	0.358696	20.9704	0.116752	0.809834	0.443407	0.0287389
220000	chr08	2440000	2660000	Inactive	0.109091	0.363636	21.9484	0.133676	0.836989	0.471865	0.0306071
240000	chr08	2660000	2900000	HFD	0.0458333	0.408333	2.85357	0.147922	0.879444	0.638019	0.0389053
160000	chr08	2900000	3060000	Inactive	0.05625	0.3875	10.486	0.112346	0.909512	0.405547	0.0278636
340000	chr08	3060000	3400000	HFD	0.0441176	0.514706	4.60918	0.175198	0.820452	0.573393	0.0406936
460000	chr08	3400000	3860000	HFD	0.0608696	0.45	6.2594	0.167628	0.842227	0.627028	0.0410437
180000	chr08	3860000	4040000	Inactive	0.0555556	0.294444	12.5207	0.107668	0.817134	0.362783	0.0281442
360000	chr08	4040000	4400000	Inactive	0.05	0.352778	6.54955	0.108018	0.761727	0.430885	0.0273599
700000	chr08	4400000	5100000	HFD	0.0285714	0.532857	9.77042	0.136754	0.841764	0.676223	0.0365298
320000	chr08	5100000	5420000	HFD	0.028125	0.515625	6.07666	0.139649	0.842146	0.665678	0.035863
240000	chr08	5420000	5660000	Inactive	0.05	0.370833	9.36318	0.128386	0.88113	0.644156	0.0263236
320000	chr08	5660000	5980000	HFD	0.05625	0.440625	11.6595	0.12462	0.830157	0.588548	0.029653
400000	chr08	5980000	6380000	HFD	0.0325	1.345	0.00537675	0.201397	0.968639	0.874217	0.0590416
540000	chr08	6380000	6920000	HFD	0.0203704	1.4037	0.00489367	0.200764	0.973015	0.889278	0.056738
840000	chr08	6920000	7760000	HFD	0.0238095	1.25833	0.00164204	0.206648	0.97207	0.887734	0.0569657
380000	chr08	7760000	8140000	HFD	0.0157895	0.592105	0.129403	0.279699	0.979285	0.886592	0.0458498
600000	chr08	8140000	8740000	HFD	0.0216667	1.325	0.000865354	0.20043	0.971909	0.891782	0.0579909
680000	chr08	8740000	9420000	HFD	0.0279412	1.16176	0.00037289	0.196923	0.967852	0.886197	0.0551338
220000	chr08	9420000	9640000	HFD	0.0590909	0.504545	14.9293	0.145276	0.659635	0.522538	0.0367798
120000	chr08	9640000	9760000	Inactive	0.075	0.325	23.7199	0.103991	0.761733	0.522238	0.0190949
460000	chr08	9760000	10220000	Inactive	0.0608696	0.376087	14.9427	0.125651	0.766481	0.469514	0.0326831
320000	chr08	10220000	10540000	Inactive	0.065625	0.334375	15.579	0.123923	0.859304	0.59081	0.0262565
420000	chr08	10540000	10960000	HFD	0.05	0.678571	4.04617	0.132134	0.788461	0.556643	0.03468
140000	chr08	10960000	11100000	Inactive	0.0571429	0.357143	7.2683	0.0906916	0.643765	0.409973	0.0298132
300000	chr08	11100000	11400000	HFD	0.0466667	0.47	3.51941	0.142902	0.785622	0.602801	0.0372651
260000	chr08	11400000	11660000	Inactive	0.0846154	0.419231	19.0372	0.118007	0.682295	0.407291	0.0300036
380000	chr08	11660000	12040000	Inactive	0.0605263	0.339474	27.497	0.111711	0.631955	0.427366	0.0296956
440000	chr08	12040000	12480000	Inactive	0.0727273	0.461364	15.9049	0.100625	0.631263	0.416552	0.0198048
180000	chr08	12480000	12660000	Inactive	0.0555556	0.322222	12.304	0.0696068	0.575306	0.295807	0.0140279
380000	chr08	12660000	13040000	Inactive	0.0684211	0.3	119.529	0.067536	0.489438	0.225157	0.0168903
620000	chr08	13040000	13660000	Inactive	0.0822581	0.214516	65.7509	0.0829599	0.654972	0.219043	0.0166099
180000	chr08	13660000	13840000	Inactive	0.0888889	0.155556	58.2249	0.0629055	0.546338	0.161975	0.0160985
160000	chr08	13840000	14000000	Active	0.08125	0.2375	45.2369	0.0532162	0.459102	0.112479	0.014337
160000	chr08	14000000	14160000	Active	0.0875	0.2	46.1464	0.0582973	0.358089	0.135528	0.0218045
400000	chr08	14160000	14560000	Inactive	0.0825	0.2725	20.0579	0.0964017	0.537242	0.2855	0.0211033
320000	chr08	14560000	14880000	Inactive	0.071875	0.290625	17.7627	0.101202	0.710717	0.333994	0.0275503
400000	chr08	14880000	15280000	Active	0.095	0.175	75.8817	0.0647707	0.411208	0.142691	0.0181667
220000	chr08	15280000	15500000	Inactive	0.136364	0.227273	14.9326	0.0706962	0.444964	0.189739	0.019498
380000	chr08	15500000	15880000	Inactive	0.115789	0.2	43.3724	0.0792356	0.487716	0.218769	0.0218718
320000	chr08	15880000	16200000	Inactive	0.10625	0.225	25.6428	0.0630375	0.439695	0.162508	0.0202683
320000	chr08	16200000	16520000	Active	0.1	0.2375	40.9149	0.0570453	0.455663	0.113314	0.0179511
300000	chr08	16520000	16820000	Inactive	0.116667	0.283333	48.5713	0.06925	0.427038	0.17451	0.0201073
180000	chr08	16820000	17000000	Inactive	0.127778	0.166667	47.8436	0.0681569	0.554988	0.154106	0.0163709
180000	chr08	17000000	17180000	Active	0.111111	0.166667	48.2728	0.0639943	0.442563	0.167486	0.0183815
200000	chr08	17180000	17380000	Active	0.145	0.215	55.6385	0.0461663	0.246259	0.10934	0.0151568
260000	chr08	17380000	17640000	Inactive	0.119231	0.273077	17.0837	0.0842452	0.429381	0.224223	0.0239551
360000	chr08	17640000	18000000	Active	0.116667	0.202778	50.234	0.0615818	0.364704	0.136505	0.0209007
200000	chr08	18000000	18200000	Inactive	0.105	0.175	24.115	0.0614147	0.509789	0.160504	0.0169509
180000	chr08	18200000	18380000	Active	0.111111	0.183333	45.8056	0.0449604	0.23697	0.0912001	0.0175936
500000	chr08	18380000	18880000	Active	0.086	0.156	129.483	0.0678577	0.456648	0.179038	0.0176734
220000	chr08	18880000	19100000	Active	0.1	0.259091	13.3488	0.0617396	0.348302	0.151504	0.0166515
200000	chr08	19100000	19300000	Inactive	0.11	0.255	22.4289	0.0794142	0.599997	0.223664	0.0200464
800000	chr08	19300000	20100000	Active	0.11125	0.18375	44.3326	0.0623338	0.426323	0.129451	0.0191348
380000	chr08	20100000	20480000	Active	0.121053	0.123684	56.2295	0.0522884	0.391364	0.101037	0.0133889
580000	chr08	20480000	21060000	Inactive	0.110345	0.167241	27.0789	0.0711533	0.454707	0.165479	0.0186552
60000	chr08	21060000	21120000	Inactive	0.0833333	0.383333	3.47336	0.109178	0.709585	0.340484	0.0273725
520000	chr08	21120000	21640000	Active	0.0846154	0.215385	39.0751	0.0637817	0.542536	0.116866	0.01828
180000	chr08	21640000	21820000	Active	0.122222	0.327778	24.2239	0.0647321	0.330026	0.160917	0.0234261
240000	chr08	21820000	22060000	Active	0.120833	0.0625	48.7116	0.0432854	0.36692	0.0713835	0.0147155
200000	chr08	22060000	22260000	Active	0.105	0.29	39.0112	0.0583899	0.434074	0.116562	0.0167478
200000	chr08	22260000	22460000	Inactive	0.115	0.19	59.1628	0.0903608	0.515496	0.18136	0.0234734
160000	chr08	22460000	22620000	Active	0.15	0.175	31.3203	0.0455318	0.270505	0.0810724	0.0168156
220000	chr08	22620000	22840000	Inactive	0.109091	0.295455	39.8616	0.102219	0.525081	0.258321	0.0235818
940000	chr08	22840000	23780000	Active	0.109574	0.17234	44.4501	0.0640289	0.456171	0.129396	0.0178316
160000	chr08	23780000	23940000	Inactive	0.1	0.175	46.3561	0.0760459	0.459376	0.19791	0.020086
260000	chr08	23940000	24200000	Inactive	0.0961538	0.203846	59.1851	0.083253	0.562562	0.223905	0.022524
300000	chr08	24200000	24500000	Inactive	0.08	0.213333	21.635	0.085356	0.550605	0.20285	0.019966
200000	chr09	480000	680000	Inactive	0.105	0.2	39.8134	0.061373	0.547635	0.136015	0.0129259
200000	chr09	680000	880000	Inactive	0.095	0.27	32.7323	0.0976615	0.475824	0.289693	0.0231646
140000	chr09	880000	1020000	Inactive	0.142857	0.464286	1.78329	0.0969842	0.505931	0.361855	0.0270339
320000	chr09	1020000	1340000	Inactive	0.084375	0.146875	50.1999	0.0702481	0.639262	0.12212	0.0176762
180000	chr09	1340000	1520000	Inactive	0.122222	0.183333	54.4861	0.0793484	0.546719	0.136542	0.0201197
180000	chr09	1520000	1700000	Inactive	0.111111	0.4	9.65741	0.127616	0.657968	0.377015	0.0261296
200000	chr09	1700000	1900000	Inactive	0.055	0.26	45.5675	0.0845389	0.63937	0.232313	0.0200885
200000	chr09	1900000	2100000	Active	0.115	0.25	48.0544	0.0664158	0.568706	0.0990623	0.0195606
260000	chr09	2100000	2360000	Inactive	0.146154	0.253846	41.5792	0.0776978	0.620419	0.167793	0.0191026
420000	chr09	2360000	2780000	Inactive	0.0809524	0.32619	22.7873	0.104746	0.653206	0.305686	0.0264645
200000	chr09	2780000	2980000	Inactive	0.12	0.25	23.2159	0.0942878	0.515387	0.276217	0.0256353
520000	chr09	2980000	3500000	Inactive	0.0865385	0.2	24.0383	0.0881829	0.58913	0.258233	0.021788
360000	chr09	3500000	3860000	Active	0.130556	0.197222	103.367	0.0636126	0.497838	0.135395	0.0184935
200000	chr09	3860000	4060000	Inactive	0.125	0.24	37.8644	0.0802164	0.564395	0.193837	0.0235918
260000	chr09	4060000	4320000	Inactive	0.0653846	0.288462	31.6365	0.0879424	0.643711	0.259402	0.0211634
180000	chr09	4320000	4500000	Inactive	0.0777778	0.277778	1.60031	0.125638	0.650519	0.418819	0.0255657
220000	chr09	4500000	4720000	Inactive	0.0909091	0.263636	32.8089	0.0792198	0.607631	0.198482	0.0177676
340000	chr09	4720000	5060000	Inactive	0.0794118	0.758824	2.38589	0.0983645	0.696937	0.360633	0.0226653
200000	chr09	5060000	5260000	Inactive	0.08	0.465	50.3182	0.108977	0.557763	0.300712	0.0258157
280000	chr09	5260000	5540000	HFD	0.0821429	0.389286	9.58035	0.13918	0.762021	0.511925	0.0319353
380000	chr09	5540000	5920000	Inactive	0.0657895	0.339474	17.9896	0.0934948	0.628575	0.251444	0.0274459
340000	chr09	5920000	6260000	Inactive	0.0823529	0.341176	11.2718	0.0988809	0.664753	0.363133	0.0229339
120000	chr09	6260000	6380000	Inactive	0.1	0.25	50.3999	0.110237	0.562135	0.236648	0.0280909
340000	chr09	6380000	6720000	Inactive	0.0970588	0.279412	33.6476	0.0907636	0.592759	0.313608	0.0216048
240000	chr09	6720000	6960000	HFD	0.0458333	0.466667	7.93231	0.14545	0.82148	0.465274	0.0337718
320000	chr09	6960000	7280000	Inactive	0.059375	0.334375	25.6738	0.109876	0.811061	0.414262	0.0260505
480000	chr09	7280000	7760000	HFD	0.0395833	0.364583	1.89161	0.144362	0.909999	0.779186	0.0360939
200000	chr09	7760000	7960000	HFD	0.055	0.405	3.66582	0.167976	0.886472	0.739675	0.0391921
420000	chr09	7960000	8380000	HFD	0.0428571	0.530952	7.72958	0.157903	0.825707	0.668316	0.0416475
500000	chr09	8380000	8880000	HFD	0.082	0.424	8.89876	0.145052	0.823285	0.530659	0.0341963
280000	chr09	8880000	9160000	Inactive	0.025	0.339286	7.95925	0.116813	0.808581	0.55812	0.0328371
320000	chr09	9160000	9480000	HFD	0.05	0.54375	1.24922	0.150017	0.751005	0.55965	0.037523
340000	chr09	9480000	9820000	HFD	0.0441176	0.694118	3.55102	0.12735	0.796289	0.586562	0.0264931
380000	chr09	9820000	10200000	HFD	0.0473684	0.644737	0.163712	0.116245	0.833538	0.600072	0.0362635
280000	chr09	10200000	10480000	HFD	0.0392857	0.553571	3.97122	0.120366	0.744537	0.501398	0.0252031
380000	chr09	10480000	10860000	Inactive	0.0473684	0.413158	1.69511	0.129914	0.803204	0.587345	0.0232526
240000	chr09	10860000	11100000	HFD	0.0625	0.666667	1.18865	0.154171	0.817861	0.659716	0.0276676
260000	chr09	11100000	11360000	HFD	0.0384615	0.565385	5.82582	0.162575	0.885837	0.672436	0.0314762
220000	chr09	11360000	11580000	HFD	0.0363636	0.640909	0.019465	0.177504	0.828635	0.685511	0.0317434
220000	chr09	11580000	11800000	HFD	0.0545455	0.577273	0.145945	0.187378	0.934773	0.810588	0.033613
740000	chr09	11800000	12540000	HFD	0.0445946	0.655405	0.184613	0.151434	0.841074	0.690996	0.0277074
420000	chr09	12540000	12960000	HFD	0.0214286	0.77381	0.16023	0.168777	0.927493	0.81229	0.030986
120000	chr09	12960000	13080000	HFD	0.0166667	0.733333	0.417957	0.154532	0.85543	0.741262	0.0333032
200000	chr09	13080000	13280000	HFD	0.045	0.49	0.148891	0.149865	0.844881	0.732695	0.0302152
240000	chr09	13280000	13520000	HFD	0.0625	0.704167	1.23362	0.14663	0.835901	0.625276	0.0307014
340000	chr09	13520000	13860000	HFD	0.0176471	0.594118	0.0461799	0.17344	0.91058	0.781403	0.0324274
360000	chr09	13860000	14220000	HFD	0.0444444	0.683333	0.00734526	0.160554	0.892548	0.742941	0.0309165
380000	chr09	14220000	14600000	HFD	0.05	0.673684	0.0893633	0.174476	0.89158	0.741632	0.0328708
360000	chr09	14600000	14960000	HFD	0.0388889	0.597222	0.757468	0.114045	0.826719	0.604259	0.0220249
200000	chr09	14960000	15160000	Inactive	0.045	0.37	11.5095	0.115373	0.876556	0.523876	0.0188434
320000	chr09	15160000	15480000	Inactive	0.04375	0.5125	10.8991	0.126189	0.771607	0.542752	0.0212283
180000	chr09	15480000	15660000	HFD	0.0611111	0.455556	7.07826	0.146896	0.896776	0.58656	0.0290651
420000	chr09	15660000	16080000	Inactive	0.0452381	0.485714	5.19978	0.113634	0.870839	0.564447	0.0238759
220000	chr09	16080000	16300000	Inactive	0.109091	0.304545	3.86375	0.134882	0.860701	0.66928	0.0231813
620000	chr09	16300000	16920000	HFD	0.0290323	0.414516	0.292592	0.142197	0.928948	0.79751	0.0269283
420000	chr09	16920000	17340000	HFD	0.0214286	0.983333	0.0334618	0.181966	0.979102	0.893664	0.0364172
660000	chr09	17340000	18000000	HFD	0.0666667	0.459091	5.07651	0.143968	0.8779	0.63689	0.026949
260000	chr09	18000000	18260000	HFD	0.0653846	0.511538	3.11112	0.148685	0.946903	0.511386	0.030409
160000	chr09	18260000	18420000	HFD	0.0125	0.7125	0.387592	0.119681	0.932343	0.699485	0.0227313
220000	chr09	18420000	18640000	Inactive	0.0318182	0.427273	4.76613	0.0963185	0.773618	0.52778	0.01754
240000	chr09	18640000	18880000	HFD	0.0458333	0.458333	1.15474	0.155679	0.945119	0.697213	0.0311704
540000	chr09	18880000	19420000	Inactive	0.05	0.42963	1.8186	0.133853	0.82348	0.606968	0.0258506
220000	chr09	19420000	19640000	HFD	0.0409091	0.531818	4.83533	0.127055	0.866345	0.639457	0.0330631
340000	chr09	19640000	19980000	HFD	0.0411765	0.470588	10.6874	0.126527	0.842926	0.50646	0.0310327
220000	chr09	19980000	20200000	HFD	0.0545455	0.404545	2.71018	0.121412	0.81705	0.582263	0.0335842
120000	chr09	20200000	20320000	Inactive	0.05	0.383333	20.4039	0.130288	0.965908	0.415731	0.0303503
220000	chr09	20320000	20540000	Inactive	0.0863636	0.472727	9.19751	0.119985	0.839205	0.529347	0.0242582
160000	chr09	20540000	20700000	Inactive	0.06875	0.53125	25.8909	0.114933	0.70704	0.399963	0.0346528
200000	chr09	20700000	20900000	HFD	0.035	0.77	6.03358	0.146732	0.866396	0.656022	0.0361335
200000	chr09	20900000	21100000	HFD	0.065	0.405	9.631	0.179123	0.822118	0.643883	0.0431484
460000	chr09	21100000	21560000	Inactive	0.0652174	0.413043	7.18246	0.105601	0.815862	0.450882	0.0277641
140000	chr09	21560000	21700000	Inactive	0.0642857	0.285714	31.9842	0.108637	0.861751	0.363854	0.0284159
240000	chr09	21700000	21940000	Inactive	0.0916667	0.295833	2.1186	0.109862	0.751445	0.513428	0.0282634
340000	chr09	21940000	22280000	Inactive	0.0558824	0.414706	13.2645	0.102736	0.74608	0.422341	0.0278408
220000	chr09	22280000	22500000	Inactive	0.0454545	0.604545	1.46148	0.107518	0.635727	0.422425	0.0289798
180000	chr09	22500000	22680000	HFD	0.0555556	0.661111	1.26885	0.197526	0.843667	0.686891	0.0483052
240000	chr09	22680000	22920000	Inactive	0.0916667	0.2625	16.6062	0.0904177	0.746944	0.244894	0.0225806
260000	chr09	22920000	23180000	Inactive	0.103846	0.319231	20.5376	0.0902429	0.645194	0.248304	0.0192567
220000	chr09	23180000	23400000	HFD	0.0454545	0.486364	1.50241	0.121441	0.806098	0.49598	0.0284327
480000	chr09	23400000	23880000	HFD	0.05	0.73125	0.230625	0.150567	0.853563	0.591044	0.0399662
180000	chr09	23880000	24060000	HFD	0.0444444	0.461111	1.13148	0.143532	0.849209	0.585536	0.0350436
260000	chr10	200000	460000	Active	0.111538	0.138462	167.03	0.0578979	0.440855	0.111374	0.0146785
360000	chr10	460000	820000	Inactive	0.113889	0.316667	48.0468	0.0951229	0.573081	0.352728	0.0240537
400000	chr10	820000	1220000	Inactive	0.12	0.135	61.0262	0.065467	0.499172	0.131415	0.0179088
460000	chr10	1220000	1680000	Inactive	0.0869565	0.391304	16.7628	0.125136	0.644435	0.471292	0.0306624
280000	chr10	1680000	1960000	Active	0.135714	0.135714	51.3524	0.0701621	0.428389	0.147622	0.0189335
220000	chr10	1960000	2180000	Inactive	0.113636	0.272727	37.1211	0.103019	0.551288	0.336833	0.0286072
340000	chr10	2180000	2520000	Inactive	0.0970588	0.476471	36.4247	0.107345	0.57044	0.30487	0.0302874
300000	chr10	2520000	2820000	Inactive	0.12	0.283333	33.5098	0.0666746	0.43131	0.156043	0.0210882
240000	chr10	2820000	3060000	Active	0.1125	0.15	47.7595	0.0605372	0.455392	0.122807	0.0173929
240000	chr10	3060000	3300000	Inactive	0.0791667	0.425	4.46817	0.0916574	0.550471	0.273177	0.0228937
140000	chr10	3300000	3440000	Active	0.15	0.192857	175.469	0.05862	0.448314	0.117062	0.0170044
320000	chr10	3440000	3760000	HFD	0.09375	0.38125	5.07444	0.117539	0.659076	0.431683	0.0329124
280000	chr10	3760000	4040000	Inactive	0.110714	0.4	8.64618	0.127533	0.574889	0.453348	0.0339522
120000	chr10	4040000	4160000	Inactive	0.141667	0.408333	2.92302	0.114009	0.582072	0.302314	0.0308753
380000	chr10	4160000	4540000	Inactive	0.113158	0.2	22.0617	0.0871221	0.478551	0.243265	0.0245043
200000	chr10	4540000	4740000	Active	0.11	0.175	51.0226	0.0608742	0.529359	0.13644	0.0156694
260000	chr10	4740000	5000000	Inactive	0.0884615	0.176923	25.8555	0.0691116	0.514938	0.144513	0.0192794
180000	chr10	5000000	5180000	Inactive	0.0611111	0.361111	1.32828	0.101911	0.487992	0.358632	0.0271234
440000	chr10	5180000	5620000	Inactive	0.0909091	0.170455	32.8712	0.0770316	0.544886	0.178266	0.0221282
500000	chr10	5620000	6120000	Active	0.108	0.182	43.8941	0.0620346	0.431674	0.151926	0.0184366
380000	chr10	6120000	6500000	Inactive	0.105263	0.239474	49.7871	0.0685791	0.472817	0.164084	0.0205262
240000	chr10	6500000	6740000	Inactive	0.108333	0.2375	20.7555	0.108511	0.642527	0.368684	0.0261878
180000	chr10	6740000	6920000	Inactive	0.0333333	0.511111	1.35397	0.0903806	0.633577	0.321539	0.0231195
360000	chr10	6920000	7280000	Active	0.0944444	0.236111	49.0729	0.050935	0.394722	0.109517	0.0164083
160000	chr10	7280000	7440000	Active	0.1	0.14375	41.9143	0.0586772	0.425159	0.130137	0.0193087
320000	chr10	7440000	7760000	Active	0.0875	0.1625	23.5173	0.0522407	0.415934	0.120628	0.0169249
520000	chr10	7760000	8280000	HFD	0.0769231	0.361538	3.64977	0.141223	0.826475	0.494838	0.032632
320000	chr10	8280000	8600000	Inactive	0.096875	0.228125	10.9839	0.0874642	0.598612	0.246878	0.0232886
920000	chr10	8600000	9520000	Inactive	0.0771739	0.343478	10.6784	0.122862	0.715599	0.444583	0.02759
200000	chr10	9520000	9720000	Inactive	0.12	0.335	389.918	0.0909302	0.699203	0.279719	0.021398
220000	chr10	9720000	9940000	Inactive	0.109091	0.313636	310.537	0.101763	0.668157	0.336142	0.0250671
220000	chr10	9940000	10160000	Inactive	0.109091	0.240909	32.4147	0.105591	0.629726	0.308015	0.0277599
400000	chr10	10160000	10560000	HFD	0.05	0.5025	2.16657	0.125166	0.790797	0.568654	0.033188
120000	chr10	10560000	10680000	Inactive	0.0666667	0.358333	7.51574	0.095011	0.640503	0.368731	0.0244452
220000	chr10	10680000	10900000	HFD	0.0272727	1.01818	0.00923317	0.119929	0.679546	0.473577	0.0289251
120000	chr10	10900000	11020000	HFD	0.0916667	0.5	2.41466	0.147554	0.681798	0.54246	0.036764
140000	chr10	11020000	11160000	Inactive	0.0357143	0.45	11.0709	0.109161	0.72752	0.449309	0.0272274
160000	chr10	11160000	11320000	Inactive	0.06875	0.4	53.1671	0.120209	0.63546	0.370554	0.0340745
140000	chr10	11320000	11460000	Active	0.0785714	0.178571	52.8045	0.0628857	0.5402	0.13065	0.0176142
620000	chr10	11460000	12080000	Inactive	0.066129	0.370968	24.596	0.121948	0.656396	0.390295	0.0299757
200000	chr10	12080000	12280000	Inactive	0.095	0.24	37.2303	0.150505	0.702404	0.523438	0.036483
280000	chr10	12280000	12560000	Inactive	0.0535714	0.275	14.6481	0.115853	0.918921	0.368331	0.0272576
180000	chr10	12560000	12740000	Inactive	0.0666667	0.338889	12.1948	0.128799	0.782253	0.444711	0.0288858
420000	chr10	12740000	13160000	Inactive	0.0619048	0.27381	13.4027	0.104503	0.828939	0.401938	0.023345
320000	chr10	13160000	13480000	HFD	0.046875	0.578125	0.373356	0.159798	0.872675	0.603928	0.0385959
300000	chr10	13480000	13780000	HFD	0.05	0.746667	0.0661354	0.130497	0.838893	0.518637	0.0297105
300000	chr10	13780000	14080000	Inactive	0.0766667	0.233333	21.0677	0.096011	0.791326	0.325743	0.0232406
360000	chr10	14080000	14440000	HFD	0.0777778	0.633333	0.3067	0.142477	0.784938	0.585456	0.0341129
300000	chr10	14440000	14740000	HFD	0.03	0.59	1.29887	0.126488	0.843066	0.612404	0.0327775
180000	chr10	14740000	14920000	HFD	0.0722222	0.355556	0.610626	0.153351	0.718855	0.541732	0.0377604
440000	chr10	14920000	15360000	Inactive	0.0454545	0.481818	10.3947	0.109937	0.708834	0.451604	0.0269069
500000	chr10	15360000	15860000	HFD	0.07	0.624	1.02701	0.1678	0.887655	0.710429	0.0461293
240000	chr10	15860000	16100000	Inactive	0.0416667	0.35	10.8725	0.0758495	0.702183	0.39741	0.0216004
160000	chr10	16100000	16260000	HFD	0.05	0.59375	1.94081	0.141159	0.794046	0.61737	0.0372878
300000	chr10	16260000	16560000	Inactive	0.06	0.53	19.0608	0.131179	0.867691	0.574602	0.0280441
180000	chr10	16560000	16740000	HFD	0.0388889	0.494444	5.52337	0.121864	0.814506	0.599678	0.0312556
200000	chr10	16740000	16940000	HFD	0.04	0.39	4.37221	0.156516	0.8352	0.561275	0.0385819
220000	chr10	16940000	17160000	HFD	0.0545455	0.545455	0.329807	0.173923	0.932194	0.732278	0.0414778
140000	chr10	17160000	17300000	Inactive	0.0571429	0.5	7.2655	0.0988174	0.855551	0.369326	0.0228854
200000	chr10	17300000	17500000	HFD	0.025	0.55	0.00714498	0.141748	0.89522	0.673076	0.0303268
220000	chr10	17500000	17720000	HFD	0.0454545	0.590909	5.52326	0.161941	0.862933	0.660118	0.0390094
300000	chr10	17720000	18020000	HFD	0.0433333	0.53	1.82496	0.147272	0.835827	0.694079	0.0368651
400000	chr10	18020000	18420000	HFD	0.0225	0.6425	0.630737	0.161746	0.934016	0.74928	0.0391702
240000	chr10	18420000	18660000	Inactive	0.0333333	0.358333	2.93193	0.118778	0.890638	0.510421	0.0277614
160000	chr10	18660000	18820000	HFD	0.06875	0.55	1.84649	0.162119	0.900031	0.67239	0.0373526
200000	chr10	18820000	19020000	Inactive	0.065	0.24	120.423	0.113366	0.857207	0.546616	0.0255978
900000	chr10	19020000	19920000	HFD	0.04	0.498889	0.762364	0.184336	0.937963	0.724317	0.0442336
280000	chr10	19920000	20200000	HFD	0.0392857	0.392857	0.19717	0.166086	0.935854	0.47275	0.037498
140000	chr10	20200000	20340000	HFD	0.0357143	0.557143	0.969273	0.263296	0.928906	0.794106	0.0363754
340000	chr10	20340000	20680000	HFD	0.0441176	0.614706	0.670178	0.191839	0.947575	0.802698	0.0413712
560000	chr10	20680000	21240000	HFD	0.0446429	0.451786	8.15262	0.114463	0.776146	0.593799	0.0277888
320000	chr10	21240000	21560000	HFD	0.034375	0.671875	1.4633	0.160581	0.866204	0.70168	0.0442763
260000	chr10	21560000	21820000	Inactive	0.0269231	0.373077	9.52498	0.111844	0.833186	0.591658	0.0313194
200000	chr10	21820000	22020000	HFD	0.055	0.57	0.874683	0.166237	0.882875	0.701919	0.0371122
200000	chr10	22020000	22220000	HFD	0.065	0.455	4.55073	0.171079	0.866615	0.64359	0.0369899
320000	chr10	22220000	22540000	HFD	0.065625	0.48125	11.1691	0.131432	0.846559	0.591936	0.0320954
180000	chr10	22540000	22720000	HFD	0.0611111	0.461111	1.46964	0.146951	0.812456	0.635472	0.0454098
280000	chr10	22720000	23000000	HFD	0.075	0.471429	3.03979	0.183952	0.902193	0.759996	0.0482644
100000	chr10	23000000	23100000	HFD	0.06	0.34	0.497301	0.148766	0.797292	0.644514	0.0371424
200000	chr10	23100000	23300000	HFD	0.02	0.655	0.0208383	0.184955	0.911716	0.788933	0.0485721
380000	chr10	23300000	23680000	HFD	0.05	0.5	0.354356	0.16082	0.871798	0.671161	0.0430011
1020000	chr10	23680000	24700000	HFD	0.0480392	0.558824	0.140384	0.171376	0.837518	0.656856	0.0491262
320000	chr10	24700000	25020000	HFD	0.078125	0.46875	1.05362	0.165642	0.872906	0.693988	0.0389056
580000	chr10	25020000	25600000	HFD	0.0362069	0.712069	0.785743	0.140959	0.886895	0.729169	0.0424491
280000	chr10	25600000	25880000	HFD	0.0321429	0.696429	4.78903	0.14666	0.889153	0.697197	0.0425724
200000	chr10	25880000	26080000	HFD	0.045	0.725	11.0867	0.161492	0.841615	0.722943	0.0437702
240000	chr10	26080000	26320000	Inactive	0.0708333	0.304167	11.2011	0.0875421	0.715344	0.351748	0.0186858
400000	chr10	26320000	26720000	HFD	0.07	0.465	0.59687	0.120774	0.857297	0.599435	0.0288068
300000	chr10	26720000	27020000	Inactive	0.07	0.333333	9.41403	0.115639	0.762739	0.407642	0.0302697
220000	chr10	27020000	27240000	Inactive	0.0909091	0.368182	17.0267	0.130232	0.838711	0.442451	0.0331301
260000	chr10	27240000	27500000	HFD	0.0576923	0.453846	3.37516	0.14564	0.852266	0.655726	0.0362769
180000	chr10	27500000	27680000	HFD	0.0666667	0.411111	14.5167	0.12949	0.883397	0.558209	0.0320018
440000	chr11	260000	700000	Active	0.120455	0.111364	94.9818	0.0432687	0.412995	0.0716416	0.0108227
200000	chr11	700000	900000	Active	0.15	0.18	55.3195	0.0786607	0.432659	0.175898	0.0148829
300000	chr11	900000	1200000	Active	0.116667	0.293333	145.646	0.0702462	0.456198	0.179619	0.0191531
320000	chr11	1200000	1520000	Inactive	0.15625	0.278125	6.8414	0.119855	0.585759	0.436639	0.0241308
240000	chr11	1520000	1760000	Inactive	0.104167	0.166667	55.8633	0.0789068	0.59339	0.168697	0.0142642
300000	chr11	1760000	2060000	Inactive	0.126667	0.123333	39.627	0.0644405	0.508497	0.129445	0.0119467
280000	chr11	2060000	2340000	Active	0.142857	0.146429	38.3106	0.0578195	0.489964	0.111007	0.0140091
1020000	chr11	2340000	3360000	Active	0.123529	0.155882	50.2088	0.0564105	0.469185	0.111523	0.0146235
180000	chr11	3360000	3540000	Inactive	0.116667	0.322222	22.6243	0.0895661	0.451002	0.235882	0.0264286
360000	chr11	3540000	3900000	Inactive	0.0944444	0.230556	30.1227	0.0665172	0.525019	0.164151	0.0165065
420000	chr11	3900000	4320000	Active	0.0880952	0.178571	32.5487	0.0545327	0.443178	0.113278	0.0167309
300000	chr11	4320000	4620000	Inactive	0.12	0.193333	25.0244	0.0640654	0.489593	0.153359	0.0176237
480000	chr11	4620000	5100000	Inactive	0.09375	0.339583	17.1715	0.129685	0.653021	0.350857	0.0271915
180000	chr11	5100000	5280000	Inactive	0.0888889	0.172222	32.1749	0.0806129	0.56344	0.235538	0.0191668
300000	chr11	5280000	5580000	Inactive	0.0666667	0.18	22.029	0.0755711	0.555588	0.216711	0.0207576
240000	chr11	5580000	5820000	Inactive	0.0541667	0.2375	35.2696	0.112783	0.805666	0.390814	0.0327649
240000	chr11	5820000	6060000	HFD	0.0625	0.429167	1.81771	0.151036	0.691757	0.525565	0.0407694
200000	chr11	6060000	6260000	Inactive	0.07	0.295	17.9386	0.102696	0.697522	0.357289	0.02732
380000	chr11	6260000	6640000	Inactive	0.0842105	0.313158	12.9015	0.109624	0.725324	0.379552	0.0277435
280000	chr11	6640000	6920000	Active	0.0857143	0.2	48.7987	0.0599001	0.452821	0.159823	0.0163566
120000	chr11	6920000	7040000	Inactive	0.0916667	0.35	34.9908	0.126373	0.697646	0.359822	0.0345517
360000	chr11	7040000	7400000	Inactive	0.113889	0.297222	8.60312	0.119453	0.846104	0.445465	0.0261385
200000	chr11	7400000	7600000	Inactive	0.09	0.435	5.80543	0.123918	0.611682	0.418071	0.028071
180000	chr11	7600000	7780000	Inactive	0.0833333	0.45	26.6732	0.0846866	0.651209	0.286001	0.021632
180000	chr11	7780000	7960000	Inactive	0.0944444	0.283333	20.2184	0.114153	0.760075	0.377386	0.0292981
140000	chr11	7960000	8100000	Inactive	0.0428571	0.421429	19.5748	0.101249	0.584267	0.385958	0.0199527
180000	chr11	8100000	8280000	Inactive	0.0722222	0.277778	26.8695	0.0776871	0.718244	0.315642	0.0178111
180000	chr11	8280000	8460000	Inactive	0.0611111	0.333333	24.4739	0.107477	0.825556	0.427387	0.0201073
200000	chr11	8460000	8660000	Inactive	0.07	0.48	24.9855	0.116145	0.702706	0.452764	0.0295044
180000	chr11	8660000	8840000	Inactive	0.0888889	0.338889	24.0091	0.0897711	0.621959	0.323851	0.0240063
260000	chr11	8840000	9100000	HFD	0.0384615	0.596154	4.79085	0.143511	0.798305	0.629884	0.0376921
740000	chr11	9100000	9840000	HFD	0.0513514	0.52027	5.31719	0.144417	0.863349	0.607402	0.037408
460000	chr11	9840000	10300000	Inactive	0.0456522	0.38913	18.4521	0.107169	0.744424	0.45923	0.0226627
220000	chr11	10300000	10520000	Inactive	0.0863636	0.309091	7.87156	0.123113	0.82666	0.464779	0.0296583
260000	chr11	10520000	10780000	Inactive	0.0423077	0.519231	44.2676	0.125645	0.790341	0.553482	0.0267482
240000	chr11	10780000	11020000	HFD	0.05	0.5125	1.65204	0.125432	0.821159	0.619396	0.0290243
320000	chr11	11020000	11340000	HFD	0.0375	0.55625	0.637427	0.134668	0.768946	0.648029	0.0304855
240000	chr11	11340000	11580000	HFD	0.025	0.495833	2.73702	0.14449	0.8264	0.617804	0.0294826
280000	chr11	11580000	11860000	HFD	0.0285714	0.625	0.339764	0.203828	0.912049	0.797825	0.0415603
200000	chr11	11860000	12060000	Inactive	0.04	0.235	11.3711	0.106697	0.892955	0.49894	0.0249113
240000	chr11	12060000	12300000	HFD	0.0375	0.558333	6.94541	0.132314	0.796775	0.609626	0.0384933
440000	chr11	12300000	12740000	Inactive	0.0613636	0.445455	19.7792	0.126773	0.832321	0.484677	0.0311496
180000	chr11	12740000	12920000	HFD	0.0166667	0.4	0.0334485	0.193518	0.966834	0.890894	0.043999
320000	chr11	12920000	13240000	Inactive	0.0375	0.38125	5.97642	0.113596	0.839919	0.426346	0.0262214
280000	chr11	13240000	13520000	HFD	0.0571429	0.485714	7.5982	0.169772	0.931284	0.607244	0.0364251
240000	chr11	13520000	13760000	HFD	0.0708333	0.420833	7.9739	0.130032	0.772652	0.511321	0.0310233
260000	chr11	13760000	14020000	HFD	0.0307692	0.130769	0.315865	0.457921	0.943559	0.826425	0.052692
460000	chr11	14020000	14480000	HFD	0.0304348	0.58913	0.0104323	0.296615	0.971834	0.873433	0.0575225
700000	chr11	14480000	15180000	HFD	0.03	0.684286	0.00310298	0.234692	0.973157	0.862795	0.0552394
340000	chr11	15180000	15520000	HFD	0.0441176	0.497059	2.54894	0.223124	0.92195	0.783429	0.0509659
320000	chr11	15520000	15840000	HFD	0.071875	0.54375	6.41867	0.176187	0.901406	0.618367	0.0435375
460000	chr11	15840000	16300000	HFD	0.026087	0.506522	1.19555	0.155385	0.884825	0.751705	0.0303656
200000	chr11	16300000	16500000	Inactive	0.075	0.53	17.2545	0.12896	0.762742	0.546027	0.0302696
220000	chr11	16500000	16720000	Inactive	0.0772727	0.35	7.27125	0.127451	0.907986	0.54621	0.0286173
600000	chr11	16720000	17320000	HFD	0.045	0.573333	2.46597	0.128065	0.82391	0.541256	0.032228
180000	chr11	17320000	17500000	Inactive	0.0833333	0.427778	20.6109	0.0909475	0.732346	0.307618	0.0237267
220000	chr11	17500000	17720000	Inactive	0.0772727	0.368182	22.4026	0.109296	0.830588	0.380245	0.0249459
180000	chr11	17720000	17900000	Inactive	0.105556	0.305556	9.85208	0.105105	0.757847	0.456428	0.0233065
960000	chr11	17900000	18860000	Inactive	0.071875	0.335417	14.9957	0.0977268	0.734923	0.326159	0.0247832
140000	chr11	18860000	19000000	Inactive	0.121429	0.335714	14.0566	0.124209	0.744402	0.450993	0.0297731
200000	chr11	19000000	19200000	Inactive	0.095	0.245	21.5644	0.0675941	0.533558	0.223628	0.0189448
420000	chr11	19200000	19620000	Inactive	0.0952381	0.390476	9.52734	0.124599	0.670477	0.430886	0.0323745
100000	chr11	19620000	19720000	Inactive	0.24	0.34	13.3991	0.0971231	0.525753	0.29744	0.0263496
180000	chr11	19720000	19900000	Inactive	0.105556	0.205556	20.1941	0.10933	0.699505	0.327207	0.0276528
340000	chr11	19900000	20240000	Inactive	0.0823529	0.417647	19.3971	0.117609	0.704307	0.418203	0.0285285
280000	chr12	500000	780000	Inactive	0.0857143	0.278571	29.488	0.0851124	0.640587	0.296026	0.0221032
320000	chr12	780000	1100000	Inactive	0.05625	0.371875	84.3797	0.113589	0.82517	0.384562	0.0272245
260000	chr12	1100000	1360000	Inactive	0.107692	0.311538	15.3359	0.100332	0.737592	0.321752	0.0207444
260000	chr12	1360000	1620000	Inactive	0.0692308	0.261538	165.414	0.0798037	0.688771	0.310908	0.0151838
140000	chr12	1620000	1760000	Inactive	0.0642857	0.371429	37.951	0.0589224	0.548488	0.178683	0.0139353
220000	chr12	1760000	1980000	Inactive	0.1	0.331818	17.9979	0.094581	0.741877	0.297211	0.0207346
240000	chr12	1980000	2220000	Inactive	0.1125	0.2875	38.284	0.0825526	0.623988	0.220098	0.0227186
160000	chr12	2220000	2380000	Inactive	0.1	0.2875	62.7172	0.0627289	0.503881	0.190427	0.0170277
340000	chr12	2380000	2720000	Inactive	0.0617647	0.444118	1.76074	0.0996883	0.65308	0.341349	0.0273894
300000	chr12	2720000	3020000	Inactive	0.0766667	0.36	24.4559	0.107563	0.698856	0.353195	0.028542
440000	chr12	3020000	3460000	Active	0.0954545	0.247727	40.4574	0.055996	0.466168	0.139518	0.016676
140000	chr12	3460000	3600000	Inactive	0.1	0.407143	13.9081	0.111224	0.679276	0.324174	0.0282618
240000	chr12	3600000	3840000	Inactive	0.0708333	0.65	5.84285	0.0974462	0.55303	0.369042	0.0239275
320000	chr12	3840000	4160000	Inactive	0.090625	0.296875	37.4415	0.0997193	0.628772	0.277754	0.0264879
500000	chr12	4160000	4660000	Inactive	0.104	0.282	20.9923	0.101331	0.684964	0.29651	0.0249464
160000	chr12	4660000	4820000	Inactive	0.10625	0.10625	38.153	0.0670482	0.519927	0.154039	0.0176152
420000	chr12	4820000	5240000	Inactive	0.116667	0.45	24.2638	0.0927904	0.562063	0.299476	0.020324
240000	chr12	5240000	5480000	Inactive	0.0958333	0.283333	23.0243	0.0750175	0.488093	0.180604	0.0231054
440000	chr12	5480000	5920000	Inactive	0.0704545	0.315909	17.4368	0.122554	0.647884	0.409263	0.0280513
860000	chr12	5920000	6780000	Inactive	0.0930233	0.282558	33.727	0.0914171	0.565727	0.253681	0.0226971
220000	chr12	6780000	7000000	Inactive	0.113636	0.327273	30.1445	0.0970312	0.565247	0.316075	0.0236215
180000	chr12	7000000	7180000	Inactive	0.144444	0.233333	23.372	0.073334	0.527357	0.216023	0.0185764
520000	chr12	7180000	7700000	Inactive	0.105769	0.330769	18.8753	0.102636	0.568513	0.341404	0.0226092
180000	chr12	7700000	7880000	Inactive	0.105556	0.355556	21.4876	0.103211	0.62725	0.398014	0.0231108
300000	chr12	7880000	8180000	Inactive	0.11	0.403333	10.3121	0.109522	0.612555	0.43078	0.0275543
120000	chr12	8180000	8300000	Inactive	0.175	0.45	40.1875	0.10976	0.602986	0.343453	0.0365083
160000	chr12	8300000	8460000	Inactive	0.11875	0.35625	17.5746	0.0945071	0.582324	0.345658	0.0231214
380000	chr12	8460000	8840000	Inactive	0.102632	0.226316	136.264	0.11825	0.661029	0.332421	0.025778
280000	chr12	8840000	9120000	HFD	0.075	0.696429	2.92657	0.151896	0.764998	0.516375	0.0390173
340000	chr12	9120000	9460000	Inactive	0.123529	0.279412	28.0692	0.0976371	0.590476	0.318847	0.0214473
360000	chr12	9460000	9820000	Inactive	0.105556	0.275	37.3329	0.101992	0.668654	0.341666	0.0238582
340000	chr12	9820000	10160000	HFD	0.0176471	0.752941	0.00330551	0.226669	0.977713	0.885343	0.0580198
880000	chr12	10160000	11040000	HFD	0.0204545	1.17841	0.00426938	0.217028	0.963191	0.867285	0.0543061
380000	chr12	11040000	11420000	HFD	0.0131579	0.334211	0.10471	0.366119	0.968771	0.856809	0.0482113
460000	chr12	11420000	11880000	HFD	0.0347826	0.402174	2.34675	0.180759	0.913567	0.706442	0.0410285
440000	chr12	11880000	12320000	HFD	0.0590909	0.443182	2.05822	0.16215	0.893347	0.709842	0.0385941
220000	chr12	12320000	12540000	HFD	0.0818182	0.445455	6.73409	0.143794	0.915338	0.556398	0.0375877
960000	chr12	12540000	13500000	HFD	0.0520833	0.502083	2.24676	0.13839	0.877901	0.661135	0.0393073
180000	chr12	13500000	13680000	Inactive	0.05	0.5	14.6639	0.11409	0.905962	0.549099	0.0264284
480000	chr12	13680000	14160000	HFD	0.025	0.589583	0.332092	0.137193	0.925342	0.731811	0.0360577
280000	chr12	14160000	14440000	HFD	0.0678571	0.628571	1.61815	0.124027	0.85369	0.633047	0.030735
220000	chr12	14440000	14660000	HFD	0.0590909	0.736364	0.922248	0.137292	0.917887	0.666087	0.0274255
220000	chr12	14660000	14880000	HFD	0.0363636	0.463636	5.41358	0.119616	0.866662	0.559851	0.0296047
300000	chr12	14880000	15180000	Inactive	0.07	0.396667	61.2519	0.117632	0.703434	0.513258	0.0309483
500000	chr12	15180000	15680000	Inactive	0.054	0.462	2.92475	0.12137	0.837989	0.585314	0.0233476
220000	chr12	15680000	15900000	Inactive	0.0863636	0.431818	11.7196	0.125279	0.870334	0.449432	0.0206215
320000	chr12	15900000	16220000	HFD	0.046875	0.421875	0.541109	0.118473	0.847161	0.534723	0.0198084
160000	chr12	16220000	16380000	Inactive	0.0625	0.45	19.7632	0.14167	0.839387	0.579413	0.0268451
240000	chr12	16380000	16620000	Inactive	0.05	0.358333	2.92912	0.132416	0.865121	0.594338	0.0226147
500000	chr12	16620000	17120000	HFD	0.052	0.542	3.34671	0.140596	0.75891	0.583883	0.0312661
240000	chr12	17120000	17360000	HFD	0.0625	0.491667	4.90579	0.143412	0.723694	0.5806	0.0330836
380000	chr12	17360000	17740000	HFD	0.0657895	0.426316	5.23541	0.137368	0.820657	0.517323	0.0372807
160000	chr12	17740000	17900000	Inactive	0.0625	0.35	9.01244	0.0999648	0.829663	0.358229	0.0254853
280000	chr12	17900000	18180000	Inactive	0.0857143	0.332143	10.3437	0.117154	0.828555	0.432005	0.0267001
220000	chr12	18180000	18400000	Inactive	0.104545	0.318182	7.09069	0.13141	0.753796	0.500035	0.0317102
220000	chr12	18400000	18620000	Inactive	0.118182	0.340909	8.25805	0.106978	0.679896	0.399312	0.0268771
340000	chr12	18620000	18960000	HFD	0.0823529	0.861765	0.551438	0.182346	0.844739	0.626288	0.0456956
240000	chr12	18960000	19200000	Inactive	0.05	0.416667	11.4143	0.117222	0.785088	0.426329	0.0277186
180000	chr12	19200000	19380000	Inactive	0.0611111	0.65	8.31081	0.114494	0.698925	0.383651	0.0269811
180000	chr12	19380000	19560000	Inactive	0.0444444	0.238889	2.3729	0.109158	0.813767	0.411779	0.0247165
180000	chr12	19560000	19740000	Inactive	0.0611111	0.205556	14.4474	0.107557	0.831442	0.361287	0.0229091
160000	chr12	19740000	19900000	HFD	0.06875	0.26875	6.96454	0.162543	0.871583	0.582685	0.0411752
220000	chr12	19900000	20120000	Inactive	0.0590909	0.245455	8.1925	0.105743	0.630738	0.331158	0.0234444
300000	chr12	20120000	20420000	Inactive	0.1	0.37	10.4332	0.113817	0.72026	0.441018	0.0248234
380000	chr12	20420000	20800000	Inactive	0.0657895	0.342105	50.0459	0.115253	0.707256	0.362342	0.0239925
240000	chr12	20800000	21040000	Inactive	0.0708333	0.5125	1.07037	0.11362	0.761986	0.363759	0.0266076
260000	chr12	21040000	21300000	Inactive	0.0576923	0.338462	16.8271	0.106907	0.715825	0.348928	0.0271392
140000	chr12	21300000	21440000	HFD	0.0857143	0.442857	3.96714	0.164173	0.899927	0.525822	0.0382443
180000	chr12	21440000	21620000	Inactive	0.0777778	0.311111	14.7188	0.095381	0.752604	0.31475	0.0207717
180000	chr12	21620000	21800000	Inactive	0.0777778	0.466667	23.4321	0.11468	0.809354	0.513986	0.0204139
220000	chr12	21800000	22020000	Inactive	0.0954545	0.168182	39.0395	0.0747891	0.66358	0.172871	0.015204
280000	chr12	22020000	22300000	Inactive	0.0571429	0.278571	9.40953	0.095023	0.766037	0.326978	0.0251289
340000	chr12	22300000	22640000	Inactive	0.0352941	0.379412	3.3442	0.102605	0.758917	0.402153	0.0285994
400000	chr12	22640000	23040000	Inactive	0.08	0.2	17.1092	0.101493	0.8044	0.282166	0.0227409
220000	chr13	340000	560000	Inactive	0.1	0.263636	22.4047	0.108307	0.549149	0.342805	0.023779
280000	chr13	560000	840000	Active	0.103571	0.2	65.0043	0.0609963	0.472084	0.134147	0.0155116
760000	chr13	840000	1600000	Active	0.134211	0.152632	43.1381	0.0584354	0.418476	0.125693	0.0171662
580000	chr13	1600000	2180000	Inactive	0.113793	0.143103	38.0044	0.0726523	0.612067	0.173059	0.0186071
360000	chr13	2180000	2540000	Inactive	0.119444	0.294444	40.7317	0.0907083	0.564555	0.260518	0.0229123
280000	chr13	2540000	2820000	Active	0.125	0.142857	47.1974	0.0504783	0.494626	0.0701316	0.0128552
200000	chr13	2820000	3020000	Active	0.095	0.215	53.7929	0.0532076	0.405354	0.114559	0.0180971
200000	chr13	3020000	3220000	Inactive	0.075	0.275	40.7488	0.107354	0.496018	0.362321	0.0308347
180000	chr13	3220000	3400000	Inactive	0.105556	0.344444	19.1697	0.103743	0.609974	0.268343	0.0270429
500000	chr13	3400000	3900000	Inactive	0.112	0.178	38.8075	0.0649806	0.483819	0.141823	0.0175283
220000	chr13	3900000	4120000	Inactive	0.0818182	0.386364	130.437	0.0808557	0.426375	0.23744	0.0206936
860000	chr13	4120000	4980000	Inactive	0.101163	0.277907	30.3075	0.0834588	0.505585	0.244511	0.0243236
300000	chr13	4980000	5280000	Inactive	0.07	0.38	2.44452	0.115359	0.646831	0.424848	0.0292195
320000	chr13	5280000	5600000	Inactive	0.08125	0.26875	40.6912	0.0923334	0.642613	0.254597	0.022958
160000	chr13	5600000	5760000	Inactive	0.06875	0.24375	223.468	0.0763938	0.617734	0.219155	0.019636
100000	chr13	5760000	5860000	Active	0.1	0.09	54.3306	0.0389393	0.387862	0.0623558	0.0109643
180000	chr13	5860000	6040000	Inactive	0.0722222	0.25	31.3196	0.0946896	0.703005	0.273304	0.0193881
580000	chr13	6040000	6620000	Inactive	0.0689655	0.296552	13.9765	0.102619	0.691202	0.365151	0.0262004
180000	chr13	6620000	6800000	Inactive	0.105556	0.372222	13.0108	0.128622	0.855079	0.419779	0.030656
340000	chr13	6800000	7140000	Inactive	0.0705882	0.329412	19.0411	0.0843691	0.617113	0.253628	0.0217879
220000	chr13	7140000	7360000	Inactive	0.0590909	0.436364	22.3011	0.116447	0.74885	0.436735	0.0293476
180000	chr13	7360000	7540000	HFD	0.0222222	0.955556	3.12009	0.140868	0.809832	0.607453	0.0324622
220000	chr13	7540000	7760000	Inactive	0.0863636	0.295455	16.1198	0.103238	0.695897	0.332655	0.0237014
220000	chr13	7760000	7980000	Inactive	0.0863636	0.35	20.144	0.0930678	0.654507	0.299821	0.0229619
280000	chr13	7980000	8260000	Inactive	0.05	0.435714	5.49453	0.13169	0.888637	0.548279	0.0279172
380000	chr13	8260000	8640000	HFD	0.0289474	0.434211	3.80409	0.132907	0.795687	0.588	0.02907
160000	chr13	8640000	8800000	Inactive	0.05	0.50625	13.6097	0.101665	0.713196	0.463117	0.0203087
180000	chr13	8800000	8980000	HFD	0.0611111	0.711111	1.24959	0.156109	0.849388	0.552552	0.0323684
300000	chr13	8980000	9280000	HFD	0.0633333	0.54	7.05926	0.129778	0.827305	0.545564	0.0349597
240000	chr13	9280000	9520000	HFD	0.05	0.508333	6.09092	0.127709	0.790412	0.552805	0.0329018
300000	chr13	9520000	9820000	Inactive	0.04	0.536667	11.931	0.119599	0.702955	0.527849	0.0323816
200000	chr13	9820000	10020000	HFD	0.045	0.72	0.324735	0.166896	0.871813	0.740057	0.0443324
240000	chr13	10020000	10260000	HFD	0.0541667	0.6375	2.54664	0.177337	0.857501	0.715065	0.0327982
540000	chr13	10260000	10800000	HFD	0.0462963	0.5	2.4706	0.141714	0.824713	0.621871	0.0367556
360000	chr13	10800000	11160000	HFD	0.0444444	0.447222	7.27564	0.140607	0.847208	0.602585	0.0346852
440000	chr13	11160000	11600000	HFD	0.0659091	0.393182	9.02055	0.133585	0.857497	0.531204	0.0305839
240000	chr13	11600000	11840000	HFD	0.05	0.683333	5.70972	0.203827	0.928394	0.809824	0.0435405
560000	chr13	11840000	12400000	HFD	0.0392857	0.841071	0.00122155	0.236216	0.957554	0.852774	0.0563317
240000	chr13	12400000	12640000	HFD	0.025	0.7	0.0517869	0.164563	0.954321	0.836862	0.0373577
560000	chr13	12640000	13200000	HFD	0.025	0.442857	1.58839	0.308479	0.904808	0.774344	0.0517124
400000	chr13	13200000	13600000	HFD	0.04	0.8	0.00805624	0.214329	0.975813	0.887175	0.0418363
180000	chr13	13600000	13780000	HFD	0.0166667	0.622222	2.02657	0.179316	0.931806	0.798729	0.0417408
620000	chr13	13780000	14400000	HFD	0.0419355	0.530645	5.83379	0.142617	0.884333	0.71105	0.040677
180000	chr13	14400000	14580000	Inactive	0.0277778	0.394444	6.82103	0.112472	0.818971	0.547272	0.0278601
240000	chr13	14580000	14820000	HFD	0.0666667	0.608333	0.0406997	0.210509	0.955995	0.759862	0.0437278
320000	chr13	14820000	15140000	HFD	0.06875	0.440625	5.55717	0.158182	0.889736	0.635378	0.0364002
340000	chr13	15140000	15480000	HFD	0.0205882	0.647059	0.498596	0.147259	0.964174	0.770313	0.0422479
500000	chr13	15480000	15980000	Inactive	0.046	0.428	17.8208	0.122656	0.865307	0.496136	0.0341569
300000	chr13	15980000	16280000	HFD	0.0466667	0.723333	5.31917	0.117371	0.781146	0.538475	0.0320326
160000	chr13	16280000	16440000	HFD	0.06875	0.36875	5.13571	0.125439	0.797544	0.529259	0.0344255
300000	chr13	16440000	16740000	Inactive	0.08	0.413333	2.26566	0.132414	0.881543	0.539799	0.0267575
540000	chr13	16740000	17280000	Inactive	0.0444444	0.346296	12.4249	0.119646	0.822545	0.563461	0.0330463
320000	chr13	17280000	17600000	Inactive	0.04375	0.3625	3.79062	0.10812	0.797488	0.488191	0.0289537
260000	chr13	17600000	17860000	HFD	0.0423077	0.619231	0.0151737	0.158125	0.935834	0.760743	0.0397099
260000	chr13	17860000	18120000	Inactive	0.0576923	0.307692	7.48048	0.114525	0.888881	0.528245	0.0303893
140000	chr13	18120000	18260000	Inactive	0.0714286	0.314286	11.4318	0.101158	0.762279	0.386603	0.0280337
280000	chr13	18260000	18540000	Inactive	0.0571429	0.275	17.5668	0.128076	0.908995	0.501381	0.0325352
380000	chr13	18540000	18920000	HFD	0.0684211	0.442105	10.3881	0.120676	0.832674	0.470572	0.0303784
100000	chr13	18920000	19020000	HFD	0.06	0.22	5.3142	0.132003	0.88402	0.361968	0.0352125
900000	chr13	19020000	19920000	HFD	0.0688889	0.313333	6.10181	0.128362	0.858219	0.572318	0.0341907
340000	chr13	19920000	20260000	HFD	0.0852941	0.408824	0.372424	0.137445	0.849825	0.624403	0.0347749
220000	chr13	20260000	20480000	Inactive	0.0681818	0.336364	5.60074	0.0997787	0.757342	0.401024	0.0270884
140000	chr13	20480000	20620000	Inactive	0.1	0.464286	30.2775	0.115064	0.755642	0.478948	0.0308152
260000	chr13	20620000	20880000	Inactive	0.0653846	0.35	3.08551	0.112713	0.818249	0.431584	0.0269023
320000	chr13	20880000	21200000	HFD	0.08125	0.30625	5.9365	0.149668	0.841033	0.458939	0.0381648
120000	chr13	21200000	21320000	HFD	0.0583333	0.441667	10.6918	0.139502	0.714283	0.522043	0.0365216
320000	chr13	21320000	21640000	Inactive	0.0875	0.21875	12.1397	0.110364	0.806786	0.378606	0.0265412
300000	chr13	21640000	21940000	Inactive	0.06	0.34	20.3336	0.110691	0.7028	0.379871	0.0291892
280000	chr13	21940000	22220000	Inactive	0.0714286	0.353571	10.1049	0.11632	0.813044	0.419833	0.0237029
280000	chr13	22220000	22500000	Inactive	0.0857143	0.307143	3.49105	0.121957	0.76498	0.45809	0.0306104
180000	chr13	22500000	22680000	HFD	0.0611111	0.255556	0.0060709	0.178812	0.848509	0.702386	0.0412203
580000	chr13	22680000	23260000	HFD	0.0551724	0.422414	3.52806	0.140373	0.769755	0.518604	0.0345056
540000	chr13	23260000	23800000	Inactive	0.087037	0.42963	11.0332	0.11857	0.788257	0.459917	0.0274171
120000	chr13	23800000	23920000	HFD	0.025	0.308333	0.000750831	0.184167	0.970174	0.683587	0.0376637
420000	chr13	23920000	24340000	HFD	0.0595238	0.533333	0.0859925	0.146854	0.899566	0.71753	0.0317146
160000	chr13	24340000	24500000	HFD	0.05625	0.5875	0.102288	0.16803	0.95123	0.786857	0.0434681
260000	chr13	24500000	24760000	HFD	0.0730769	0.461538	1.26621	0.120808	0.820421	0.595443	0.0251942
240000	chr13	24760000	25000000	Inactive	0.0833333	0.3125	9.74101	0.11758	0.713146	0.380831	0.0252624
200000	chr13	25000000	25200000	HFD	0.08	0.475	3.32711	0.128958	0.773183	0.475259	0.0316535
420000	chr13	25200000	25620000	Inactive	0.0761905	0.257143	18.5429	0.107352	0.658271	0.364839	0.0258576
140000	chr13	25620000	25760000	Inactive	0.0785714	0.235714	8.60697	0.141585	0.71185	0.41228	0.0329055
220000	chr13	25760000	25980000	Inactive	0.0863636	0.236364	22.279	0.0890562	0.610256	0.315378	0.0225604
260000	chr13	25980000	26240000	Inactive	0.0807692	0.288462	22.8452	0.11233	0.714341	0.339378	0.022962
200000	chr13	26240000	26440000	Inactive	0.06	0.19	19.9923	0.0686253	0.571506	0.170165	0.0187634
280000	chr13	26440000	26720000	Inactive	0.0928571	0.432143	9.24669	0.124086	0.67777	0.418445	0.032501
160000	chr13	26720000	26880000	Inactive	0.10625	0.2	30.1212	0.0929708	0.726159	0.239028	0.022451
260000	chr13	26880000	27140000	Inactive	0.0692308	0.315385	42.1271	0.106251	0.701064	0.369427	0.0281171
340000	chr13	27140000	27480000	Inactive	0.0794118	0.176471	50.5263	0.0751216	0.577292	0.196138	0.021242
240000	chr13	27480000	27720000	Inactive	0.116667	0.175	63.2032	0.0697115	0.59616	0.142342	0.0164177
340000	chr13	27720000	28060000	Inactive	0.0705882	0.361765	4.07347	0.117859	0.690386	0.451713	0.0252649
320000	chr13	28060000	28380000	Inactive	0.078125	0.221875	8.59023	0.0928965	0.489978	0.26379	0.0259736
200000	chr13	28380000	28580000	Inactive	0.125	0.3	37.3262	0.0708921	0.498479	0.169581	0.0177676
200000	chr14	680000	880000	Inactive	0.105	0.22	30.2683	0.113649	0.638589	0.277122	0.0266469
220000	chr14	880000	1100000	Inactive	0.104545	0.240909	100.256	0.0891299	0.579341	0.206872	0.0201214
320000	chr14	1100000	1420000	Inactive	0.109375	0.20625	46.0434	0.0832677	0.600905	0.202238	0.0210331
120000	chr14	1420000	1540000	Inactive	0.166667	0.3	28.2442	0.0781526	0.515665	0.229982	0.0206201
220000	chr14	1540000	1760000	Inactive	0.113636	0.236364	28.7818	0.107386	0.542912	0.283596	0.0272267
280000	chr14	1760000	2040000	Inactive	0.0857143	0.385714	31.6392	0.0806674	0.611282	0.223754	0.0190563
380000	chr14	2040000	2420000	HFD	0.0868421	0.531579	4.32659	0.136277	0.678459	0.50139	0.0367567
140000	chr14	2420000	2560000	Inactive	0.0928571	0.471429	2.50508	0.100484	0.693214	0.314329	0.0219515
360000	chr14	2560000	2920000	Inactive	0.136111	0.138889	14.3018	0.105489	0.765931	0.289841	0.0248285
160000	chr14	2920000	3080000	Inactive	0.13125	0.18125	31.7626	0.110676	0.624943	0.26233	0.0263808
120000	chr14	3080000	3200000	Active	0.116667	0.158333	22.9804	0.0449524	0.556496	0.0671864	0.0123455
300000	chr14	3200000	3500000	Inactive	0.07	0.373333	22.1141	0.0837756	0.667262	0.376797	0.0214057
300000	chr14	3500000	3800000	HFD	0.0466667	0.42	1.02096	0.162105	0.739248	0.597865	0.0461801
340000	chr14	3800000	4140000	Inactive	0.0588235	0.355882	4.14455	0.102155	0.681582	0.369433	0.0277766
120000	chr14	4140000	4260000	Inactive	0.116667	0.258333	28.2562	0.0717968	0.585273	0.16468	0.021928
300000	chr14	4260000	4560000	Inactive	0.06	0.313333	2.69185	0.122268	0.692744	0.424567	0.0295443
260000	chr14	4560000	4820000	Inactive	0.0884615	0.407692	10.9773	0.118117	0.769617	0.433117	0.0294314
240000	chr14	4820000	5060000	HFD	0.0375	0.383333	4.79072	0.163023	0.818145	0.609055	0.0425413
680000	chr14	5060000	5740000	HFD	0.0485294	0.430882	6.80162	0.155701	0.771162	0.604446	0.0345395
360000	chr14	5740000	6100000	Inactive	0.1	0.263889	17.8265	0.0990915	0.734375	0.284901	0.0242436
300000	chr14	6100000	6400000	Inactive	0.0866667	0.333333	12.5707	0.142818	0.896546	0.467541	0.0314098
300000	chr14	6400000	6700000	Inactive	0.07	0.296667	46.0286	0.0774143	0.69153	0.264488	0.0190385
180000	chr14	6700000	6880000	Inactive	0.0944444	0.283333	23.8856	0.121269	0.746261	0.401148	0.0316284
740000	chr14	6880000	7620000	Inactive	0.072973	0.431081	33.0624	0.128768	0.768644	0.461201	0.0320335
280000	chr14	7620000	7900000	Inactive	0.05	0.307143	5.31865	0.125353	0.793528	0.453568	0.0286169
260000	chr14	7900000	8160000	Inactive	0.0730769	0.580769	18.1664	0.121223	0.765534	0.508412	0.029247
200000	chr14	8160000	8360000	HFD	0.06	0.35	12.4008	0.138229	0.904954	0.596763	0.0327306
360000	chr14	8360000	8720000	HFD	0.0277778	0.555556	7.7103	0.136902	0.854062	0.673341	0.0364803
200000	chr14	8720000	8920000	Inactive	0.045	0.33	10.6547	0.085106	0.805982	0.383301	0.0216487
280000	chr14	8920000	9200000	Inactive	0.05	0.485714	15.5294	0.123725	0.782443	0.542979	0.0272654
340000	chr14	9200000	9540000	HFD	0.0529412	0.547059	4.29399	0.141307	0.810183	0.577097	0.0354313
200000	chr14	9540000	9740000	Inactive	0.075	0.28	11.6727	0.109696	0.823632	0.470771	0.0240253
400000	chr14	9740000	10140000	HFD	0.0325	0.7175	2.25525	0.149601	0.879453	0.712121	0.0389694
620000	chr14	10140000	10760000	HFD	0.0419355	0.467742	2.41387	0.162082	0.936993	0.679348	0.0419029
360000	chr14	10760000	11120000	HFD	0.0416667	0.472222	14.7094	0.13566	0.846495	0.596829	0.0327173
760000	chr14	11120000	11880000	HFD	0.0473684	0.461842	3.96957	0.133734	0.875085	0.564469	0.0350771
360000	chr14	11880000	12240000	HFD	0.0194444	0.627778	1.08174	0.151446	0.852372	0.685468	0.0429473
1240000	chr14	12240000	13480000	HFD	0.0419355	0.48871	2.84715	0.158575	0.902396	0.686663	0.0430088
300000	chr14	13480000	13780000	HFD	0.04	0.566667	0.453443	0.151589	0.847231	0.681119	0.0473637
300000	chr14	13780000	14080000	HFD	0.04	0.493333	2.12318	0.181362	0.919721	0.766763	0.0495799
200000	chr14	14080000	14280000	HFD	0.025	0.345	16.4553	0.138116	0.885326	0.589131	0.0342951
320000	chr14	14280000	14600000	HFD	0.025	1.84688	0.0345915	0.245973	0.95343	0.875845	0.0491976
280000	chr14	14600000	14880000	HFD	0.0392857	0.503571	0.468145	0.151973	0.857542	0.73693	0.0375501
180000	chr14	14880000	15060000	HFD	0.0333333	0.866667	10.1147	0.208915	0.825516	0.624401	0.0386867
340000	chr14	15060000	15400000	HFD	0.0647059	0.417647	3.97158	0.158757	0.943633	0.622072	0.0417817
300000	chr14	15400000	15700000	HFD	0.0266667	0.6	6.47361	0.129893	0.836926	0.598857	0.0335359
460000	chr14	15700000	16160000	HFD	0.026087	0.497826	0.983475	0.163147	0.897251	0.755453	0.040508
320000	chr14	16160000	16480000	HFD	0.028125	0.628125	1.25362	0.178645	0.89452	0.783194	0.0441523
260000	chr14	16480000	16740000	HFD	0.0576923	0.45	7.52501	0.135065	0.84045	0.563346	0.0356451
340000	chr14	16740000	17080000	Inactive	0.0323529	0.426471	1.50717	0.115806	0.861633	0.603853	0.0288647
240000	chr14	17080000	17320000	HFD	0.0375	0.533333	7.46943	0.126841	0.767976	0.555679	0.0410531
240000	chr14	17320000	17560000	HFD	0.0333333	0.5875	0.8583	0.176808	0.927014	0.707102	0.049321
260000	chr14	17560000	17820000	Inactive	0.0615385	0.423077	19.0837	0.122014	0.847273	0.451737	0.0310735
320000	chr14	17820000	18140000	HFD	0.01875	0.45625	12.6531	0.125788	0.765544	0.53897	0.0363354
200000	chr14	18140000	18340000	HFD	0.04	0.535	2.42329	0.132681	0.855599	0.604012	0.0357121
360000	chr14	18340000	18700000	HFD	0.05	0.525	2.19868	0.123233	0.807531	0.536117	0.0347029
520000	chr14	18700000	19220000	HFD	0.025	0.482692	2.12725	0.129784	0.801206	0.580262	0.0343997
200000	chr14	19220000	19420000	HFD	0.065	0.45	13.3093	0.134373	0.803964	0.571511	0.0334192
120000	chr14	19420000	19540000	HFD	0.0416667	0.625	10.3417	0.12811	0.780565	0.651924	0.0308796
100000	chr14	19540000	19640000	Inactive	0.04	0.35	9.5915	0.0765985	0.524863	0.256864	0.0235149
200000	chr14	19640000	19840000	HFD	0.06	0.445	1.00497	0.169399	0.815236	0.59746	0.0464862
340000	chr14	19840000	20180000	Inactive	0.0735294	0.282353	11.654	0.101595	0.68602	0.418067	0.0257494
300000	chr14	20180000	20480000	Inactive	0.0566667	0.383333	18.3628	0.0900772	0.729975	0.386094	0.025063
160000	chr14	20480000	20640000	Inactive	0.05	0.50625	13.7689	0.121384	0.772824	0.52965	0.0333462
140000	chr14	20640000	20780000	HFD	0.0285714	0.407143	11.946	0.133515	0.82095	0.550366	0.0376482
240000	chr14	20780000	21020000	Inactive	0.0583333	0.2875	13.9619	0.134775	0.898617	0.478546	0.0333838
440000	chr14	21020000	21460000	Inactive	0.0681818	0.334091	16.4299	0.0945831	0.637097	0.327606	0.026551
280000	chr14	21460000	21740000	Inactive	0.0892857	0.3	31.5192	0.0744757	0.542199	0.220183	0.0214015
560000	chr14	21740000	22300000	Inactive	0.0821429	0.264286	13.3205	0.0871488	0.644881	0.268623	0.022712
180000	chr14	22300000	22480000	Inactive	0.0833333	0.255556	30.2746	0.0934164	0.750817	0.292448	0.0205208
220000	chr14	22480000	22700000	Inactive	0.0727273	0.363636	8.83507	0.0788076	0.525443	0.265899	0.0244474
240000	chr14	22700000	22940000	Inactive	0.0541667	0.454167	38.4583	0.114745	0.577494	0.402219	0.0336846
240000	chr14	22940000	23180000	Inactive	0.0541667	0.395833	20.0379	0.116591	0.628866	0.470274	0.0317472
200000	chr14	23180000	23380000	Inactive	0.085	0.245	25.5718	0.0878921	0.626026	0.289051	0.0224653
400000	chr14	23380000	23780000	Inactive	0.09	0.33	73.7192	0.101977	0.739471	0.343534	0.0254789
240000	chr14	23780000	24020000	Inactive	0.120833	0.1625	45.7859	0.0680558	0.57049	0.169968	0.01686
220000	chr14	24020000	24240000	Inactive	0.113636	0.313636	27.5626	0.105527	0.732608	0.288895	0.0228919
160000	chr14	24240000	24400000	Active	0.15	0.175	57.9755	0.0500306	0.314606	0.0979924	0.013949
680000	chr14	24400000	25080000	Inactive	0.111765	0.252941	34.3362	0.0771689	0.50535	0.219009	0.0208419
580000	chr14	25080000	25660000	HFD	0.115517	0.55	3.63017	0.143164	0.76883	0.533865	0.035483
340000	chr14	25660000	26000000	Active	0.138235	0.158824	50.7823	0.0576843	0.496082	0.0979387	0.0147982
200000	chr14	26000000	26200000	Active	0.14	0.135	24.3894	0.040453	0.356414	0.0585805	0.0120727
200000	chr14	26200000	26400000	Inactive	0.08	0.395	30.9624	0.0876951	0.610508	0.359789	0.0242966
220000	chr14	26400000	26620000	Active	0.140909	0.218182	42.6516	0.0612557	0.442143	0.129438	0.0173376
220000	chr14	26620000	26840000	Inactive	0.109091	0.290909	23.1308	0.0804441	0.619501	0.188548	0.0184964
140000	chr14	26840000	26980000	Inactive	0.121429	0.435714	8.24042	0.114423	0.714438	0.314143	0.0299119
240000	chr14	26980000	27220000	Inactive	0.1	0.158333	32.553	0.0608926	0.539964	0.109283	0.012538
640000	chr14	27220000	27860000	Active	0.109375	0.153125	141.602	0.0519282	0.451057	0.125227	0.010592
240000	chr14	27860000	28100000	Inactive	0.125	0.279167	21.5509	0.0832892	0.471769	0.215465	0.0207308
160000	chr14	28100000	28260000	Inactive	0.09375	0.1625	27.5988	0.0710216	0.470804	0.168563	0.018292
180000	chr14	28260000	28440000	Active	0.116667	0.194444	29.9033	0.0586841	0.458535	0.114857	0.0139681
160000	chr14	28440000	28600000	Inactive	0.1375	0.26875	23.2121	0.0924667	0.594306	0.325923	0.0268512
100000	chr14	28600000	28700000	Active	0.14	0.15	54.8191	0.0546511	0.502877	0.0773035	0.0156804
200000	chr14	28700000	28900000	Inactive	0.12	0.355	10.5374	0.115699	0.625466	0.379547	0.0271471
340000	chr14	28900000	29240000	Inactive	0.102941	0.264706	49.3938	0.0721618	0.510595	0.230157	0.0178147
260000	chr14	29240000	29500000	Active	0.115385	0.207692	58.9515	0.0483383	0.401664	0.112412	0.0129577
280000	chr14	29500000	29780000	Active	0.125	0.128571	36.145	0.0491774	0.474119	0.0811476	0.01406
300000	chr15	260000	560000	HFD	0.0466667	0.386667	4.82991	0.156464	0.961906	0.547654	0.037293
600000	chr15	560000	1160000	HFD	0.0483333	0.59	7.01743	0.179015	0.867655	0.70941	0.0434781
200000	chr15	1160000	1360000	Inactive	0.085	0.465	23.2814	0.116095	0.730451	0.368982	0.0276573
300000	chr15	1360000	1660000	HFD	0.0233333	0.536667	0.578893	0.189422	0.903463	0.744893	0.0378319
260000	chr15	1660000	1920000	HFD	0.0346154	0.473077	10.0031	0.122032	0.844504	0.496943	0.0297655
440000	chr15	1920000	2360000	HFD	0.0522727	0.479545	1.01327	0.155505	0.818535	0.63679	0.0378621
120000	chr15	2360000	2480000	HFD	0.00833333	1.225	0.00355278	0.243167	0.975224	0.911344	0.0572023
840000	chr15	2480000	3320000	HFD	0.0416667	0.539286	3.44163	0.144252	0.780196	0.552001	0.0306665
340000	chr15	3320000	3660000	HFD	0.0470588	0.470588	0.0360851	0.170356	0.923575	0.771849	0.0414079
700000	chr15	3660000	4360000	HFD	0.0414286	0.665714	0.235669	0.176428	0.855449	0.652825	0.0443726
1040000	chr15	4360000	5400000	HFD	0.0288462	0.664423	0.0347469	0.153727	0.884899	0.588934	0.0426039
500000	chr15	5400000	5900000	HFD	0.026	0.694	0.0343855	0.165015	0.91541	0.673442	0.0470302
280000	chr15	5900000	6180000	HFD	0.0214286	0.460714	0.408218	0.165173	0.95766	0.845093	0.0318393
380000	chr15	6180000	6560000	HFD	0.00789474	0.134211	0.00292704	0.201427	0.992929	0.920302	0.034286
100000	chr15	6560000	6660000	HFD	0	0.03	0	0.202044	0.961677	0.85056	0.0555991
360000	chr15	6660000	7020000	HFD	0	0.280556	0.00903034	0.208545	0.990288	0.915022	0.0325682
520000	chr15	7020000	7540000	HFD	0.0519231	0.578846	0.786526	0.172651	0.904879	0.720344	0.0423815
380000	chr15	7540000	7920000	Inactive	0.0526316	0.447368	5.113	0.123372	0.824749	0.589696	0.0299235
420000	chr15	7920000	8340000	HFD	0.0380952	0.528571	1.41169	0.225554	0.950269	0.715445	0.0480878
380000	chr15	8340000	8720000	HFD	0.0131579	0.318421	0.342202	0.38263	0.95432	0.861499	0.0462058
320000	chr15	8720000	9040000	HFD	0.028125	0.696875	2.52901	0.190043	0.907752	0.800621	0.0471836
220000	chr15	9040000	9260000	HFD	0.0681818	0.4	5.36181	0.155149	0.936391	0.575564	0.0333705
200000	chr15	9260000	9460000	HFD	0.04	0.605	1.56737	0.19404	0.899602	0.784425	0.0379806
300000	chr15	9460000	9760000	HFD	0.0366667	0.71	0.170331	0.216554	0.917033	0.800729	0.0527951
260000	chr15	9760000	10020000	HFD	0.05	0.661538	0.0644075	0.20891	0.942762	0.832701	0.0510652
180000	chr15	10020000	10200000	HFD	0.0444444	0.611111	0.683856	0.189468	0.870196	0.745982	0.0495407
300000	chr15	10200000	10500000	HFD	0.0333333	0.61	0.339758	0.182121	0.913566	0.765708	0.046784
560000	chr15	10500000	11060000	HFD	0.0696429	0.4125	3.33293	0.146289	0.901054	0.61211	0.0347643
200000	chr15	11060000	11260000	HFD	0.025	0.745	4.091	0.219799	0.920083	0.808239	0.0466883
400000	chr15	11260000	11660000	HFD	0.0325	0.5625	0.859282	0.165914	0.908718	0.759843	0.0423074
1040000	chr15	11660000	12700000	HFD	0.0326923	0.689423	0.562125	0.174821	0.87001	0.722459	0.0441309
160000	chr15	12700000	12860000	Inactive	0.0375	0.4125	2.64096	0.128643	0.870728	0.505125	0.0294879
240000	chr15	12860000	13100000	Inactive	0.0416667	0.383333	4.36566	0.124008	0.852457	0.545423	0.0307983
640000	chr15	13100000	13740000	HFD	0.0515625	0.432812	12.0903	0.135487	0.829755	0.522536	0.0325709
260000	chr15	13740000	14000000	Inactive	0.0615385	0.315385	17.0211	0.0971314	0.711349	0.405141	0.0267614
300000	chr15	14000000	14300000	Inactive	0.0833333	0.463333	18.3938	0.128788	0.772569	0.492642	0.0342463
200000	chr15	14300000	14500000	Inactive	0.04	0.405	9.71241	0.103234	0.775356	0.449021	0.0264526
200000	chr15	14500000	14700000	Inactive	0.06	0.375	45.0612	0.110297	0.764343	0.340123	0.0275812
280000	chr15	14700000	14980000	HFD	0.025	0.521429	2.84751	0.173231	0.9399	0.647598	0.0491515
220000	chr15	14980000	15200000	Inactive	0.0545455	0.354545	8.49958	0.0995909	0.718628	0.393697	0.0281843
160000	chr15	15200000	15360000	Inactive	0.075	0.34375	7.9722	0.124108	0.694171	0.354997	0.0338098
280000	chr15	15360000	15640000	Inactive	0.0678571	0.285714	9.77897	0.0881811	0.662994	0.296418	0.0234335
300000	chr15	15640000	15940000	Inactive	0.06	0.293333	5.92835	0.111742	0.658525	0.395615	0.0293147
120000	chr15	15940000	16060000	Inactive	0.075	0.2	8.24967	0.119389	0.880888	0.420387	0.0281303
200000	chr15	16060000	16260000	Inactive	0.08	0.23	13.4377	0.117142	0.795011	0.433248	0.0298047
260000	chr15	16260000	16520000	Inactive	0.0692308	0.261538	8.56122	0.120491	0.651871	0.367721	0.0322774
160000	chr15	16520000	16680000	Inactive	0.06875	0.3375	25.1336	0.11434	0.708476	0.357883	0.0287232
220000	chr15	16680000	16900000	Inactive	0.0818182	0.259091	14.9018	0.0916278	0.554785	0.270916	0.028531
500000	chr15	16900000	17400000	HFD	0.066	0.378	3.34435	0.128479	0.6417	0.462525	0.0331937
200000	chr15	17400000	17600000	Inactive	0.095	0.195	42.3738	0.065832	0.49633	0.149895	0.0176257
260000	chr15	17600000	17860000	Inactive	0.0961538	0.223077	21.6342	0.0717382	0.497782	0.212616	0.0211303
220000	chr15	17860000	18080000	Active	0.0909091	0.181818	41.7102	0.0655914	0.562579	0.134553	0.0176925
560000	chr15	18080000	18640000	Inactive	0.0982143	0.203571	19.1026	0.069745	0.519179	0.176724	0.0186262
380000	chr15	18640000	19020000	Inactive	0.0657895	0.363158	20.0281	0.132716	0.729542	0.480795	0.0346851
300000	chr15	19020000	19320000	Inactive	0.116667	0.31	31.5677	0.0889888	0.478035	0.228559	0.0238332
220000	chr15	19320000	19540000	Inactive	0.0681818	0.245455	11.2602	0.115816	0.853802	0.444442	0.0278636
320000	chr15	19540000	19860000	Inactive	0.09375	0.3375	46.8148	0.0927208	0.567127	0.298844	0.0180443
280000	chr15	19860000	20140000	Active	0.117857	0.192857	46.1272	0.0434085	0.358691	0.0933146	0.0125573
240000	chr15	20140000	20380000	Inactive	0.0708333	0.3375	18.0615	0.11539	0.561349	0.365212	0.0282387
280000	chr15	20380000	20660000	Active	0.146429	0.107143	34.6016	0.0432065	0.365154	0.0429747	0.0135839
340000	chr15	20660000	21000000	Inactive	0.114706	0.467647	20.1296	0.13429	0.654427	0.447264	0.0265791
140000	chr15	21000000	21140000	Inactive	0.1	0.264286	28.5667	0.0746688	0.583817	0.196462	0.017783
440000	chr15	21140000	21580000	Active	0.131818	0.181818	68.7296	0.0635515	0.446256	0.127106	0.0170826
180000	chr15	21580000	21760000	Active	0.138889	0.194444	68.0842	0.0494483	0.410843	0.060879	0.0155683
180000	chr15	21760000	21940000	Inactive	0.122222	0.283333	47.6224	0.0838216	0.449056	0.209242	0.0203668
640000	chr15	21940000	22580000	Inactive	0.090625	0.214062	32.3822	0.0752076	0.519784	0.16324	0.0194382
200000	chr15	22580000	22780000	Inactive	0.13	0.195	64.8897	0.0792128	0.519333	0.211728	0.0241345
240000	chr16	360000	600000	Inactive	0.0833333	0.2875	11.9123	0.103907	0.642663	0.311334	0.0260219
240000	chr16	600000	840000	Inactive	0.0791667	0.45	0.348171	0.105523	0.608181	0.420281	0.0282827
240000	chr16	840000	1080000	Inactive	0.05	0.266667	13.5971	0.118044	0.818498	0.417924	0.026485
320000	chr16	1080000	1400000	Inactive	0.09375	0.221875	34.5058	0.092388	0.634491	0.257613	0.0245856
600000	chr16	1400000	2000000	HFD	0.055	0.566667	0.252777	0.145231	0.765086	0.593239	0.0406159
160000	chr16	2000000	2160000	Inactive	0.08125	0.35	13.4828	0.0984942	0.666932	0.286681	0.0234076
280000	chr16	2160000	2440000	HFD	0.0857143	0.592857	1.08536	0.138227	0.714999	0.502967	0.0339861
260000	chr16	2440000	2700000	HFD	0.0615385	0.6	0.324139	0.164186	0.768419	0.62425	0.0397609
160000	chr16	2700000	2860000	Inactive	0.1	0.4	29.7074	0.107124	0.680905	0.321106	0.0259872
520000	chr16	2860000	3380000	Inactive	0.1	0.3	13.1408	0.117237	0.860004	0.498806	0.0277135
280000	chr16	3380000	3660000	Inactive	0.0892857	0.253571	26.0102	0.087736	0.796303	0.296617	0.015214
260000	chr16	3660000	3920000	Inactive	0.0730769	0.680769	5.6449	0.131155	0.868046	0.597374	0.0199511
220000	chr16	3920000	4140000	Inactive	0.1	0.254545	13.2266	0.104248	0.755791	0.28218	0.0254346
260000	chr16	4140000	4400000	HFD	0.0230769	0.561538	0.923087	0.133797	0.849172	0.643698	0.0241907
400000	chr16	4400000	4800000	HFD	0.0375	0.6375	0.278157	0.158289	0.834077	0.632385	0.0376132
260000	chr16	4800000	5060000	HFD	0.0115385	0.707692	0.0194516	0.130412	0.904598	0.564823	0.0342639
1380000	chr16	5060000	6440000	HFD	0.0536232	0.496377	5.68796	0.133744	0.820854	0.558303	0.0324003
280000	chr16	6440000	6720000	Inactive	0.0464286	0.346429	4.3592	0.10617	0.782053	0.521992	0.028306
400000	chr16	6720000	7120000	Inactive	0.0575	0.5625	20.3138	0.127085	0.777154	0.595177	0.030388
260000	chr16	7120000	7380000	HFD	0.0230769	0.676923	0.00371897	0.1621	0.888938	0.720265	0.034517
160000	chr16	7380000	7540000	Inactive	0.05625	0.425	2.96891	0.113783	0.880335	0.610958	0.0219145
260000	chr16	7540000	7800000	HFD	0.0384615	0.419231	3.91069	0.134913	0.893027	0.558114	0.0335037
340000	chr16	7800000	8140000	HFD	0.0617647	0.544118	5.24877	0.119831	0.784013	0.494012	0.0316515
220000	chr16	8140000	8360000	HFD	0.0318182	0.545455	0.0377596	0.158584	0.912305	0.727393	0.0426112
160000	chr16	8360000	8520000	HFD	0.03125	0.61875	6.50591	0.127766	0.785856	0.611173	0.0285403
140000	chr16	8520000	8660000	HFD	0.0214286	0.635714	0.00120084	0.228282	0.980063	0.864843	0.0547961
300000	chr16	8660000	8960000	HFD	0.0366667	0.613333	0.94713	0.169	0.9351	0.7775	0.0434064
440000	chr16	8960000	9400000	HFD	0.0409091	0.384091	4.91429	0.146834	0.871404	0.582947	0.0346387
540000	chr16	9400000	9940000	HFD	0.0166667	1.00185	0.0288897	0.246258	0.976383	0.885939	0.048213
340000	chr16	9940000	10280000	HFD	0.0411765	0.544118	2.6277	0.175305	0.898174	0.646562	0.0321359
540000	chr16	10280000	10820000	HFD	0.0259259	0.568519	0.128177	0.204667	0.930968	0.817885	0.0440972
480000	chr16	10820000	11300000	HFD	0.0354167	0.666667	4.84588	0.190208	0.957774	0.835358	0.036876
240000	chr16	11300000	11540000	HFD	0.0583333	0.495833	1.11795	0.193005	0.897944	0.674884	0.0507445
200000	chr16	11540000	11740000	Inactive	0.06	0.285	10.2719	0.117964	0.879049	0.488918	0.0234526
760000	chr16	11740000	12500000	HFD	0.0539474	0.661842	0.408992	0.149818	0.904734	0.691727	0.0270216
520000	chr16	12500000	13020000	HFD	0.0538462	0.573077	0.811831	0.137143	0.85059	0.578723	0.0387713
460000	chr16	13020000	13480000	HFD	0.0456522	0.641304	0.165252	0.163353	0.875751	0.680238	0.0461767
420000	chr16	13480000	13900000	HFD	0.0547619	0.542857	4.17305	0.157549	0.850149	0.643244	0.0362728
380000	chr16	13900000	14280000	HFD	0.0631579	0.492105	2.44248	0.148976	0.797747	0.597422	0.0395061
380000	chr16	14280000	14660000	Inactive	0.0710526	0.376316	13.246	0.111335	0.724307	0.478255	0.0251083
340000	chr16	14660000	15000000	HFD	0.0588235	0.444118	6.48904	0.135289	0.773577	0.578222	0.0348289
360000	chr16	15000000	15360000	HFD	0.0555556	0.447222	0.000500554	0.154928	0.898484	0.679862	0.046977
880000	chr16	15360000	16240000	HFD	0.0568182	0.448864	0.148087	0.152919	0.866669	0.654562	0.0437946
460000	chr16	16240000	16700000	Inactive	0.076087	0.454348	48.1982	0.127656	0.728811	0.461699	0.0315925
240000	chr16	16700000	16940000	HFD	0.0541667	0.4125	7.38981	0.124367	0.811615	0.509181	0.0295504
180000	chr16	16940000	17120000	Inactive	0.0722222	0.194444	15.7165	0.122006	0.850656	0.436321	0.0243904
400000	chr16	17120000	17520000	Inactive	0.0625	0.4125	19.2417	0.137006	0.746289	0.516564	0.0311963
420000	chr16	17520000	17940000	Inactive	0.0761905	0.37381	12.8621	0.085286	0.567292	0.30892	0.0250561
180000	chr16	17940000	18120000	HFD	0.0666667	0.461111	3.61616	0.126027	0.766214	0.453904	0.0353551
240000	chr16	18120000	18360000	HFD	0.0416667	0.25	1.75436	0.174494	0.836437	0.708279	0.0324057
260000	chr16	18360000	18620000	Inactive	0.0961538	0.273077	39.5954	0.0791619	0.583799	0.265981	0.0196736
300000	chr16	18620000	18920000	Inactive	0.0966667	0.376667	30.7033	0.0946862	0.538175	0.283461	0.0229793
280000	chr16	18920000	19200000	HFD	0.0714286	0.5	1.7758	0.141192	0.767189	0.615958	0.0375073
340000	chr16	19200000	19540000	HFD	0.0911765	0.391176	2.52558	0.120384	0.706796	0.531048	0.0321815
300000	chr16	19540000	19840000	Inactive	0.0966667	0.433333	21.9284	0.103471	0.608241	0.323899	0.0262499
280000	chr16	19840000	20120000	Inactive	0.132143	0.389286	12.6302	0.119986	0.579068	0.416109	0.0314472
300000	chr16	20120000	20420000	Inactive	0.0733333	0.25	21.1038	0.119682	0.717654	0.385233	0.0261443
560000	chr16	20420000	20980000	Inactive	0.123214	0.264286	48.2295	0.0781369	0.545056	0.173955	0.0218251
340000	chr16	20980000	21320000	Inactive	0.0882353	0.45	11.9994	0.131089	0.674659	0.418226	0.0351999
380000	chr16	21320000	21700000	Inactive	0.0947368	0.368421	17.2331	0.113215	0.568994	0.360119	0.0287596
360000	chr16	21700000	22060000	Inactive	0.0638889	0.272222	6.81376	0.103692	0.646586	0.361554	0.0252971
520000	chr16	22060000	22580000	Inactive	0.0942308	0.271154	35.9333	0.0663938	0.480577	0.143237	0.0184678
980000	chr16	22580000	23560000	HFD	0.0826531	0.52449	1.56161	0.133541	0.780296	0.580578	0.0341253
140000	chr16	23560000	23700000	Inactive	0.107143	0.307143	58.075	0.113938	0.615038	0.277439	0.0246643
240000	chr16	23700000	23940000	Inactive	0.120833	0.370833	10.5115	0.0940099	0.62989	0.281613	0.023986
320000	chr16	23940000	24260000	Inactive	0.140625	0.321875	54.8963	0.0830344	0.549199	0.213553	0.0216316
280000	chr16	24260000	24540000	Inactive	0.117857	0.235714	62.0063	0.082485	0.523331	0.235152	0.0166198
260000	chr16	24540000	24800000	Inactive	0.115385	0.196154	40.1355	0.0740256	0.605491	0.143242	0.0178589
260000	chr17	460000	720000	Inactive	0.0730769	0.253846	12.0679	0.0682939	0.502514	0.203764	0.0179171
140000	chr17	720000	860000	Inactive	0.1	0.321429	60.0928	0.0760916	0.53185	0.283741	0.0136015
200000	chr17	860000	1060000	Inactive	0.12	0.225	28.1569	0.0657129	0.438761	0.155643	0.0196455
440000	chr17	1060000	1500000	Inactive	0.125	0.213636	43.9698	0.0725245	0.488467	0.155638	0.0186258
400000	chr17	1500000	1900000	Inactive	0.0875	0.23	62.5188	0.0797126	0.603015	0.200719	0.0198092
360000	chr17	1900000	2260000	Inactive	0.0861111	0.236111	21.4373	0.0971438	0.649094	0.269595	0.0229186
200000	chr17	2260000	2460000	Inactive	0.085	0.28	66.1428	0.0850738	0.542253	0.217199	0.024107
160000	chr17	2460000	2620000	Active	0.0875	0.2875	25.8455	0.0569391	0.43359	0.135247	0.0154082
480000	chr17	2620000	3100000	Inactive	0.1	0.179167	32.1285	0.105752	0.718578	0.299937	0.0271756
580000	chr17	3100000	3680000	Inactive	0.112069	0.191379	45.4645	0.0669021	0.483671	0.175905	0.0184354
240000	chr17	3680000	3920000	Inactive	0.108333	0.2625	1343.91	0.0794477	0.509785	0.192937	0.0206257
700000	chr17	3920000	4620000	Inactive	0.0957143	0.242857	17.9352	0.0892953	0.674495	0.26192	0.0202643
240000	chr17	4620000	4860000	Inactive	0.108333	0.2625	23.5538	0.098592	0.651004	0.324649	0.0225321
180000	chr17	4860000	5040000	Inactive	0.111111	0.177778	20.7104	0.0876886	0.642873	0.200728	0.021549
180000	chr17	5040000	5220000	Inactive	0.05	0.466667	7.19595	0.107186	0.557283	0.339195	0.0264082
320000	chr17	5220000	5540000	Inactive	0.103125	0.265625	17.5633	0.0969879	0.547396	0.252194	0.0265449
540000	chr17	5540000	6080000	Inactive	0.105556	0.151852	40.9638	0.0673416	0.562169	0.153201	0.0178464
440000	chr17	6080000	6520000	Inactive	0.115909	0.220455	35.5709	0.0938887	0.524121	0.247092	0.0249271
340000	chr17	6520000	6860000	Inactive	0.117647	0.217647	17.5373	0.0972166	0.594163	0.273206	0.0244727
760000	chr17	6860000	7620000	Inactive	0.0986842	0.268421	68.7798	0.108119	0.580548	0.295874	0.0262155
160000	chr17	7620000	7780000	Inactive	0.0875	0.225	15.258	0.0938226	0.767133	0.243629	0.0157143
240000	chr17	7780000	8020000	Inactive	0.0916667	0.620833	12.4468	0.140405	0.75758	0.544053	0.0238524
320000	chr17	8020000	8340000	Inactive	0.075	0.29375	38.7477	0.087502	0.67694	0.241574	0.017581
180000	chr17	8340000	8520000	Inactive	0.122222	0.461111	20.7261	0.107908	0.639565	0.397067	0.0244666
140000	chr17	8520000	8660000	Inactive	0.0714286	0.221429	24.6543	0.0987375	0.714188	0.29605	0.0241649
300000	chr17	8660000	8960000	Inactive	0.14	0.223333	37.3378	0.0971171	0.589694	0.273739	0.0263728
160000	chr17	8960000	9120000	Inactive	0.09375	0.275	16.6206	0.104459	0.722864	0.384076	0.0255156
320000	chr17	9120000	9440000	Inactive	0.08125	0.3375	26.6149	0.108051	0.612951	0.386815	0.0293244
260000	chr17	9440000	9700000	HFD	0.0423077	0.438462	5.19088	0.144021	0.874495	0.494622	0.0377846
380000	chr17	9700000	10080000	Inactive	0.0842105	0.326316	19.9312	0.10687	0.650779	0.347535	0.0240003
260000	chr17	10080000	10340000	HFD	0.0653846	0.388462	11.0326	0.131318	0.786239	0.547953	0.0341353
140000	chr17	10340000	10480000	HFD	0.0714286	0.421429	19.6993	0.16437	0.833734	0.504107	0.0312699
300000	chr17	10480000	10780000	Inactive	0.0866667	0.283333	14.7571	0.102322	0.680631	0.391035	0.0262645
280000	chr17	10780000	11060000	Inactive	0.0821429	0.325	33.7322	0.0970736	0.633752	0.318796	0.0252955
240000	chr17	11060000	11300000	Inactive	0.0583333	0.345833	52.8782	0.116653	0.690263	0.430539	0.0258332
240000	chr17	11300000	11540000	Inactive	0.0625	0.570833	19.9481	0.12531	0.797411	0.619051	0.0279002
180000	chr17	11540000	11720000	Inactive	0.0666667	0.388889	39.3452	0.161185	0.827841	0.65144	0.0388124
380000	chr17	11720000	12100000	Inactive	0.0605263	0.378947	38.4173	0.124411	0.737963	0.471164	0.0310843
560000	chr17	12100000	12660000	Inactive	0.05	0.425	14.8985	0.131762	0.826742	0.54683	0.0237166
260000	chr17	12660000	12920000	HFD	0.0269231	0.411538	31.5146	0.170266	0.884908	0.681815	0.0394618
140000	chr17	12920000	13060000	HFD	0.0142857	0.121429	0	0.195722	0.957397	0.836753	0.0506372
300000	chr17	13060000	13360000	HFD	0.00666667	0.103333	0.000860723	0.198726	0.981052	0.881897	0.0430095
500000	chr17	13360000	13860000	HFD	0.03	0.452	0.519341	0.158956	0.926411	0.801819	0.0338025
400000	chr17	13860000	14260000	HFD	0.03	0.5625	4.12988	0.189217	0.93213	0.785326	0.0473099
240000	chr17	14260000	14500000	HFD	0.0666667	0.520833	7.96269	0.151955	0.879482	0.597306	0.0387056
520000	chr17	14500000	15020000	HFD	0.0269231	0.430769	0.0184428	0.252672	0.958665	0.865969	0.0450485
260000	chr17	15020000	15280000	HFD	0.0115385	0.592308	0.00724461	0.229037	0.969515	0.859194	0.0505015
240000	chr17	15280000	15520000	HFD	0.0708333	0.404167	13.2504	0.144772	0.898113	0.668839	0.0362457
440000	chr17	15520000	15960000	HFD	0.0409091	0.675	0.79445	0.181856	0.909178	0.76956	0.0472873
200000	chr17	15960000	16160000	HFD	0.04	0.58	3.94829	0.145074	0.951048	0.613957	0.0348011
160000	chr17	16160000	16320000	HFD	0.0375	0.76875	0.336454	0.196849	0.888493	0.74911	0.0494064
160000	chr17	16320000	16480000	HFD	0.00625	0.14375	0.00536391	0.34779	0.924713	0.68217	0.05721
360000	chr17	16480000	16840000	HFD	0.0333333	0.477778	4.18003	0.13265	0.847608	0.608422	0.028581
480000	chr17	16840000	17320000	HFD	0.04375	0.535417	4.2539	0.160526	0.870506	0.677929	0.0392705
480000	chr17	17320000	17800000	HFD	0.0333333	0.460417	8.89114	0.17156	0.870713	0.709916	0.0438451
180000	chr17	17800000	17980000	HFD	0.0333333	0.505556	1.47059	0.212368	0.978051	0.817259	0.0399821
120000	chr17	17980000	18100000	HFD	0	0.075	0	0.382709	0.960892	0.845276	0.0592391
300000	chr17	18100000	18400000	HFD	0.0366667	0.606667	8.60589	0.147117	0.896762	0.760972	0.0307221
200000	chr17	18400000	18600000	HFD	0.035	0.33	3.13097	0.170325	0.903378	0.708166	0.0416643
300000	chr17	18600000	18900000	HFD	0.04	0.463333	1.44602	0.16556	0.963464	0.625252	0.0374897
140000	chr18	300000	440000	Active	0.121429	0.142857	52.2318	0.065064	0.295119	0.129828	0.0225169
220000	chr18	440000	660000	Active	0.145455	0.118182	61.7195	0.0416294	0.32591	0.0533466	0.0139867
80000	chr18	660000	740000	Active	0.1375	0.175	230.804	0.0677439	0.478643	0.148444	0.0172924
220000	chr18	740000	960000	Active	0.113636	0.0818182	59.9135	0.0441889	0.389946	0.051748	0.0140833
160000	chr18	960000	1120000	Inactive	0.10625	0.325	37.8145	0.0827372	0.599556	0.267609	0.0169737
280000	chr18	1120000	1400000	Active	0.103571	0.128571	58.9581	0.0527019	0.350382	0.0826884	0.0175566
300000	chr18	1400000	1700000	Inactive	0.133333	0.283333	184.258	0.107759	0.593128	0.321809	0.028556
480000	chr18	1700000	2180000	Inactive	0.0708333	0.229167	20.9858	0.0879341	0.439067	0.215657	0.024277
600000	chr18	2180000	2780000	Inactive	0.095	0.23	27.735	0.0777536	0.579426	0.183961	0.0212192
160000	chr18	2780000	2940000	Active	0.14375	0.15625	209.389	0.0538272	0.416889	0.0947445	0.0184129
280000	chr18	2940000	3220000	Inactive	0.0928571	0.153571	15.3802	0.106267	0.724317	0.316517	0.0261586
200000	chr18	3220000	3420000	Active	0.13	0.225	29.7379	0.0593038	0.357447	0.126819	0.0177552
140000	chr18	3420000	3560000	Inactive	0.0857143	0.192857	23.3894	0.0686266	0.467866	0.158975	0.0175128
900000	chr18	3560000	4460000	Inactive	0.1	0.202222	41.0826	0.0685241	0.463986	0.162263	0.0190441
380000	chr18	4460000	4840000	Active	0.123684	0.234211	74.4394	0.072026	0.377326	0.175912	0.0200993
120000	chr18	4840000	4960000	HFD	0.0916667	0.441667	8.54591	0.144768	0.879788	0.461118	0.0339898
260000	chr18	4960000	5220000	Inactive	0.107692	0.430769	18.1994	0.0913104	0.44859	0.271871	0.0246746
300000	chr18	5220000	5520000	Inactive	0.08	0.18	37.4481	0.0635493	0.508815	0.143325	0.0174147
160000	chr18	5520000	5680000	Inactive	0.1125	0.175	52.1705	0.093277	0.517763	0.250709	0.0229209
280000	chr18	5680000	5960000	Inactive	0.075	0.182143	21.8701	0.0722081	0.650554	0.166112	0.0161081
460000	chr18	5960000	6420000	Inactive	0.0695652	0.241304	21.5376	0.0922221	0.703727	0.258841	0.0202415
220000	chr18	6420000	6640000	Inactive	0.0954545	0.0863636	39.0389	0.059138	0.538012	0.164083	0.0124941
200000	chr18	6640000	6840000	Active	0.08	0.17	87.6891	0.0460964	0.279397	0.106525	0.0101307
160000	chr18	6840000	7000000	Active	0.0875	0.20625	28.7784	0.0554906	0.306738	0.10518	0.012873
300000	chr18	7000000	7300000	Inactive	0.07	0.213333	19.1061	0.0872587	0.576515	0.281493	0.0184575
180000	chr18	7300000	7480000	Inactive	0.0722222	0.344444	7.24245	0.14816	0.855844	0.513138	0.0274381
180000	chr18	7480000	7660000	Active	0.133333	0.138889	43.282	0.0447672	0.326048	0.0924929	0.0113311
200000	chr18	7660000	7860000	Inactive	0.095	0.17	37.8543	0.0837076	0.606186	0.22202	0.0211482
220000	chr18	7860000	8080000	Inactive	0.163636	0.172727	27.7593	0.0814446	0.458936	0.216501	0.0212597
280000	chr18	8080000	8360000	Inactive	0.0928571	0.278571	16.4171	0.0772184	0.414724	0.267029	0.0187587
380000	chr18	8360000	8740000	Active	0.113158	0.152632	49.1692	0.0506591	0.274964	0.115125	0.0183544
160000	chr18	8740000	8900000	Active	0.1125	0.16875	39.0499	0.0641894	0.458599	0.160433	0.0171259
220000	chr18	8900000	9120000	Inactive	0.131818	0.186364	30.825	0.0793495	0.508307	0.268467	0.019563
300000	chr18	9120000	9420000	Inactive	0.0433333	0.386667	7.46203	0.133988	0.724869	0.476904	0.0321881
340000	chr18	9420000	9760000	Active	0.102941	0.147059	33.6596	0.0576253	0.389221	0.135552	0.0173403
200000	chr18	9760000	9960000	Inactive	0.11	0.435	9.57818	0.125426	0.557495	0.438384	0.0267405
620000	chr18	9960000	10580000	Active	0.11129	0.190323	56.6594	0.0640355	0.424964	0.144258	0.0176742
480000	chr18	10580000	11060000	Active	0.127083	0.139583	37.8382	0.0587942	0.389962	0.125471	0.0176884
380000	chr18	11060000	11440000	Active	0.110526	0.194737	46.3031	0.0572544	0.428975	0.13414	0.0147975
340000	chr18	11440000	11780000	Inactive	0.0970588	0.264706	22.8152	0.0827991	0.540775	0.279819	0.0215722
180000	chr18	11780000	11960000	Inactive	0.138889	0.227778	20.7672	0.0746419	0.497783	0.257762	0.0155359
240000	chr18	11960000	12200000	Inactive	0.0875	0.145833	37.0093	0.074739	0.503441	0.228763	0.0151208
300000	chr18	12200000	12500000	Active	0.106667	0.26	94.3	0.0731687	0.381653	0.177832	0.0200616
280000	chr18	12500000	12780000	Inactive	0.0785714	0.285714	46.073	0.0994135	0.652699	0.337073	0.0199936
160000	chr18	12780000	12940000	Inactive	0.0875	0.35625	33.0141	0.0805884	0.508809	0.299774	0.0173597
140000	chr18	12940000	13080000	Active	0.121429	0.15	21.8616	0.0585756	0.408163	0.144953	0.0141411
340000	chr18	13080000	13420000	Inactive	0.0705882	0.488235	4.65232	0.120959	0.751982	0.539684	0.0228525
140000	chr18	13420000	13560000	Active	0.1	0.157143	60.6376	0.0462283	0.504111	0.0894308	0.00921125
160000	chr18	13560000	13720000	Inactive	0.075	0.44375	12.2355	0.138406	0.719675	0.489562	0.0262995
620000	chr18	13720000	14340000	Inactive	0.0709677	0.329032	19.1835	0.115968	0.685902	0.431883	0.0286608
180000	chr18	14340000	14520000	Inactive	0.0888889	0.377778	25.4907	0.118777	0.705043	0.382643	0.0310326
360000	chr18	14520000	14880000	HFD	0.0222222	0.386111	4.34929	0.149459	0.863192	0.633815	0.0355093
1420000	chr18	14880000	16300000	HFD	0.028169	1.23732	0.00775106	0.210991	0.980899	0.904102	0.0445481
260000	chr18	16300000	16560000	HFD	0.0307692	0.784615	0.00425822	0.161958	0.962957	0.885475	0.0244324
720000	chr18	16560000	17280000	HFD	0.0236111	0.966667	0.000118677	0.256629	0.986684	0.897004	0.0436184
560000	chr18	17280000	17840000	HFD	0.0375	0.744643	3.48684	0.179423	0.900873	0.74551	0.0382789
260000	chr18	17840000	18100000	HFD	0.0192308	0.534615	0.025146	0.176716	0.911584	0.748904	0.0470147
420000	chr18	18100000	18520000	HFD	0.0357143	0.442857	0.0397912	0.156353	0.832031	0.673105	0.0435478
400000	chr18	18520000	18920000	Inactive	0.0375	0.445	22.9568	0.119526	0.805734	0.567776	0.0330092
680000	chr18	18920000	19600000	HFD	0.0367647	0.488235	0.0300176	0.15833	0.885302	0.742175	0.0348569
740000	chr18	19600000	20340000	HFD	0.0621622	0.518919	0.221111	0.159483	0.902645	0.762022	0.0373605
840000	chr18	20340000	21180000	HFD	0.0297619	0.709524	0.164089	0.159093	0.926482	0.778298	0.0413368
480000	chr18	21180000	21660000	HFD	0.0375	0.697917	0.00501945	0.150576	0.834778	0.657747	0.0443732
740000	chr18	21660000	22400000	HFD	0.0391892	0.643243	0.0325054	0.13665	0.816468	0.643574	0.0335982
200000	chr18	22400000	22600000	HFD	0.015	0.625	0.0077604	0.129497	0.864323	0.724463	0.0295454
300000	chr18	22600000	22900000	HFD	0.0366667	0.556667	4.91379	0.120025	0.721796	0.566809	0.029396
280000	chr18	22900000	23180000	Inactive	0.075	0.346429	10.5771	0.130525	0.830613	0.475918	0.0285199
160000	chr18	23180000	23340000	HFD	0.0375	0.41875	1.34831	0.126212	0.834529	0.626671	0.0194288
240000	chr18	23340000	23580000	Inactive	0.0833333	0.391667	12.2288	0.109592	0.750297	0.431093	0.0197103
220000	chr18	23580000	23800000	Inactive	0.0454545	0.345455	10.6118	0.105492	0.713508	0.484214	0.0303374
400000	chr18	23800000	24200000	Inactive	0.065	0.4225	29.1337	0.144939	0.800484	0.527931	0.0327853
360000	chr18	24200000	24560000	Inactive	0.0583333	0.316667	6.98917	0.11567	0.753961	0.435526	0.0288962
300000	chr18	24560000	24860000	Inactive	0.116667	0.246667	95.9201	0.0997321	0.614157	0.273556	0.0258712
180000	chr18	24860000	25040000	HFD	0.0222222	0.533333	0.00280195	0.150855	0.804844	0.67882	0.0342904
300000	chr18	25040000	25340000	Inactive	0.0566667	0.343333	22.7339	0.107751	0.784427	0.426486	0.0250627
120000	chr18	25340000	25460000	Inactive	0.0916667	0.441667	34.4335	0.110869	0.708447	0.440525	0.0268639
180000	chr18	25460000	25640000	HFD	0.105556	0.355556	4.65576	0.168235	0.824368	0.595238	0.0398742
220000	chr18	25640000	25860000	Inactive	0.0681818	0.377273	17.5081	0.109033	0.756739	0.436247	0.0294396
200000	chr18	25860000	26060000	Inactive	0.05	0.405	8.84884	0.10287	0.793869	0.481239	0.024199
100000	chr18	26060000	26160000	Inactive	0.08	0.4	8.50232	0.114338	0.803249	0.486387	0.0295291
260000	chr18	26160000	26420000	HFD	0.0615385	0.423077	0.793716	0.115482	0.784218	0.544345	0.0256573
260000	chr18	26420000	26680000	HFD	0.0961538	0.288462	5.4535	0.136829	0.928651	0.518171	0.0323308
160000	chr18	26680000	26840000	Inactive	0.0375	0.31875	2.96848	0.124994	0.731714	0.528756	0.031355
200000	chr18	26840000	27040000	Inactive	0.065	0.545	0.853797	0.119875	0.76648	0.487054	0.0274788
720000	chr18	27040000	27760000	HFD	0.0833333	0.555556	0.46069	0.145339	0.825912	0.620969	0.0296998
260000	chr18	27760000	28020000	HFD	0.0423077	0.611538	0.841505	0.153389	0.897377	0.66691	0.0340575
200000	chr18	28020000	28220000	HFD	0.06	0.58	0.0126715	0.124816	0.853666	0.635193	0.0237653
200000	chr18	28220000	28420000	HFD	0.035	0.72	0.0059723	0.188154	0.905289	0.740501	0.0459075
580000	chr18	28420000	29000000	HFD	0.0586207	0.515517	0.120586	0.137341	0.832965	0.615183	0.0349827
480000	chr18	29000000	29480000	Inactive	0.0708333	0.38125	6.14347	0.109203	0.745323	0.453136	0.0250394
300000	chr18	29480000	29780000	HFD	0.0466667	0.55	7.8099	0.152091	0.839814	0.632503	0.040343
300000	chr18	29780000	30080000	HFD	0.06	0.396667	1.19027	0.134456	0.804896	0.520834	0.0376927
260000	chr18	30080000	30340000	HFD	0.0692308	0.480769	1.47093	0.178655	0.744726	0.5687	0.0468261
300000	chr18	30340000	30640000	HFD	0.0966667	0.516667	2.30144	0.140032	0.725927	0.512532	0.0410918
160000	chr18	30640000	30800000	HFD	0.06875	0.3625	1.29448	0.127062	0.77199	0.54665	0.0340231
180000	chr18	30800000	30980000	HFD	0.0388889	0.438889	0.419492	0.162858	0.812991	0.553967	0.0351625
280000	chr18	30980000	31260000	HFD	0.0428571	0.428571	2.03632	0.134402	0.801871	0.569196	0.036693
280000	chr18	31260000	31540000	HFD	0.05	0.696429	0.584685	0.147141	0.816363	0.528749	0.0380436
160000	chr18	31540000	31700000	Inactive	0.0875	0.55625	2.65656	0.10756	0.613485	0.423661	0.0282272
180000	chr18	31700000	31880000	HFD	0.0555556	0.394444	5.13421	0.154308	0.829434	0.524959	0.0399104
320000	chr18	31880000	32200000	HFD	0.06875	0.384375	3.41437	0.137193	0.770277	0.533148	0.0321157
240000	chr18	32200000	32440000	Inactive	0.0583333	0.395833	25.1346	0.129685	0.75273	0.554354	0.0286421
260000	chr18	32440000	32700000	HFD	0.0884615	0.4	3.57456	0.120853	0.717212	0.485298	0.0303356
220000	chr18	32700000	32920000	Inactive	0.0681818	0.468182	14.6628	0.11796	0.665172	0.460449	0.0292536
720000	chr18	32920000	33640000	HFD	0.0763889	0.438889	8.29976	0.149981	0.782993	0.550518	0.0402812
300000	chr18	33640000	33940000	HFD	0.0633333	0.39	0.418126	0.146361	0.77656	0.568665	0.0376728
40000	chr18	33940000	33980000	HFD	0.125	0.475	0.868825	0.153409	0.783991	0.508063	0.0418483
280000	chr18	33980000	34260000	Inactive	0.0678571	0.507143	2.48131	0.110275	0.722181	0.452725	0.0255393
300000	chr18	34260000	34560000	Inactive	0.0733333	0.643333	12.3537	0.121854	0.816843	0.389443	0.0318626
320000	chr18	34560000	34880000	Inactive	0.08125	0.453125	8.48421	0.105591	0.63134	0.373175	0.0263279
300000	chr18	34880000	35180000	HFD	0.08	0.343333	0.0602156	0.145246	0.794852	0.53061	0.0305143
200000	chr18	35180000	35380000	HFD	0.105	0.39	4.29288	0.128169	0.693854	0.435181	0.0363657
380000	chr18	35380000	35760000	Inactive	0.0789474	0.355263	7.60373	0.121875	0.744521	0.460812	0.0310865
200000	chr18	35760000	35960000	Inactive	0.105	0.375	21.9921	0.152893	0.801325	0.53308	0.039604
380000	chr18	35960000	36340000	HFD	0.0842105	0.592105	4.26706	0.161463	0.851192	0.6133	0.0379524
240000	chr18	36340000	36580000	Inactive	0.0916667	0.25	22.213	0.10089	0.756274	0.28495	0.0261994
400000	chr18	36580000	36980000	HFD	0.0725	0.4675	0.23263	0.142134	0.740399	0.57678	0.0319371
260000	chr18	36980000	37240000	HFD	0.0730769	0.488462	5.28031	0.123576	0.712788	0.471806	0.0318113
280000	chr18	37240000	37520000	Inactive	0.0857143	0.346429	16.4014	0.116036	0.636217	0.3591	0.0295449
240000	chr18	37520000	37760000	HFD	0.0833333	0.35	0.842943	0.142672	0.712188	0.50095	0.0357696
180000	chr18	37760000	37940000	Inactive	0.0722222	0.366667	9.73029	0.121499	0.675907	0.428399	0.02402
660000	chr18	37940000	38600000	HFD	0.0939394	0.428788	3.972	0.127761	0.653617	0.452863	0.034638
140000	chr18	38600000	38740000	HFD	0.0857143	0.628571	0.0956939	0.166691	0.919487	0.574309	0.0401146
240000	chr18	38740000	38980000	Inactive	0.0833333	0.208333	13.9319	0.0753487	0.560298	0.213932	0.0184755
160000	chr19	340000	500000	Inactive	0.125	0.55625	54.152	0.156693	0.757446	0.417827	0.0344786
440000	chr19	500000	940000	HFD	0.0772727	0.418182	9.5022	0.143101	0.713059	0.417192	0.0390858
200000	chr19	940000	1140000	Inactive	0.1	0.225	34.9315	0.0754042	0.598039	0.140395	0.0187517
200000	chr19	1140000	1340000	Inactive	0.05	0.275	4.93922	0.10626	0.645358	0.413607	0.0259239
240000	chr19	1340000	1580000	Inactive	0.1125	0.416667	34.3704	0.0825052	0.549597	0.211228	0.0236437
260000	chr19	1580000	1840000	Inactive	0.103846	0.242308	37.3215	0.104963	0.651794	0.268821	0.0257314
240000	chr19	1840000	2080000	Inactive	0.0791667	0.191667	23.1975	0.0706413	0.491471	0.203641	0.0192233
140000	chr19	2080000	2220000	Inactive	0.1	0.192857	18.0324	0.0815374	0.722864	0.18716	0.0163238
160000	chr19	2220000	2380000	Inactive	0.06875	0.325	17.3293	0.15141	0.661932	0.462336	0.0306751
320000	chr19	2380000	2700000	Inactive	0.1125	0.178125	27.5114	0.0661327	0.565012	0.151582	0.0167741
100000	chr19	2700000	2800000	Inactive	0.13	0.25	13.3807	0.0884134	0.627085	0.265603	0.0189199
140000	chr19	2800000	2940000	Inactive	0.107143	0.242857	245.818	0.100573	0.626817	0.269497	0.021169
340000	chr19	2940000	3280000	Inactive	0.1	0.352941	36.2839	0.0903304	0.596733	0.240862	0.0241005
220000	chr19	3280000	3500000	Inactive	0.0454545	0.427273	5.27987	0.122828	0.542965	0.396731	0.0317751
140000	chr19	3500000	3640000	Active	0.128571	0.235714	160.446	0.0564431	0.402538	0.102495	0.0199346
180000	chr19	3640000	3820000	Inactive	0.105556	0.244444	30.6776	0.0735111	0.635368	0.180758	0.0202808
460000	chr19	3820000	4280000	Inactive	0.0826087	0.35	60.7077	0.0978321	0.609759	0.279793	0.0288244
440000	chr19	4280000	4720000	Inactive	0.152273	0.320455	3.22886	0.110291	0.648719	0.332246	0.0271773
300000	chr19	4720000	5020000	HFD	0.11	0.656667	3.32337	0.138473	0.750632	0.487404	0.0314137
160000	chr19	5020000	5180000	Inactive	0.1	0.2125	53.8868	0.069412	0.453778	0.192998	0.0180603
400000	chr19	5180000	5580000	HFD	0.105	0.515	12.7198	0.152757	0.687892	0.550592	0.0358637
120000	chr19	5580000	5700000	Inactive	0.15	0.308333	52.2646	0.0833926	0.491358	0.223266	0.0213543
320000	chr19	5700000	6020000	Inactive	0.0875	0.228125	22.9008	0.101441	0.693734	0.277093	0.025187
420000	chr19	6020000	6440000	Inactive	0.104762	0.338095	103.362	0.0804448	0.534094	0.217848	0.025295
480000	chr19	6440000	6920000	Inactive	0.104167	0.183333	29.616	0.0771946	0.624246	0.18723	0.0179884
400000	chr19	6920000	7320000	Inactive	0.0625	0.39	11.7514	0.110267	0.704684	0.336132	0.0271171
220000	chr19	7320000	7540000	Inactive	0.0954545	0.459091	132.764	0.104619	0.577377	0.348021	0.0267339
400000	chr19	7540000	7940000	Inactive	0.0875	0.345	31.4973	0.0896941	0.603784	0.233371	0.0224643
840000	chr19	7940000	8780000	Inactive	0.0690476	0.380952	26.495	0.106019	0.662909	0.39192	0.0244627
300000	chr19	8780000	9080000	Inactive	0.1	0.273333	19.237	0.113616	0.717726	0.349149	0.0299064
500000	chr19	9080000	9580000	Inactive	0.086	0.334	34.1679	0.100469	0.685972	0.320809	0.0244922
320000	chr19	9580000	9900000	Inactive	0.078125	0.465625	21.1415	0.110462	0.76133	0.445302	0.0285438
280000	chr19	9900000	10180000	Inactive	0.0571429	0.364286	13.8145	0.0988156	0.681145	0.435948	0.0259311
340000	chr19	10180000	10520000	HFD	0.0617647	0.441176	0.802698	0.148798	0.799405	0.611765	0.0354174
180000	chr19	10520000	10700000	HFD	0.0888889	0.511111	0.25138	0.161484	0.847377	0.675848	0.0404091
480000	chr19	10700000	11180000	Inactive	0.0625	0.285417	32.0236	0.0909956	0.690625	0.371409	0.0250467
260000	chr19	11180000	11440000	HFD	0.0461538	0.607692	1.31003	0.144228	0.906587	0.755562	0.0374065
460000	chr19	11440000	11900000	HFD	0.0326087	0.615217	0.462815	0.156865	0.862189	0.691131	0.0431474
220000	chr19	11900000	12120000	HFD	0	0.7	0	0.165243	0.963047	0.824142	0.0481192
120000	chr19	12120000	12240000	HFD	0.0333333	0.4	0.0106271	0.213788	0.9277	0.66004	0.0449136
220000	chr19	12240000	12460000	HFD	0.0227273	0.540909	2.34816	0.131951	0.881886	0.726275	0.0426819
880000	chr19	12460000	13340000	HFD	0.0318182	0.532955	0.698369	0.146709	0.905458	0.662151	0.0435406
400000	chr19	13340000	13740000	HFD	0.045	0.615	0.846042	0.160538	0.88844	0.699195	0.0481678
440000	chr19	13740000	14180000	HFD	0.05	0.515909	0.137319	0.159235	0.911736	0.659896	0.0499071
120000	chr19	14180000	14300000	HFD	0.0166667	0.383333	0.179967	0.148178	0.916335	0.683144	0.0479558
300000	chr19	14300000	14600000	HFD	0.03	0.61	0.0695728	0.175803	0.924238	0.676373	0.0519896
1020000	chr19	14600000	15620000	HFD	0.0313725	0.570588	1.8805	0.161126	0.918356	0.705668	0.0442596
220000	chr19	15620000	15840000	HFD	0.0363636	0.672727	0.0314646	0.126312	0.864093	0.630941	0.0326671
180000	chr19	15840000	16020000	HFD	0.0333333	0.505556	3.51407	0.161524	0.870566	0.640943	0.0400844
440000	chr19	16020000	16460000	HFD	0.0159091	0.818182	0.0337017	0.120746	0.939768	0.740213	0.0357325
200000	chr19	16460000	16660000	HFD	0.03	0.605	2.57562	0.148487	0.789215	0.627277	0.041649
320000	chr19	16660000	16980000	HFD	0.021875	0.725	0.182368	0.149416	0.915591	0.662492	0.0317519
1320000	chr19	16980000	18300000	HFD	0.00984849	0.792424	1.37206	0.13495	0.868088	0.602923	0.0441748
520000	chr19	18300000	18820000	HFD	0.0230769	0.667308	0.630105	0.225462	0.929658	0.818093	0.0418458
1120000	chr19	18820000	19940000	HFD	0.025	0.383036	0.992829	0.318567	0.937183	0.764122	0.0400542
300000	chr19	19940000	20240000	HFD	0.0333333	0.49	18.2545	0.129394	0.8577	0.636279	0.0354783
380000	chr19	20240000	20620000	HFD	0.0473684	0.621053	0.536924	0.150101	0.816911	0.637246	0.0404019
380000	chr19	20620000	21000000	HFD	0.0263158	0.618421	0.0159851	0.238152	0.949803	0.807	0.0561724
140000	chr19	21000000	21140000	HFD	0.0428571	0.735714	0.154549	0.195098	0.946271	0.811581	0.046069
560000	chr19	21140000	21700000	HFD	0.05	0.55	6.34979	0.156651	0.897038	0.716454	0.0370972
380000	chr19	21700000	22080000	HFD	0.0394737	0.578947	0.675019	0.156339	0.889794	0.757397	0.0393691
140000	chr19	22080000	22220000	Inactive	0.05	0.321429	16.1238	0.108771	0.865904	0.5227	0.0258594
240000	chr19	22220000	22460000	Inactive	0.05	0.416667	111.406	0.101988	0.841535	0.503487	0.0269843
180000	chr19	22460000	22640000	HFD	0.0555556	0.366667	0.204367	0.131142	0.861263	0.672644	0.0293861
180000	chr19	22640000	22820000	Inactive	0.0833333	0.283333	5.56555	0.107784	0.754578	0.352603	0.0278905
300000	chr19	22820000	23120000	Inactive	0.0466667	0.353333	12.7899	0.115339	0.82035	0.461031	0.0267727
140000	chr19	23120000	23260000	Inactive	0.0714286	0.292857	10.1742	0.141588	0.889837	0.486505	0.0305848
160000	chr19	23260000	23420000	HFD	0.05	0.35	0.220393	0.117834	0.844126	0.536534	0.030019
260000	chr19	23420000	23680000	Inactive	0.0692308	0.488462	46.3723	0.113642	0.812263	0.482473	0.0305614
320000	chr19	23680000	24000000	Inactive	0.059375	0.425	1.42101	0.113931	0.712467	0.449977	0.0272971
240000	chr19	24000000	24240000	HFD	0.0291667	0.379167	2.21818	0.15144	0.864895	0.550899	0.0403802
260000	chr19	24240000	24500000	HFD	0.0538462	0.388462	0.89077	0.130181	0.750893	0.569451	0.0334208
340000	chr19	24500000	24840000	HFD	0.0588235	0.394118	16.8322	0.131213	0.818736	0.581378	0.0303795
240000	chr19	24840000	25080000	HFD	0.108333	0.391667	7.30819	0.151484	0.781835	0.489642	0.036132
180000	chr19	25080000	25260000	HFD	0.0722222	0.522222	3.96709	0.149265	0.796282	0.584634	0.0330845
360000	chr19	25260000	25620000	Inactive	0.0972222	0.336111	9.19383	0.101356	0.72299	0.392589	0.0227341
140000	chr19	25620000	25760000	HFD	0.0571429	0.485714	10.6395	0.133575	0.780967	0.529876	0.0302306
220000	chr19	25760000	25980000	Inactive	0.0545455	0.340909	77.3444	0.129969	0.855929	0.45839	0.0267657
280000	chr19	25980000	26260000	Inactive	0.0678571	0.342857	9.24395	0.117767	0.734172	0.425396	0.0256841
180000	chr19	26260000	26440000	Inactive	0.0777778	0.388889	26.0867	0.126423	0.738949	0.351272	0.0280664
140000	chr19	26440000	26580000	Inactive	0.0785714	0.264286	31.989	0.0896418	0.567375	0.321221	0.0248155
220000	chr19	26580000	26800000	Inactive	0.0818182	0.35	18.5814	0.121437	0.875283	0.436732	0.0279335
120000	chr19	26800000	26920000	Inactive	0.0666667	0.283333	20.6934	0.113804	0.684247	0.328926	0.0241492

## Sheet: TS_hap2
Size	Chr	Start	End	Group	Gene	LTR	Expression	Methy	CG	CHG	CHH
340000	chr01	340000	680000	Active	0.135294	0.132353	43.4914	0.0475499	0.422105	0.0717604	0.0132504
220000	chr01	680000	900000	Active	0.0909091	0.254545	53.5691	0.0873868	0.54234	0.206448	0.0192398
260000	chr01	900000	1160000	Active	0.115385	0.238462	15.6347	0.0653221	0.442797	0.151487	0.020401
560000	chr01	1160000	1720000	Active	0.110714	0.171429	43.3062	0.068245	0.590179	0.139162	0.0161725
220000	chr01	1720000	1940000	Inactive	0.0545455	0.295455	48.3494	0.117424	0.797652	0.2934	0.0265757
300000	chr01	1940000	2240000	Active	0.0966667	0.256667	17.8279	0.0745941	0.535725	0.190476	0.0200808
700000	chr01	2240000	2940000	Active	0.0914286	0.187143	27.3386	0.0699787	0.459315	0.195488	0.0189045
280000	chr01	2940000	3220000	Active	0.0964286	0.2	62.9388	0.0459509	0.293706	0.0921949	0.0170169
100000	chr01	3220000	3320000	Active	0.13	0.31	16.4556	0.0916706	0.397251	0.214065	0.0259987
380000	chr01	3320000	3700000	Active	0.113158	0.210526	10.4222	0.0949774	0.522617	0.272748	0.0261827
160000	chr01	3700000	3860000	Active	0.10625	0.225	25.1932	0.0523866	0.378467	0.0980995	0.0149249
300000	chr01	3860000	4160000	Active	0.1	0.146667	32.101	0.0732105	0.472963	0.194445	0.016213
280000	chr01	4160000	4440000	Active	0.0857143	0.178571	34.2593	0.0607443	0.387283	0.154111	0.0124293
120000	chr01	4440000	4560000	Active	0.0833333	0.175	37.7896	0.062485	0.356343	0.151169	0.0134306
160000	chr01	4560000	4720000	Active	0.08125	0.15625	17.0955	0.0917633	0.714984	0.282307	0.0188941
340000	chr01	4720000	5060000	Active	0.120588	0.255882	42.8807	0.0608823	0.40649	0.174751	0.015319
240000	chr01	5060000	5300000	Active	0.1	0.308333	15.7732	0.0946158	0.688326	0.330204	0.020405
300000	chr01	5300000	5600000	Active	0.0833333	0.22	33.6624	0.072944	0.514192	0.18171	0.0201959
240000	chr01	5600000	5840000	Active	0.104167	0.241667	20.8891	0.0835395	0.428681	0.226512	0.021216
320000	chr01	5840000	6160000	Active	0.103125	0.184375	30.1084	0.0745517	0.494445	0.20613	0.0231847
300000	chr01	6160000	6460000	Active	0.103333	0.273333	13.5784	0.0920429	0.559473	0.271009	0.0275598
260000	chr01	6460000	6720000	Active	0.0807692	0.288462	18.935	0.0729709	0.454063	0.240116	0.020396
440000	chr01	6720000	7160000	Active	0.0954545	0.229545	48.5833	0.0764423	0.49652	0.220688	0.0214158
140000	chr01	7160000	7300000	Active	0.1	0.164286	20.6229	0.1163	0.713523	0.300144	0.0276393
320000	chr01	7300000	7620000	Active	0.1	0.203125	42.8438	0.057841	0.404012	0.125558	0.0187022
860000	chr01	7620000	8480000	Active	0.105814	0.226744	46.3293	0.0824742	0.504539	0.254562	0.0238708
320000	chr01	8480000	8800000	Inactive	0.053125	0.396875	8.31727	0.110473	0.576539	0.411138	0.0308851
220000	chr01	8800000	9020000	HFD	0.0363636	0.586364	0.0370832	0.152749	0.713094	0.597635	0.0364109
1200000	chr01	9020000	10220000	Active	0.085	0.2575	25.0138	0.0852607	0.60648	0.287032	0.0222671
240000	chr01	10220000	10460000	Active	0.0708333	0.320833	17.2819	0.0621321	0.450168	0.247756	0.0167845
260000	chr01	10460000	10720000	Inactive	0.0846154	0.384615	16.7122	0.10175	0.621328	0.422253	0.027809
260000	chr01	10720000	10980000	Inactive	0.0692308	0.442308	7.43694	0.108772	0.715214	0.50334	0.0279334
360000	chr01	10980000	11340000	Inactive	0.0527778	0.375	28.5152	0.122043	0.749973	0.429996	0.0269671
280000	chr01	11340000	11620000	Inactive	0.0464286	0.453571	12.9402	0.10821	0.591094	0.373861	0.0270985
300000	chr01	11620000	11920000	Inactive	0.06	0.376667	7.16955	0.128171	0.776528	0.54547	0.0339492
160000	chr01	11920000	12080000	Inactive	0.0625	0.475	6.48049	0.11256	0.733994	0.508857	0.0268655
400000	chr01	12080000	12480000	Inactive	0.0575	0.355	34.5309	0.110871	0.68833	0.447533	0.0289742
160000	chr01	12480000	12640000	Active	0.0625	0.25	8.80438	0.0594583	0.49559	0.328363	0.0195919
280000	chr01	12640000	12920000	Inactive	0.0428571	0.417857	15.4311	0.113352	0.75451	0.506261	0.0284085
700000	chr01	12920000	13620000	Inactive	0.0485714	0.484286	6.24027	0.164499	0.83434	0.686009	0.0390134
340000	chr01	13620000	13960000	Inactive	0.0470588	0.473529	14.9158	0.13634	0.812997	0.574649	0.028437
1320000	chr01	13960000	15280000	HFD	0.0257576	0.822727	0.0106556	0.225429	0.973811	0.865097	0.0556266
260000	chr01	15280000	15540000	HFD	0.0230769	0.619231	0.00195338	0.248745	0.9829	0.878864	0.0533765
340000	chr01	15540000	15880000	Inactive	0.0441176	0.552941	6.57883	0.134232	0.814911	0.641235	0.0347549
140000	chr01	15880000	16020000	HFD	0.0357143	0.964286	0.00730778	0.208704	0.981783	0.861467	0.0542479
700000	chr01	16020000	16720000	HFD	0.0257143	0.564286	1.14137	0.151648	0.857526	0.722724	0.0386997
500000	chr01	16720000	17220000	Inactive	0.058	0.41	20.0653	0.128553	0.843512	0.534146	0.0341816
280000	chr01	17220000	17500000	Inactive	0.0357143	0.478571	3.87327	0.131843	0.799517	0.615864	0.0368142
300000	chr01	17500000	17800000	Inactive	0.0433333	0.656667	5.38078	0.167432	0.920814	0.641289	0.0416819
160000	chr01	17800000	17960000	Inactive	0.0875	0.33125	20.4065	0.0972128	0.684468	0.354552	0.0240653
320000	chr01	17960000	18280000	Inactive	0.053125	0.346875	14.8066	0.109907	0.800806	0.443352	0.0245481
240000	chr01	18280000	18520000	Inactive	0.0625	0.4	4.62656	0.139112	0.903402	0.572602	0.0373795
160000	chr01	18520000	18680000	Inactive	0.075	0.5	5.2988	0.119654	0.823412	0.499541	0.0258395
260000	chr01	18680000	18940000	Inactive	0.0538462	0.330769	5.5972	0.13448	0.899879	0.534412	0.0324015
280000	chr01	18940000	19220000	Inactive	0.0535714	0.378571	2.58088	0.107947	0.832312	0.517209	0.0240102
480000	chr01	19220000	19700000	Inactive	0.0625	0.345833	9.18871	0.107806	0.764346	0.376857	0.0259484
500000	chr01	19700000	20200000	Inactive	0.052	0.496	2.20878	0.141387	0.781342	0.612508	0.0344323
280000	chr01	20200000	20480000	Inactive	0.0535714	0.342857	11.8891	0.122403	0.784698	0.443433	0.0317411
480000	chr01	20480000	20960000	Active	0.102083	0.227083	20.2196	0.0743808	0.524927	0.168268	0.0202942
340000	chr01	20960000	21300000	HFD	0.0794118	0.502941	0.368336	0.218215	0.896181	0.77256	0.0539307
320000	chr01	21300000	21620000	Inactive	0.096875	0.465625	18.7534	0.103727	0.63499	0.34074	0.0244316
140000	chr01	21620000	21760000	Active	0.107143	0.185714	208.491	0.0515846	0.398376	0.0848501	0.0183005
200000	chr01	21760000	21960000	Inactive	0.085	0.35	28.9146	0.109818	0.628219	0.34037	0.0298835
240000	chr01	21960000	22200000	Inactive	0.0666667	0.354167	6.63519	0.112793	0.632219	0.426407	0.0300372
360000	chr01	22200000	22560000	Active	0.0944444	0.355556	16.2906	0.101168	0.571048	0.333313	0.025899
500000	chr01	22560000	23060000	Active	0.094	0.316	30.247	0.087143	0.484612	0.222677	0.0249645
180000	chr01	23060000	23240000	Active	0.0666667	0.188889	22.6512	0.0763155	0.608107	0.234015	0.0194679
180000	chr01	23240000	23420000	Active	0.122222	0.15	61.7569	0.0707803	0.432725	0.197782	0.0209138
220000	chr02	320000	540000	Active	0.122727	0.186364	21.6562	0.0464169	0.346104	0.113047	0.01495
160000	chr02	540000	700000	Active	0.1375	0.2125	37.6213	0.0632057	0.401362	0.129214	0.0193912
320000	chr02	700000	1020000	Active	0.1	0.184375	37.3388	0.0592994	0.396438	0.107744	0.0184143
220000	chr02	1020000	1240000	Active	0.0909091	0.15	80.9956	0.0534595	0.362945	0.0860973	0.0182177
160000	chr02	1240000	1400000	Active	0.125	0.19375	36.2015	0.0590626	0.423347	0.126833	0.0141279
220000	chr02	1400000	1620000	Active	0.159091	0.345455	47.465	0.0871997	0.425214	0.253443	0.0265679
280000	chr02	1620000	1900000	Active	0.128571	0.242857	37.5915	0.0701595	0.478177	0.192222	0.0180646
300000	chr02	1900000	2200000	Active	0.143333	0.116667	42.2437	0.0440797	0.313958	0.0878034	0.013533
560000	chr02	2200000	2760000	Active	0.123214	0.210714	61.679	0.0628425	0.443109	0.147944	0.0193515
160000	chr02	2760000	2920000	Active	0.08125	0.13125	44.8587	0.0687692	0.695165	0.131224	0.0158297
500000	chr02	2920000	3420000	Active	0.102	0.218	27.695	0.0666871	0.487586	0.140952	0.0203087
220000	chr02	3420000	3640000	Active	0.118182	0.277273	34.159	0.0648667	0.369707	0.170197	0.0212479
500000	chr02	3640000	4140000	Active	0.104	0.228	31.5126	0.0670442	0.461768	0.169362	0.0194507
140000	chr02	4140000	4280000	Active	0.107143	0.214286	22.8279	0.053831	0.391815	0.0929334	0.0219651
160000	chr02	4280000	4440000	Active	0.10625	0.2125	41.9663	0.0469058	0.359366	0.0892769	0.01501
200000	chr02	4440000	4640000	Active	0.1	0.35	37.6347	0.0749946	0.406905	0.201808	0.0211743
640000	chr02	4640000	5280000	Active	0.0953125	0.153125	34.9894	0.0600284	0.394545	0.13708	0.017685
420000	chr02	5280000	5700000	Active	0.0785714	0.245238	38.497	0.0713246	0.553356	0.173887	0.0174498
360000	chr02	5700000	6060000	Active	0.0944444	0.144444	54.5502	0.0711621	0.598975	0.191237	0.0191008
440000	chr02	6060000	6500000	Inactive	0.0704545	0.470455	15.0639	0.100435	0.693362	0.349404	0.0274276
200000	chr02	6500000	6700000	Active	0.095	0.335	15.6386	0.0908481	0.525377	0.269712	0.0308084
240000	chr02	6700000	6940000	Inactive	0.0458333	0.4625	5.1623	0.128392	0.573705	0.388942	0.0331912
380000	chr02	6940000	7320000	Inactive	0.0631579	0.276316	20.4379	0.109392	0.740856	0.329075	0.0275115
300000	chr02	7320000	7620000	Inactive	0.106667	0.273333	12.8054	0.117442	0.786228	0.371555	0.0281584
120000	chr02	7620000	7740000	Active	0.075	0.225	40.3107	0.0613925	0.596611	0.174502	0.0172291
200000	chr02	7740000	7940000	Active	0.07	0.41	9.38415	0.0929982	0.615169	0.29832	0.0256957
220000	chr02	7940000	8160000	Active	0.0681818	0.222727	27.0058	0.0853027	0.682487	0.265047	0.0191762
420000	chr02	8160000	8580000	Active	0.0666667	0.219048	30.195	0.0807464	0.637557	0.301419	0.0240097
300000	chr02	8580000	8880000	Inactive	0.0733333	0.373333	21.5474	0.11508	0.620841	0.447986	0.0293288
200000	chr02	8880000	9080000	Inactive	0.04	0.53	4.10612	0.107145	0.760833	0.477576	0.026502
300000	chr02	9080000	9380000	Inactive	0.04	0.45	11.7561	0.10055	0.723825	0.466258	0.0256622
560000	chr02	9380000	9940000	Inactive	0.0535714	0.391071	14.7336	0.111733	0.771775	0.45647	0.0292049
260000	chr02	9940000	10200000	Inactive	0.0769231	0.261538	14.2631	0.153854	0.838761	0.582596	0.032938
240000	chr02	10200000	10440000	Inactive	0.0583333	0.429167	6.99232	0.113887	0.80453	0.482553	0.0300722
380000	chr02	10440000	10820000	HFD	0.0289474	0.523684	0.495783	0.162341	0.924926	0.752514	0.0420574
460000	chr02	10820000	11280000	HFD	0.0108696	0.473913	0.140866	0.119699	0.935199	0.771207	0.0333378
220000	chr02	11280000	11500000	Inactive	0.0454545	0.509091	9.43083	0.157156	0.875655	0.62784	0.0452813
180000	chr02	11500000	11680000	Inactive	0.0388889	0.538889	4.8592	0.139281	0.883693	0.685936	0.0349612
240000	chr02	11680000	11920000	Inactive	0.0416667	0.379167	2.89472	0.134088	0.902547	0.583498	0.0318986
240000	chr02	11920000	12160000	HFD	0.0333333	0.583333	0.0101201	0.160976	0.857903	0.720373	0.0382326
580000	chr02	12160000	12740000	HFD	0.0137931	0.715517	0.00726277	0.229318	0.983658	0.894975	0.0456777
900000	chr02	12740000	13640000	HFD	0.0177778	0.263333	0.0848451	0.396847	0.971392	0.875104	0.0438792
1120000	chr02	13640000	14760000	HFD	0.0232143	0.729464	0.0737899	0.197534	0.971689	0.883124	0.0456375
180000	chr02	14760000	14940000	Inactive	0.0222222	0.711111	69.6271	0.183141	0.952474	0.820646	0.0419877
180000	chr02	14940000	15120000	HFD	0.0222222	0.711111	0.00141077	0.203913	0.97214	0.888225	0.051679
360000	chr02	15120000	15480000	Inactive	0.0361111	0.566667	3.08344	0.14427	0.88038	0.672132	0.0349161
380000	chr02	15480000	15860000	Inactive	0.0421053	0.494737	5.9814	0.142366	0.827452	0.607996	0.0400791
500000	chr02	15860000	16360000	Inactive	0.056	0.434	3.78531	0.159945	0.913227	0.634481	0.0465328
240000	chr02	16360000	16600000	Inactive	0.0666667	0.458333	2.88363	0.154354	0.806174	0.611299	0.0349751
380000	chr02	16600000	16980000	HFD	0.0421053	0.444737	0.581188	0.158648	0.82634	0.630175	0.0414111
520000	chr02	16980000	17500000	HFD	0.0307692	0.444231	1.73813	0.168647	0.934938	0.709663	0.0419588
480000	chr02	17500000	17980000	HFD	0.0479167	0.404167	0.0584981	0.165182	0.839691	0.704766	0.0370142
180000	chr02	17980000	18160000	Inactive	0.0722222	0.55	1.19809	0.117647	0.797259	0.493543	0.0283285
200000	chr02	18160000	18360000	HFD	0.045	0.475	0.0485486	0.152878	0.898828	0.725739	0.0324987
220000	chr02	18360000	18580000	Inactive	0.0409091	0.35	2.70585	0.114878	0.875658	0.493983	0.0262228
240000	chr02	18580000	18820000	Inactive	0.0416667	0.670833	10.0343	0.13611	0.763448	0.616069	0.0327369
380000	chr02	18820000	19200000	Inactive	0.05	0.397368	12.2843	0.137591	0.85458	0.566701	0.0339533
340000	chr02	19200000	19540000	Inactive	0.0617647	0.411765	12.6183	0.119607	0.781664	0.445397	0.0288717
120000	chr02	19540000	19660000	HFD	0.0333333	0.258333	0.0334032	0.205524	0.971262	0.849669	0.0462819
340000	chr02	19660000	20000000	Inactive	0.0558824	0.317647	10.5169	0.117712	0.831935	0.425273	0.0295203
200000	chr02	20000000	20200000	Inactive	0.075	0.56	0.982701	0.134731	0.71327	0.517805	0.0308657
140000	chr02	20200000	20340000	Inactive	0.0642857	0.4	46.5572	0.101152	0.678585	0.352846	0.0264099
200000	chr02	20340000	20540000	Inactive	0.065	0.45	9.80368	0.102166	0.669396	0.350527	0.026755
460000	chr02	20540000	21000000	Inactive	0.0695652	0.317391	13.194	0.123517	0.771667	0.443526	0.0316693
420000	chr03	200000	620000	Active	0.116667	0.22381	97.3375	0.09749	0.55073	0.217066	0.0248706
340000	chr03	620000	960000	Active	0.167647	0.276471	20.9172	0.0901075	0.567363	0.329088	0.0163329
300000	chr03	960000	1260000	Active	0.113333	0.233333	65.2767	0.101866	0.628115	0.293019	0.0253565
420000	chr03	1260000	1680000	Active	0.140476	0.178571	79.2953	0.0562201	0.407982	0.106377	0.016455
240000	chr03	1680000	1920000	Active	0.1	0.1875	36.2569	0.0894565	0.713903	0.186424	0.0162291
600000	chr03	1920000	2520000	Active	0.128333	0.225	32.3653	0.0635621	0.458391	0.136906	0.0201345
280000	chr03	2520000	2800000	Active	0.114286	0.107143	36.1158	0.0665423	0.600382	0.132155	0.015824
260000	chr03	2800000	3060000	Active	0.130769	0.15	70.366	0.0667196	0.57348	0.129429	0.017916
100000	chr03	3060000	3160000	Active	0.11	0.31	33.3036	0.053909	0.53554	0.109834	0.0143834
420000	chr03	3160000	3580000	Active	0.0857143	0.235714	60.5674	0.102019	0.541131	0.254843	0.0248176
100000	chr03	3580000	3680000	Active	0.08	0.15	45.1475	0.0572803	0.446591	0.134432	0.0144596
420000	chr03	3680000	4100000	Active	0.111905	0.271429	44.4024	0.0752071	0.572574	0.176405	0.0181477
180000	chr03	4100000	4280000	Inactive	0.0944444	0.411111	25.3785	0.128448	0.578404	0.407154	0.0335472
300000	chr03	4280000	4580000	Active	0.123333	0.446667	14.7544	0.0776756	0.585374	0.188537	0.0219866
200000	chr03	4580000	4780000	Inactive	0.075	0.415	9.00791	0.100867	0.670504	0.33512	0.0230095
240000	chr03	4780000	5020000	Active	0.0833333	0.2125	19.657	0.0808751	0.541483	0.238058	0.0223663
320000	chr03	5020000	5340000	Active	0.115625	0.240625	32.5324	0.0936734	0.596751	0.238772	0.0225865
180000	chr03	5340000	5520000	Active	0.1	0.211111	38.0772	0.076497	0.537668	0.21215	0.0149094
220000	chr03	5520000	5740000	Active	0.0818182	0.322727	61.9909	0.0669653	0.54801	0.220907	0.0133563
180000	chr03	5740000	5920000	Active	0.0944444	0.272222	120.608	0.0683602	0.466431	0.196236	0.0184302
160000	chr03	5920000	6080000	Active	0.1125	0.2375	33.2999	0.0845327	0.575797	0.246251	0.0266818
240000	chr03	6080000	6320000	Inactive	0.0833333	0.258333	9.75694	0.106104	0.641237	0.449436	0.0289604
520000	chr03	6320000	6840000	Inactive	0.0884615	0.338462	20.8603	0.109402	0.653464	0.380139	0.0263465
320000	chr03	6840000	7160000	Active	0.1	0.303125	22.2702	0.091722	0.632799	0.276328	0.0235643
200000	chr03	7160000	7360000	Inactive	0.075	0.41	2.89628	0.102414	0.683908	0.333174	0.0241884
180000	chr03	7360000	7540000	Inactive	0.0666667	0.455556	20.0256	0.0934486	0.691673	0.34286	0.023045
200000	chr03	7540000	7740000	Inactive	0.07	0.47	5.64164	0.148484	0.820957	0.613852	0.0398141
160000	chr03	7740000	7900000	HFD	0.04375	0.375	0.86441	0.187972	0.862951	0.691712	0.054907
240000	chr03	7900000	8140000	Inactive	0.0666667	0.554167	7.69296	0.137477	0.784343	0.566054	0.0302419
180000	chr03	8140000	8320000	Inactive	0.0833333	0.411111	50.3813	0.10524	0.665162	0.298463	0.028789
200000	chr03	8320000	8520000	Inactive	0.06	0.315	9.56067	0.145519	0.88546	0.53102	0.0336228
180000	chr03	8520000	8700000	Inactive	0.0833333	0.372222	7.64867	0.100042	0.700698	0.3904	0.0249611
320000	chr03	8700000	9020000	Inactive	0.0875	0.5375	2.61874	0.143844	0.754963	0.583499	0.0353757
260000	chr03	9020000	9280000	Inactive	0.0730769	0.403846	12.6406	0.130682	0.800598	0.522646	0.0269894
280000	chr03	9280000	9560000	Inactive	0.0642857	0.253571	36.4429	0.13103	0.811634	0.483317	0.0309866
200000	chr03	9560000	9760000	Active	0.055	0.32	18.3831	0.0802257	0.822642	0.308101	0.0190461
280000	chr03	9760000	10040000	Inactive	0.0428571	0.417857	22.6414	0.144675	0.855025	0.586201	0.0320346
140000	chr03	10040000	10180000	Inactive	0.0857143	0.485714	17.7072	0.153744	0.824342	0.565845	0.0381089
480000	chr03	10180000	10660000	HFD	0.03125	0.4125	0.566129	0.159047	0.884132	0.692198	0.0400658
440000	chr03	10660000	11100000	Inactive	0.0545455	0.486364	1.67524	0.157356	0.825415	0.646603	0.0411494
480000	chr03	11100000	11580000	HFD	0.03125	0.572917	0.78179	0.156382	0.873185	0.724751	0.034753
280000	chr03	11580000	11860000	Inactive	0.0321429	0.575	4.34369	0.161557	0.921199	0.651641	0.0374306
200000	chr03	11860000	12060000	Inactive	0.055	0.365	25.7412	0.160016	0.848173	0.61848	0.0369306
140000	chr03	12060000	12200000	Inactive	0.05	0.392857	12.7982	0.107078	0.809461	0.488318	0.0277058
220000	chr03	12200000	12420000	Inactive	0.0636364	0.545455	5.76105	0.150079	0.886321	0.612045	0.0350839
360000	chr03	12420000	12780000	Inactive	0.0444444	0.536111	4.9885	0.168736	0.895788	0.660511	0.041031
140000	chr03	12780000	12920000	HFD	0.05	0.678571	0.00593311	0.181646	0.952154	0.858963	0.0474099
180000	chr03	12920000	13100000	Inactive	0.0388889	0.583333	11.2023	0.134824	0.893495	0.674745	0.0341394
280000	chr03	13100000	13380000	HFD	0.0357143	0.696429	0.0433822	0.192847	0.92047	0.787279	0.0473224
900000	chr03	13380000	14280000	HFD	0.0388889	0.711111	0.185525	0.215638	0.949525	0.77158	0.0519702
440000	chr03	14280000	14720000	HFD	0.05	0.825	0.0363988	0.225342	0.967687	0.84766	0.0524699
260000	chr03	14720000	14980000	HFD	0.0153846	0.842308	0.940128	0.155761	0.940746	0.829252	0.0452391
200000	chr03	14980000	15180000	Inactive	0.055	0.51	10.6636	0.122634	0.809708	0.627139	0.0251662
500000	chr03	15180000	15680000	HFD	0.058	0.588	0.0159975	0.146954	0.860246	0.650869	0.0340952
140000	chr03	15680000	15820000	HFD	0.0571429	0.664286	1.16969	0.182098	0.925733	0.731949	0.0455002
320000	chr03	15820000	16140000	HFD	0.03125	0.58125	0.426936	0.164973	0.896908	0.743957	0.0431754
200000	chr03	16140000	16340000	HFD	0.05	0.56	0.0149554	0.176121	0.966145	0.839508	0.0474725
780000	chr03	16340000	17120000	HFD	0.0307692	0.560256	0.667308	0.144058	0.866915	0.692891	0.0395269
120000	chr03	17120000	17240000	HFD	0.0166667	0.75	0.0226222	0.184718	0.95815	0.878693	0.046932
300000	chr03	17240000	17540000	Inactive	0.0466667	0.553333	3.80291	0.142602	0.901683	0.581321	0.037538
140000	chr03	17540000	17680000	HFD	0.0142857	0.742857	0.00117828	0.205107	0.977013	0.850633	0.0532977
1060000	chr03	17680000	18740000	Inactive	0.05	0.520755	4.4256	0.143762	0.81719	0.603852	0.0355253
340000	chr03	18740000	19080000	Inactive	0.0411765	0.538235	6.69373	0.142503	0.854684	0.557989	0.0342916
400000	chr03	19080000	19480000	Inactive	0.04	0.6575	2.00327	0.147908	0.816826	0.657867	0.0401152
200000	chr03	19480000	19680000	Inactive	0.08	0.565	3.76991	0.128482	0.741605	0.570495	0.0340116
220000	chr03	19680000	19900000	Inactive	0.0909091	0.4	22.5009	0.114889	0.68622	0.440493	0.0277147
360000	chr03	19900000	20260000	HFD	0.0666667	0.433333	0.136252	0.156777	0.841476	0.685067	0.0402278
200000	chr03	20260000	20460000	Inactive	0.065	0.445	0.546958	0.143946	0.797974	0.685943	0.0393128
220000	chr03	20460000	20680000	Active	0.0636364	0.359091	24.1986	0.0779002	0.708079	0.229102	0.0183749
280000	chr03	20680000	20960000	Inactive	0.0464286	0.357143	7.94883	0.106605	0.82145	0.532308	0.025716
360000	chr03	20960000	21320000	Inactive	0.0722222	0.538889	2.55774	0.172191	0.810038	0.695843	0.044595
240000	chr03	21320000	21560000	Inactive	0.1	0.3625	12.3668	0.122165	0.652794	0.474757	0.0322252
240000	chr04	480000	720000	Active	0.141667	0.170833	58.1753	0.0597318	0.514048	0.104059	0.0142896
200000	chr04	720000	920000	Active	0.11	0.34	39.467	0.091456	0.577456	0.243431	0.0198641
220000	chr04	920000	1140000	Active	0.131818	0.15	108.799	0.0620521	0.4344	0.127177	0.0161928
460000	chr04	1140000	1600000	Active	0.134783	0.232609	48.3913	0.0614445	0.422509	0.119099	0.018709
220000	chr04	1600000	1820000	Active	0.0954545	0.231818	27.3051	0.080148	0.559604	0.179075	0.0193737
300000	chr04	1820000	2120000	Active	0.106667	0.22	49.2152	0.0697183	0.527559	0.142234	0.0184468
180000	chr04	2120000	2300000	Active	0.122222	0.1	34.9956	0.0516608	0.467306	0.0753143	0.0145517
760000	chr04	2300000	3060000	Active	0.117105	0.205263	28.7221	0.0652473	0.520739	0.144227	0.0180549
200000	chr04	3060000	3260000	Active	0.105	0.185	32.2287	0.0861702	0.651464	0.172446	0.0192892
240000	chr04	3260000	3500000	Active	0.0791667	0.370833	17.1382	0.0915291	0.632067	0.299741	0.0244836
620000	chr04	3500000	4120000	Active	0.106452	0.217742	19.3284	0.0981507	0.720769	0.2925	0.0212949
400000	chr04	4120000	4520000	Active	0.0825	0.285	33.4324	0.070091	0.576386	0.169028	0.0129542
200000	chr04	4520000	4720000	Active	0.125	0.255	42.0221	0.0805053	0.575182	0.248366	0.0161029
300000	chr04	4720000	5020000	Active	0.113333	0.263333	43.3965	0.0742042	0.546411	0.231819	0.015469
120000	chr04	5020000	5140000	Active	0.0916667	0.266667	83.7229	0.0991711	0.591602	0.232805	0.0256173
260000	chr04	5140000	5400000	Active	0.0730769	0.242308	25.907	0.0669784	0.556232	0.180421	0.0199759
140000	chr04	5400000	5540000	Inactive	0.107143	0.364286	14.8808	0.119586	0.813499	0.360093	0.0290402
140000	chr04	5540000	5680000	Active	0.0857143	0.128571	29.7829	0.0872295	0.526932	0.244677	0.0218724
360000	chr04	5680000	6040000	Active	0.075	0.236111	26.7148	0.0850452	0.684626	0.259671	0.0213221
260000	chr04	6040000	6300000	Inactive	0.0423077	0.434615	8.61004	0.10986	0.748434	0.397759	0.0231764
440000	chr04	6300000	6740000	Active	0.0727273	0.184091	36.7581	0.0703044	0.706413	0.191469	0.014691
180000	chr04	6740000	6920000	Active	0.0777778	0.416667	24.1657	0.103589	0.717927	0.370448	0.0178508
80000	chr04	6920000	7000000	Inactive	0.025	0.5	2.35712	0.119899	0.940289	0.430195	0.0268282
360000	chr04	7000000	7360000	Inactive	0.0583333	0.402778	10.9496	0.130698	0.73903	0.548269	0.0215166
200000	chr04	7360000	7560000	Active	0.055	0.3	14.1104	0.0894598	0.776317	0.42715	0.0174281
320000	chr04	7560000	7880000	HFD	0.046875	0.5875	0.0691135	0.130547	0.866005	0.638978	0.0246997
460000	chr04	7880000	8340000	Inactive	0.0630435	0.478261	0.663794	0.145226	0.813186	0.571711	0.0256418
420000	chr04	8340000	8760000	Inactive	0.052381	0.435714	7.77484	0.107067	0.753698	0.488089	0.0203346
240000	chr04	8760000	9000000	Inactive	0.05	0.425	15.4996	0.148101	0.839204	0.524447	0.0356013
220000	chr04	9000000	9220000	Inactive	0.0454545	0.381818	4.68317	0.138017	0.822483	0.616548	0.0396642
120000	chr04	9220000	9340000	Inactive	0.1	0.541667	9.38612	0.105173	0.71062	0.481781	0.0239603
160000	chr04	9340000	9500000	Inactive	0.0875	0.26875	2.11352	0.138097	0.938566	0.494629	0.032599
460000	chr04	9500000	9960000	Inactive	0.0369565	0.502174	6.48245	0.122991	0.789859	0.59026	0.0313232
280000	chr04	9960000	10240000	HFD	0.0178571	0.592857	0.0488056	0.135968	0.868166	0.720671	0.0289402
240000	chr04	10240000	10480000	Inactive	0.0833333	0.504167	6.43864	0.160525	0.818851	0.597248	0.0353469
220000	chr04	10480000	10700000	HFD	0.0454545	0.495455	0.425649	0.119369	0.845845	0.617837	0.0223011
120000	chr04	10700000	10820000	Inactive	0.0666667	0.558333	5.58344	0.09999	0.762176	0.441425	0.022652
220000	chr04	10820000	11040000	Inactive	0.0318182	0.640909	6.22682	0.119286	0.858452	0.619557	0.0231772
380000	chr04	11040000	11420000	Inactive	0.0473684	0.452632	7.00706	0.154901	0.874918	0.676196	0.028879
280000	chr04	11420000	11700000	Inactive	0.0321429	0.378571	8.08032	0.108559	0.834707	0.645034	0.023365
200000	chr04	11700000	11900000	Inactive	0.03	0.405	8.13233	0.130109	0.899197	0.670604	0.0345669
180000	chr04	11900000	12080000	HFD	0.0222222	0.705556	0.0042005	0.215746	0.96357	0.851368	0.0555859
1180000	chr04	12080000	13260000	HFD	0.0059322	0.112712	0.00832116	0.44992	0.973966	0.842996	0.0482223
760000	chr04	13260000	14020000	HFD	0.0131579	0.263158	0.0012462	0.40881	0.971158	0.795139	0.0484947
480000	chr04	14020000	14500000	Inactive	0.0229167	0.595833	4.47917	0.143855	0.926181	0.725012	0.0401881
380000	chr04	14500000	14880000	Inactive	0.0342105	0.473684	5.34701	0.155595	0.866488	0.66232	0.0381309
300000	chr04	14880000	15180000	HFD	0.0133333	0.553333	0.341439	0.11403	0.899561	0.788932	0.0284619
120000	chr04	15180000	15300000	Inactive	0.0416667	0.441667	10.9366	0.132868	0.818845	0.483224	0.0334237
180000	chr04	15300000	15480000	Inactive	0.0555556	0.483333	8.70376	0.107908	0.782755	0.622751	0.0215264
360000	chr04	15480000	15840000	Inactive	0.0444444	0.447222	30.8743	0.126065	0.863009	0.591624	0.0254423
240000	chr04	15840000	16080000	Inactive	0.0916667	0.3	16.2651	0.132786	0.942002	0.454629	0.0237762
160000	chr04	16080000	16240000	Inactive	0.04375	0.53125	9.95186	0.129689	0.877669	0.606846	0.025821
140000	chr04	16240000	16380000	Inactive	0.0285714	0.428571	0.688488	0.113298	0.871284	0.607907	0.0193803
180000	chr04	16380000	16560000	Inactive	0.0611111	0.505556	4.54192	0.158209	0.836343	0.615208	0.033461
560000	chr04	16560000	17120000	Inactive	0.0696429	0.583929	2.47118	0.156194	0.836753	0.643048	0.0379886
340000	chr04	17120000	17460000	Inactive	0.0617647	0.682353	7.68348	0.15108	0.810104	0.6952	0.0363129
640000	chr04	17460000	18100000	Inactive	0.0609375	0.414062	4.64527	0.128055	0.845987	0.482668	0.0317304
260000	chr04	18100000	18360000	Inactive	0.0307692	0.638462	6.68132	0.172702	0.845203	0.641147	0.0423986
180000	chr04	18360000	18540000	Inactive	0.0555556	0.427778	120.511	0.0983089	0.738416	0.341634	0.0262938
280000	chr04	18540000	18820000	Inactive	0.107143	0.475	6.80904	0.128479	0.809066	0.479202	0.0304526
260000	chr04	18820000	19080000	Inactive	0.0615385	0.380769	36.9638	0.128343	0.783972	0.489605	0.0328684
220000	chr04	19080000	19300000	Active	0.0727273	0.231818	51.6927	0.0820694	0.697761	0.207101	0.0201733
580000	chr04	19300000	19880000	Active	0.087931	0.277586	25.9389	0.0846373	0.554766	0.245728	0.020178
320000	chr04	19880000	20200000	Active	0.08125	0.38125	64.6473	0.0783245	0.459328	0.267268	0.0200331
260000	chr04	20200000	20460000	Active	0.138462	0.123077	36.4215	0.0481363	0.397534	0.0899413	0.0135259
360000	chr04	20460000	20820000	Inactive	0.113889	0.527778	4.1816	0.114769	0.580692	0.393198	0.0280575
160000	chr04	20820000	20980000	Inactive	0.1125	0.40625	20.3659	0.11498	0.61758	0.320971	0.0268438
200000	chr04	20980000	21180000	Inactive	0.09	0.385	28.0017	0.107715	0.637011	0.338651	0.0270137
120000	chr04	21180000	21300000	Active	0.0916667	0.258333	21.4101	0.0947152	0.44948	0.273481	0.0268062
380000	chr04	21300000	21680000	Active	0.0921053	0.247368	55.3251	0.0783707	0.477259	0.21763	0.0216692
220000	chr04	21680000	21900000	Active	0.0863636	0.3	75.5042	0.108457	0.560358	0.301889	0.0248149
220000	chr04	21900000	22120000	Active	0.118182	0.204545	29.2073	0.075625	0.501701	0.178081	0.0246115
300000	chr04	22120000	22420000	Active	0.113333	0.31	38.7239	0.0600505	0.472953	0.160549	0.015368
260000	chr04	22420000	22680000	Inactive	0.107692	0.273077	30.6751	0.109064	0.581585	0.352977	0.0304571
360000	chr04	22680000	23040000	Active	0.130556	0.402778	10.2804	0.0940571	0.554435	0.298919	0.0252363
240000	chr04	23040000	23280000	Active	0.1125	0.225	166.601	0.0739527	0.54219	0.179035	0.0211671
160000	chr04	23280000	23440000	Active	0.1125	0.31875	9.39079	0.0805299	0.476382	0.236231	0.026668
260000	chr04	23440000	23700000	Inactive	0.0730769	0.415385	3.28834	0.0886527	0.671187	0.379252	0.0203162
200000	chr04	23700000	23900000	Inactive	0.08	0.365	59.723	0.120694	0.675817	0.369594	0.0290883
300000	chr04	23900000	24200000	Inactive	0.04	0.526667	1.92232	0.129738	0.730635	0.50483	0.0306514
220000	chr04	24200000	24420000	Inactive	0.0818182	0.468182	11.5427	0.125441	0.68628	0.476446	0.0313828
240000	chr04	24420000	24660000	Inactive	0.0375	0.366667	5.45737	0.118195	0.743156	0.394821	0.0277713
200000	chr04	24660000	24860000	Inactive	0.045	0.415	6.20462	0.0887873	0.616669	0.397446	0.0228841
140000	chr04	24860000	25000000	Inactive	0.0785714	0.371429	8.4815	0.119547	0.621186	0.374003	0.0309689
340000	chr04	25000000	25340000	Active	0.0705882	0.264706	20.3983	0.0874778	0.772832	0.270346	0.0197009
260000	chr04	25340000	25600000	Inactive	0.0846154	0.392308	58.2614	0.1184	0.68481	0.361638	0.0261727
420000	chr04	25600000	26020000	Inactive	0.0666667	0.211905	10.454	0.111671	0.830227	0.436128	0.0293885
160000	chr05	300000	460000	Active	0.13125	0.28125	45.9189	0.0842158	0.451029	0.19032	0.0208084
120000	chr05	460000	580000	Active	0.108333	0.1	33.4556	0.0487783	0.418246	0.0940905	0.0121758
440000	chr05	580000	1020000	Active	0.136364	0.220455	36.8842	0.0808668	0.499117	0.227946	0.0218555
260000	chr05	1020000	1280000	Active	0.138462	0.176923	35.843	0.0634859	0.43384	0.12895	0.0178808
380000	chr05	1280000	1660000	Active	0.102632	0.121053	44.2161	0.0560969	0.438252	0.0921478	0.0165331
440000	chr05	1660000	2100000	HFD	0.0977273	0.375	0.657139	0.210292	0.877071	0.699854	0.0450769
280000	chr05	2100000	2380000	Inactive	0.103571	0.332143	6.99761	0.130461	0.725035	0.436746	0.0314868
200000	chr05	2380000	2580000	Active	0.08	0.2	34.7326	0.0911688	0.778835	0.233525	0.0192608
300000	chr05	2580000	2880000	Active	0.123333	0.216667	39.5515	0.0904462	0.604131	0.2126	0.0212091
220000	chr05	2880000	3100000	Active	0.131818	0.1	32.9592	0.052003	0.446042	0.091739	0.0120445
200000	chr05	3100000	3300000	Active	0.15	0.14	67.0801	0.0532472	0.501162	0.0837587	0.0123012
380000	chr05	3300000	3680000	Active	0.0947368	0.139474	35.3806	0.0526858	0.556003	0.0911061	0.0137351
160000	chr05	3680000	3840000	Active	0.13125	0.2125	61.3584	0.0563118	0.457268	0.0866677	0.0154907
240000	chr05	3840000	4080000	Active	0.0791667	0.191667	33.6776	0.0779718	0.660332	0.197987	0.017076
160000	chr05	4080000	4240000	Active	0.1125	0.1625	61.6081	0.0763742	0.465041	0.173358	0.0210182
240000	chr05	4240000	4480000	Active	0.133333	0.166667	77.0162	0.069465	0.594231	0.134846	0.0162923
280000	chr05	4480000	4760000	Active	0.0928571	0.214286	28.4398	0.0654229	0.492437	0.180832	0.017398
280000	chr05	4760000	5040000	Active	0.0928571	0.225	34.8264	0.0735011	0.596217	0.17139	0.0174914
320000	chr05	5040000	5360000	Active	0.090625	0.315625	97.3373	0.110728	0.468581	0.307945	0.0288561
100000	chr05	5360000	5460000	Active	0.11	0.15	90.5083	0.0514416	0.523436	0.0923563	0.0122113
260000	chr05	5460000	5720000	Active	0.138462	0.184615	15.4254	0.0735905	0.501452	0.191421	0.0186853
300000	chr05	5720000	6020000	Active	0.0933333	0.18	44.2678	0.0615493	0.41035	0.120972	0.0210632
460000	chr05	6020000	6480000	Active	0.0717391	0.330435	27.0121	0.0841963	0.496538	0.263506	0.0225467
240000	chr05	6480000	6720000	Active	0.0958333	0.2	36.368	0.0618629	0.570026	0.126577	0.0159505
180000	chr05	6720000	6900000	Active	0.116667	0.211111	47.4201	0.0546987	0.469469	0.128886	0.0159879
560000	chr05	6900000	7460000	Inactive	0.0642857	0.346429	9.32815	0.112509	0.631178	0.385696	0.0282769
220000	chr05	7460000	7680000	Active	0.104545	0.295455	13.9715	0.0967924	0.572258	0.334515	0.0280075
140000	chr05	7680000	7820000	Active	0.0714286	0.4	2.72084	0.0959987	0.483686	0.332387	0.0277489
360000	chr05	7820000	8180000	Inactive	0.0527778	0.458333	2.56595	0.124141	0.685982	0.504977	0.0326456
280000	chr05	8180000	8460000	Active	0.0785714	0.303571	26.4782	0.0958607	0.551308	0.313196	0.0258068
120000	chr05	8460000	8580000	Active	0.0666667	0.291667	23.7479	0.061245	0.595043	0.234864	0.0193002
220000	chr05	8580000	8800000	Inactive	0.05	0.359091	16.2075	0.116472	0.712997	0.436556	0.0281579
220000	chr05	8800000	9020000	Active	0.0681818	0.427273	11.162	0.0906847	0.533369	0.275532	0.027343
340000	chr05	9020000	9360000	Inactive	0.0764706	0.344118	22.3655	0.102935	0.721387	0.434287	0.0268638
220000	chr05	9360000	9580000	Inactive	0.0954545	0.327273	41.4755	0.124002	0.69952	0.360663	0.0311758
380000	chr05	9580000	9960000	Inactive	0.0763158	0.413158	1.80984	0.143257	0.788041	0.54702	0.0379938
240000	chr05	9960000	10200000	Inactive	0.05	0.425	8.54526	0.127072	0.753336	0.497375	0.029216
320000	chr05	10200000	10520000	Inactive	0.0625	0.403125	9.8184	0.151504	0.824783	0.601275	0.0381421
380000	chr05	10520000	10900000	Inactive	0.05	0.478947	2.34908	0.161258	0.890718	0.525199	0.0482346
260000	chr05	10900000	11160000	Inactive	0.0615385	0.446154	1.57079	0.128445	0.872009	0.644627	0.0341072
340000	chr05	11160000	11500000	Inactive	0.0823529	0.338235	5.34836	0.113413	0.748501	0.470214	0.030826
400000	chr05	11500000	11900000	Inactive	0.0475	0.5625	9.30084	0.127433	0.844923	0.572933	0.0305647
700000	chr05	11900000	12600000	Inactive	0.0414286	0.415714	10.2849	0.135678	0.839984	0.609134	0.0282454
680000	chr05	12600000	13280000	Inactive	0.0308824	0.420588	3.10007	0.254375	0.929154	0.724845	0.0392344
300000	chr05	13280000	13580000	HFD	0.0133333	0.293333	0	0.422388	0.977857	0.883291	0.0525633
200000	chr05	13580000	13780000	Inactive	0.02	0.65	5.0639	0.168599	0.929541	0.728917	0.0369124
160000	chr05	13780000	13940000	Inactive	0.0375	0.475	7.48986	0.121372	0.837322	0.58436	0.0352183
220000	chr05	13940000	14160000	HFD	0.05	0.754545	0.307384	0.158908	0.940999	0.694131	0.0308464
300000	chr05	14160000	14460000	Inactive	0.04	0.46	12.4668	0.132875	0.815677	0.593779	0.034737
200000	chr05	14460000	14660000	Inactive	0.045	0.54	3.35881	0.14783	0.808669	0.565393	0.0413113
140000	chr05	14660000	14800000	Inactive	0.0571429	0.478571	1.10429	0.168163	0.877455	0.691614	0.0422982
200000	chr05	14800000	15000000	Inactive	0.04	0.38	6.6862	0.149792	0.8777	0.565774	0.0322131
240000	chr05	15000000	15240000	Inactive	0.0375	0.441667	24.2091	0.124331	0.871904	0.618036	0.0277071
640000	chr05	15240000	15880000	Inactive	0.06875	0.451562	12.3229	0.134657	0.812003	0.553781	0.0322133
240000	chr05	15880000	16120000	Inactive	0.0875	0.358333	5.0648	0.154799	0.905075	0.528754	0.0413365
180000	chr05	16120000	16300000	Inactive	0.0833333	0.477778	3.84242	0.134003	0.792327	0.457967	0.0347045
420000	chr05	16300000	16720000	HFD	0.0309524	0.411905	0.323822	0.159712	0.932511	0.746694	0.0325207
280000	chr05	16720000	17000000	Inactive	0.0821429	0.3	17.5398	0.122933	0.80722	0.366374	0.0284884
300000	chr05	17000000	17300000	Inactive	0.04	0.193333	7.94518	0.123573	0.902441	0.465731	0.0283506
140000	chr05	17300000	17440000	Inactive	0.05	0.585714	2.43741	0.167427	0.731218	0.592866	0.0366554
400000	chr05	17440000	17840000	Inactive	0.08	0.475	2.52977	0.140756	0.79636	0.550857	0.0245485
200000	chr05	17840000	18040000	HFD	0.025	0.44	0.726172	0.128757	0.771142	0.572283	0.0288977
580000	chr05	18040000	18620000	Inactive	0.0689655	0.544828	6.36334	0.141849	0.758245	0.573237	0.0331512
120000	chr05	18620000	18740000	HFD	0.00833333	0.825	0	0.206281	0.967047	0.884207	0.0467565
320000	chr05	18740000	19060000	Inactive	0.046875	0.48125	10.8072	0.135246	0.716382	0.573894	0.0315502
220000	chr05	19060000	19280000	Inactive	0.05	0.472727	9.63114	0.122514	0.774142	0.507129	0.0306363
320000	chr05	19280000	19600000	Inactive	0.096875	0.453125	18.4518	0.118254	0.810366	0.461847	0.0278946
260000	chr05	19600000	19860000	Active	0.0769231	0.257692	16.7355	0.0711666	0.637536	0.269537	0.0211061
120000	chr05	19860000	19980000	Inactive	0.0583333	0.283333	12.6784	0.124598	0.811207	0.421862	0.028897
200000	chr05	19980000	20180000	Inactive	0.08	0.415	21.4058	0.0933556	0.723448	0.363597	0.0251111
500000	chr05	20180000	20680000	Inactive	0.07	0.436	7.69802	0.123197	0.756195	0.461035	0.0289139
420000	chr05	20680000	21100000	Inactive	0.0833333	0.22381	14.7452	0.12106	0.81344	0.418318	0.0284502
700000	chr05	21100000	21800000	Inactive	0.0857143	0.427143	2.35062	0.130249	0.658442	0.468462	0.0280435
180000	chr05	21800000	21980000	Active	0.0944444	0.305556	26.0622	0.0805756	0.7125	0.220912	0.0182381
260000	chr05	21980000	22240000	Inactive	0.0923077	0.376923	19.8031	0.140889	0.885881	0.416454	0.0319977
280000	chr05	22240000	22520000	Active	0.110714	0.25	29.5066	0.0897946	0.703421	0.237481	0.0201605
760000	chr05	22520000	23280000	Inactive	0.0828947	0.368421	36.7042	0.107038	0.687865	0.353397	0.0268088
300000	chr05	23280000	23580000	Inactive	0.08	0.226667	9.10752	0.11351	0.73735	0.302618	0.0264644
220000	chr05	23580000	23800000	Active	0.118182	0.404545	21.994	0.0828442	0.53054	0.287775	0.0190846
160000	chr05	23800000	23960000	Active	0.075	0.14375	19.4981	0.085902	0.761668	0.176544	0.0182091
300000	chr05	23960000	24260000	Active	0.0866667	0.296667	56.6513	0.101152	0.69492	0.254099	0.0261677
280000	chr05	24260000	24540000	Active	0.0928571	0.464286	27.1547	0.101892	0.594474	0.293048	0.024862
280000	chr05	24540000	24820000	Active	0.146429	0.182143	34.6598	0.0793141	0.609891	0.217878	0.0197082
180000	chr06	260000	440000	Active	0.133333	0.211111	86.8342	0.0804309	0.562882	0.177591	0.0186359
200000	chr06	440000	640000	Active	0.08	0.125	113.306	0.067994	0.615463	0.120057	0.0174182
220000	chr06	640000	860000	Active	0.0909091	0.259091	20.3613	0.0983922	0.578979	0.266317	0.0250555
140000	chr06	860000	1000000	Active	0.15	0.314286	33.3771	0.100842	0.647466	0.276279	0.0253671
280000	chr06	1000000	1280000	Active	0.103571	0.217857	29.5515	0.0754896	0.577467	0.271355	0.0166546
300000	chr06	1280000	1580000	Active	0.0966667	0.22	29.1541	0.0783167	0.711587	0.221256	0.0170277
420000	chr06	1580000	2000000	Active	0.0880952	0.22619	38.3193	0.0790355	0.564145	0.235396	0.0206917
360000	chr06	2000000	2360000	Active	0.0972222	0.222222	25.574	0.0700085	0.47898	0.205873	0.0209986
180000	chr06	2360000	2540000	Active	0.0777778	0.205556	15.5605	0.0825751	0.683834	0.215813	0.0162009
680000	chr06	2540000	3220000	Active	0.0941176	0.208824	20.8322	0.0631239	0.569937	0.150095	0.0175687
820000	chr06	3220000	4040000	Active	0.0878049	0.223171	64.1397	0.067445	0.520373	0.170267	0.0182439
740000	chr06	4040000	4780000	Active	0.0716216	0.305405	36.1424	0.0904464	0.586193	0.266435	0.0240602
260000	chr06	4780000	5040000	Active	0.130769	0.215385	31.8729	0.0809287	0.440244	0.179292	0.0196226
160000	chr06	5040000	5200000	Active	0.10625	0.14375	20.3889	0.0573206	0.442426	0.115699	0.016483
180000	chr06	5200000	5380000	Active	0.1	0.366667	98.5438	0.0837009	0.490787	0.240412	0.0226987
300000	chr06	5380000	5680000	Active	0.12	0.196667	87.0265	0.0544528	0.372407	0.141609	0.0148243
200000	chr06	5680000	5880000	Active	0.1	0.225	14.8376	0.0786844	0.462969	0.246612	0.0155285
240000	chr06	5880000	6120000	Active	0.129167	0.141667	240.962	0.0492497	0.393557	0.104651	0.0111355
420000	chr06	6120000	6540000	Active	0.116667	0.333333	41.0195	0.0886121	0.506035	0.256667	0.0233599
260000	chr06	6540000	6800000	Active	0.115385	0.276923	56.1506	0.0952392	0.664138	0.276302	0.0220373
540000	chr06	6800000	7340000	Active	0.12037	0.305556	52.9223	0.0903009	0.512298	0.278517	0.018581
320000	chr06	7340000	7660000	Active	0.128125	0.15	56.0726	0.057195	0.408235	0.131324	0.012073
120000	chr06	7660000	7780000	Active	0.0833333	0.166667	8.36849	0.098371	0.583627	0.351669	0.0206959
160000	chr06	7780000	7940000	Active	0.1	0.325	40.3848	0.0837359	0.575317	0.211705	0.0176273
300000	chr06	7940000	8240000	Active	0.116667	0.256667	20.1944	0.0837422	0.514157	0.257621	0.0207672
260000	chr06	8240000	8500000	Active	0.130769	0.203846	33.1085	0.100508	0.596649	0.322931	0.0247431
220000	chr06	8500000	8720000	Active	0.0818182	0.213636	61.1676	0.0864977	0.596291	0.271806	0.0191915
380000	chr06	8720000	9100000	Inactive	0.0605263	0.397368	19.1242	0.113607	0.819841	0.415253	0.0277109
980000	chr06	9100000	10080000	HFD	0.0234694	0.738776	0.0462728	0.220844	0.968881	0.867943	0.0568786
2060000	chr06	10080000	12140000	HFD	0.00485437	0.0271845	0.0493212	0.500878	0.964656	0.781653	0.0479878
220000	chr06	12140000	12360000	HFD	0.00909091	0.577273	0.00804786	0.22384	0.977141	0.896272	0.05543
300000	chr06	12360000	12660000	Inactive	0.0333333	0.403333	10.3973	0.166457	0.890822	0.588123	0.0403745
280000	chr06	12660000	12940000	HFD	0.0214286	0.582143	1.39263	0.152648	0.831299	0.679613	0.041026
280000	chr06	12940000	13220000	Inactive	0.0321429	0.442857	3.85898	0.105618	0.770103	0.565009	0.0307829
560000	chr06	13220000	13780000	Inactive	0.0267857	0.444643	4.04202	0.152808	0.848928	0.68559	0.0384067
260000	chr06	13780000	14040000	Inactive	0.0307692	0.469231	10.6273	0.113802	0.826082	0.560801	0.0301536
220000	chr06	14040000	14260000	Inactive	0.0681818	0.340909	6.02618	0.149967	0.924684	0.601712	0.0385482
260000	chr06	14260000	14520000	Inactive	0.0576923	0.307692	9.45365	0.0958545	0.806618	0.500038	0.0223023
120000	chr06	14520000	14640000	Inactive	0.0916667	0.55	6.89049	0.128837	0.776965	0.52121	0.0300452
280000	chr06	14640000	14920000	Inactive	0.0357143	0.532143	21.9154	0.130773	0.869521	0.551236	0.0282746
820000	chr06	14920000	15740000	Inactive	0.0378049	0.563415	3.43772	0.159926	0.863431	0.709202	0.0429464
320000	chr06	15740000	16060000	Inactive	0.065625	0.29375	11.3058	0.113505	0.839451	0.433275	0.0265197
100000	chr06	16060000	16160000	Active	0.1	0.24	9.67846	0.0828135	0.760419	0.335759	0.0181744
280000	chr06	16160000	16440000	Inactive	0.0535714	0.407143	8.54167	0.116714	0.840757	0.443032	0.0319371
380000	chr06	16440000	16820000	Inactive	0.0710526	0.347368	27.528	0.104661	0.755851	0.415308	0.0271168
220000	chr06	16820000	17040000	Inactive	0.0772727	0.354545	21.0848	0.0973105	0.766022	0.359489	0.0256556
260000	chr06	17040000	17300000	Inactive	0.0653846	0.496154	11.1576	0.108241	0.712125	0.505513	0.0290303
180000	chr06	17300000	17480000	Inactive	0.05	0.25	9.9108	0.116294	0.896115	0.382201	0.0310637
200000	chr06	17480000	17680000	Inactive	0.05	0.455	2.9708	0.167227	0.844581	0.618405	0.0389345
140000	chr06	17680000	17820000	Inactive	0.0857143	0.314286	7.43921	0.0961464	0.688744	0.383846	0.0269934
640000	chr06	17820000	18460000	Inactive	0.0625	0.5125	3.62071	0.144974	0.79136	0.607255	0.0311703
140000	chr06	18460000	18600000	Inactive	0.0928571	0.221429	17.7896	0.10971	0.784404	0.356465	0.0292648
220000	chr06	18600000	18820000	Active	0.0772727	0.372727	11.5357	0.0823254	0.606491	0.301846	0.0243501
120000	chr06	18820000	18940000	Active	0.0833333	0.225	16.2407	0.0884309	0.770017	0.285166	0.0221831
380000	chr06	18940000	19320000	Active	0.0736842	0.176316	32.0224	0.075072	0.713019	0.179476	0.020285
260000	chr06	19320000	19580000	Inactive	0.0807692	0.357692	55.8034	0.0960425	0.634622	0.357033	0.0243067
200000	chr06	19580000	19780000	Active	0.055	0.25	6.0814	0.0819895	0.612451	0.307155	0.0231095
140000	chr06	19780000	19920000	Active	0.0642857	0.4	44.697	0.0770658	0.496986	0.19569	0.0233778
300000	chr06	19920000	20220000	Active	0.113333	0.403333	11.9358	0.100204	0.611785	0.339864	0.0262415
300000	chr06	20220000	20520000	Active	0.1	0.186667	85.1453	0.0660395	0.556762	0.170133	0.0186728
440000	chr06	20520000	20960000	Active	0.0659091	0.211364	16.127	0.0763042	0.643635	0.196382	0.0208221
200000	chr06	20960000	21160000	Active	0.085	0.205	48.8745	0.0628519	0.486979	0.211419	0.017034
200000	chr06	21160000	21360000	Active	0.09	0.34	3.50429	0.0851109	0.554454	0.315606	0.02166
280000	chr06	21360000	21640000	Inactive	0.075	0.196429	28.0449	0.104714	0.783708	0.320327	0.0272482
200000	chr06	21640000	21840000	Active	0.08	0.35	4.41058	0.093789	0.642164	0.29332	0.0194348
400000	chr06	21840000	22240000	Inactive	0.0675	0.3475	10.3265	0.0985274	0.736758	0.447823	0.0250574
460000	chr06	22240000	22700000	Inactive	0.0782609	0.332609	21.0367	0.10236	0.721218	0.400111	0.0231661
140000	chr07	260000	400000	Active	0.107143	0.257143	47.8196	0.0917255	0.63486	0.272112	0.0225773
280000	chr07	400000	680000	Inactive	0.103571	0.367857	51.9352	0.135756	0.580282	0.392025	0.0253245
420000	chr07	680000	1100000	Active	0.0904762	0.235714	27.9551	0.0584896	0.509995	0.148873	0.0115256
240000	chr07	1100000	1340000	Active	0.0875	0.5	12.4279	0.0975089	0.686324	0.350784	0.0159731
280000	chr07	1340000	1620000	Active	0.114286	0.15	33.8569	0.0680055	0.478617	0.134271	0.0179706
360000	chr07	1620000	1980000	Active	0.105556	0.2	31.3871	0.0742843	0.465494	0.181245	0.0210943
460000	chr07	1980000	2440000	Active	0.117391	0.215217	57.1362	0.0665267	0.591311	0.13871	0.0145998
300000	chr07	2440000	2740000	Active	0.11	0.196667	35.0995	0.059126	0.52366	0.133385	0.012079
160000	chr07	2740000	2900000	Active	0.10625	0.1625	55.9613	0.0532268	0.390457	0.0800378	0.0192362
500000	chr07	2900000	3400000	Active	0.09	0.246	25.5918	0.091922	0.547576	0.221232	0.0241682
540000	chr07	3400000	3940000	Active	0.140741	0.157407	69.8333	0.0581642	0.467496	0.124528	0.0154024
200000	chr07	3940000	4140000	Active	0.13	0.225	45.6376	0.0676649	0.442024	0.170628	0.0169348
240000	chr07	4140000	4380000	Active	0.108333	0.2375	27.7375	0.0658828	0.410892	0.164227	0.0203808
160000	chr07	4380000	4540000	Active	0.1375	0.1875	78.4343	0.0621873	0.545306	0.106984	0.0134426
260000	chr07	4540000	4800000	Active	0.107692	0.276923	47.2058	0.0876773	0.541218	0.229577	0.0228839
260000	chr07	4800000	5060000	Active	0.161538	0.269231	43.4271	0.0561157	0.369768	0.149642	0.0145046
160000	chr07	5060000	5220000	Active	0.1125	0.325	114.664	0.0781342	0.581667	0.20814	0.0209236
160000	chr07	5220000	5380000	Active	0.125	0.13125	75.4843	0.0459297	0.424369	0.0717902	0.0133277
140000	chr07	5380000	5520000	Active	0.135714	0.178571	28.1981	0.0805135	0.474812	0.207306	0.0221345
120000	chr07	5520000	5640000	Inactive	0.116667	0.191667	16.3235	0.134398	0.831784	0.467667	0.0340852
500000	chr07	5640000	6140000	Inactive	0.022	0.528	1.55617	0.125772	0.769063	0.507196	0.032571
140000	chr07	6140000	6280000	Active	0.1	0.178571	10.0291	0.0851208	0.537665	0.231155	0.0231339
380000	chr07	6280000	6660000	Active	0.0868421	0.381579	11.2818	0.0983021	0.601169	0.328343	0.0259771
120000	chr07	6660000	6780000	Inactive	0.075	0.216667	22.1456	0.110657	0.820581	0.321248	0.0270162
100000	chr07	6780000	6880000	Active	0.08	0.29	19.5894	0.0641316	0.561973	0.178113	0.0114679
400000	chr07	6880000	7280000	Active	0.055	0.3	13.5372	0.095402	0.720092	0.341741	0.0170363
340000	chr07	7280000	7620000	Inactive	0.0764706	0.423529	6.94769	0.111589	0.761409	0.46427	0.0197638
260000	chr07	7620000	7880000	Active	0.0961538	0.265385	31.5515	0.0787854	0.719976	0.227971	0.0153974
260000	chr07	7880000	8140000	Inactive	0.0730769	0.330769	10.744	0.132522	0.873425	0.499137	0.0271169
220000	chr07	8140000	8360000	Active	0.113636	0.186364	17.6722	0.106496	0.817371	0.400326	0.0205046
200000	chr07	8360000	8560000	Active	0.1	0.195	68.0019	0.0705741	0.612186	0.229815	0.0137762
280000	chr07	8560000	8840000	Inactive	0.0464286	0.428571	8.85311	0.101621	0.825788	0.534361	0.0210187
500000	chr07	8840000	9340000	HFD	0.014	0.518	1.57338	0.147924	0.920728	0.749521	0.0320913
300000	chr07	9340000	9640000	Inactive	0.0433333	0.536667	2.9196	0.151376	0.88293	0.742054	0.0296958
280000	chr07	9640000	9920000	Inactive	0.0285714	0.382143	1.66528	0.107817	0.732847	0.514547	0.0194552
320000	chr07	9920000	10240000	Inactive	0.071875	0.421875	3.83157	0.162394	0.885711	0.637827	0.0288406
280000	chr07	10240000	10520000	Inactive	0.0571429	0.521429	5.80683	0.117198	0.857684	0.669482	0.0205116
300000	chr07	10520000	10820000	HFD	0.0533333	0.69	0.00449532	0.148212	0.826252	0.677803	0.0336364
420000	chr07	10820000	11240000	HFD	0.0428571	0.6	0.325779	0.143396	0.860021	0.681561	0.0280004
240000	chr07	11240000	11480000	Inactive	0.0291667	0.508333	3.48225	0.120662	0.802155	0.615776	0.0218427
200000	chr07	11480000	11680000	Inactive	0.05	0.445	8.92506	0.142707	0.835925	0.622793	0.0249337
240000	chr07	11680000	11920000	Inactive	0.0458333	0.379167	7.77136	0.119456	0.809299	0.546463	0.0211707
560000	chr07	11920000	12480000	Inactive	0.0714286	0.3625	6.66582	0.161652	0.868761	0.587572	0.0387091
140000	chr07	12480000	12620000	HFD	0	0.00714286	0	0.562068	0.985696	0.856609	0.0519687
240000	chr07	12620000	12860000	HFD	0.0375	0.470833	0.00858565	0.166013	0.863961	0.752187	0.0378737
300000	chr07	12860000	13160000	HFD	0.00666667	0.616667	0.017828	0.272494	0.967373	0.869557	0.0550693
240000	chr07	13160000	13400000	Inactive	0.05	0.516667	4.78755	0.146616	0.880093	0.575723	0.0372527
320000	chr07	13400000	13720000	Inactive	0.053125	0.55625	2.20217	0.16441	0.91557	0.816541	0.0377767
460000	chr07	13720000	14180000	HFD	0.0282609	0.528261	1.11837	0.150547	0.909219	0.742201	0.0405086
280000	chr07	14180000	14460000	Inactive	0.0357143	0.428571	1.87782	0.135714	0.843814	0.635424	0.0363169
360000	chr07	14460000	14820000	Inactive	0.0416667	0.494444	5.81019	0.15057	0.869083	0.666148	0.0385911
340000	chr07	14820000	15160000	Inactive	0.0352941	0.461765	2.49464	0.138536	0.862674	0.665384	0.0357536
320000	chr07	15160000	15480000	Inactive	0.075	0.19375	8.24558	0.114473	0.81862	0.391427	0.0267741
320000	chr07	15480000	15800000	Inactive	0.065625	0.5125	5.23962	0.129815	0.75997	0.49344	0.0334862
220000	chr07	15800000	16020000	Inactive	0.0636364	0.531818	12.7127	0.153498	0.789565	0.515322	0.0400797
540000	chr07	16020000	16560000	Inactive	0.037037	0.505556	6.05303	0.140989	0.857979	0.589006	0.0331004
140000	chr07	16560000	16700000	Inactive	0.0642857	0.392857	22.3983	0.109494	0.708336	0.440023	0.0220731
280000	chr07	16700000	16980000	Inactive	0.0535714	0.421429	18.7201	0.127615	0.801772	0.597462	0.0311241
560000	chr07	16980000	17540000	Inactive	0.05	0.476786	5.23464	0.138536	0.815868	0.591028	0.036654
180000	chr07	17540000	17720000	Inactive	0.0555556	0.494444	16.3423	0.11803	0.850757	0.450698	0.0235318
440000	chr07	17720000	18160000	Inactive	0.0659091	0.393182	16.1007	0.116664	0.754001	0.446157	0.0294738
220000	chr07	18160000	18380000	Inactive	0.0636364	0.336364	22.6347	0.0877151	0.660941	0.313974	0.0215547
260000	chr07	18380000	18640000	Inactive	0.0730769	0.403846	21.2331	0.126561	0.786678	0.46236	0.0301397
440000	chr07	18640000	19080000	HFD	0.05	0.563636	0.46478	0.141922	0.840767	0.591409	0.0321105
360000	chr07	19080000	19440000	Inactive	0.0694444	0.438889	31.4803	0.130016	0.695761	0.44669	0.0366537
140000	chr07	19440000	19580000	Inactive	0.0642857	0.292857	8.72472	0.110846	0.843462	0.371935	0.0288351
280000	chr07	19580000	19860000	Active	0.103571	0.196429	32.7765	0.0949112	0.728731	0.290607	0.0233934
540000	chr07	19860000	20400000	Inactive	0.0777778	0.244444	19.8588	0.100411	0.785449	0.319079	0.0257811
180000	chr07	20400000	20580000	Active	0.0944444	0.177778	54.8279	0.0682511	0.631257	0.189562	0.0151985
220000	chr07	20580000	20800000	Active	0.131818	0.204545	178.037	0.0749089	0.444813	0.176459	0.0195691
180000	chr07	20800000	20980000	Active	0.0944444	0.372222	8.73651	0.0889907	0.496516	0.280534	0.0184626
200000	chr07	20980000	21180000	Active	0.125	0.205	31.6982	0.0621568	0.398312	0.15898	0.0177501
180000	chr07	21180000	21360000	Active	0.0777778	0.294444	29.3121	0.076846	0.571411	0.188682	0.0191708
340000	chr07	21360000	21700000	Active	0.0941176	0.217647	32.8576	0.0689181	0.513858	0.222342	0.0153841
520000	chr07	21700000	22220000	Active	0.103846	0.267308	27.6973	0.0976737	0.546482	0.292285	0.0256219
380000	chr07	22220000	22600000	Active	0.107895	0.126316	47.7288	0.0598148	0.408709	0.165774	0.0169617
220000	chr07	22600000	22820000	Active	0.0954545	0.136364	44.4393	0.0595478	0.554838	0.112296	0.0166902
180000	chr07	22820000	23000000	Active	0.122222	0.333333	16.5353	0.0645758	0.362178	0.165728	0.0189836
240000	chr07	23000000	23240000	Active	0.125	0.354167	37.1094	0.0984169	0.513247	0.281794	0.0267722
280000	chr07	23240000	23520000	Active	0.0857143	0.164286	40.6459	0.0690425	0.498095	0.149279	0.0170424
280000	chr07	23520000	23800000	Active	0.117857	0.203571	42.3149	0.0488237	0.291758	0.120503	0.0153653
680000	chr07	23800000	24480000	Active	0.114706	0.175	38.4172	0.0535555	0.378112	0.109358	0.0172112
240000	chr07	24480000	24720000	Active	0.1125	0.141667	39.6991	0.078079	0.509758	0.206644	0.01882
160000	chr07	24720000	24880000	Active	0.0875	0.3875	4.86757	0.0952058	0.501989	0.321475	0.0246456
100000	chr07	24880000	24980000	HFD	0.06	0.37	0.00332781	0.198523	0.869857	0.720244	0.0583998
400000	chr07	24980000	25380000	Active	0.11	0.1875	54.0596	0.0689633	0.424142	0.160566	0.0194701
240000	chr07	25380000	25620000	Active	0.116667	0.283333	10.6434	0.108039	0.613895	0.333881	0.0253516
320000	chr07	25620000	25940000	Active	0.13125	0.2375	54.0873	0.0557695	0.323273	0.109296	0.0207851
280000	chr07	25940000	26220000	Active	0.0714286	0.353571	11.3711	0.0896727	0.445306	0.291268	0.0287403
160000	chr07	26220000	26380000	Active	0.11875	0.1	55.2241	0.0460337	0.416902	0.0584475	0.0128682
580000	chr07	26380000	26960000	Active	0.0913793	0.148276	37.3235	0.0739729	0.540126	0.155997	0.0212126
360000	chr07	26960000	27320000	Active	0.102778	0.158333	32.1475	0.0668919	0.553403	0.129417	0.0168125
480000	chr07	27320000	27800000	Inactive	0.0875	0.25625	18.0183	0.0990425	0.731877	0.351053	0.02574
220000	chr07	27800000	28020000	Inactive	0.0954545	0.304545	30.9041	0.121262	0.755986	0.4037	0.0282644
440000	chr07	28020000	28460000	Inactive	0.0477273	0.375	7.00481	0.103479	0.787719	0.364509	0.0266295
180000	chr07	28460000	28640000	Inactive	0.0777778	0.416667	4.95192	0.102386	0.735898	0.389094	0.025446
180000	chr07	28640000	28820000	Active	0.0722222	0.333333	13.5327	0.102807	0.732234	0.283754	0.0252093
180000	chr07	28820000	29000000	Inactive	0.0555556	0.244444	5.81511	0.10265	0.800957	0.332891	0.025483
200000	chr07	29000000	29200000	Inactive	0.06	0.36	13.5802	0.0883428	0.685031	0.365438	0.023941
160000	chr07	29200000	29360000	Inactive	0.0875	0.3	14.3227	0.105737	0.846453	0.318946	0.0297765
160000	chr07	29360000	29520000	Active	0.0875	0.3875	26.2951	0.069602	0.602327	0.24237	0.0191614
180000	chr07	29520000	29700000	Inactive	0.0722222	0.305556	15.9107	0.145419	0.769224	0.44976	0.0412758
260000	chr08	280000	540000	Active	0.0923077	0.246154	33.8967	0.0734404	0.595181	0.220965	0.0219744
200000	chr08	540000	740000	HFD	0.025	0.6	0.277392	0.155781	0.915094	0.741209	0.0359831
580000	chr08	740000	1320000	Inactive	0.0655172	0.291379	19.2367	0.0984157	0.768349	0.305929	0.0249841
200000	chr08	1320000	1520000	Inactive	0.07	0.39	12.9093	0.104991	0.798738	0.420762	0.0255219
280000	chr08	1520000	1800000	Inactive	0.0857143	0.432143	12.071	0.118369	0.830952	0.415636	0.0298969
220000	chr08	1800000	2020000	Active	0.05	0.309091	13.8649	0.0856465	0.770433	0.330494	0.0214734
540000	chr08	2020000	2560000	Inactive	0.0722222	0.372222	18.5846	0.138363	0.825667	0.495738	0.0324585
240000	chr08	2560000	2800000	Inactive	0.0875	0.320833	21.3236	0.119482	0.828121	0.392621	0.0273083
260000	chr08	2800000	3060000	Inactive	0.05	0.453846	4.45505	0.14832	0.915718	0.576389	0.0367682
520000	chr08	3060000	3580000	Inactive	0.0519231	0.384615	4.95713	0.157506	0.816154	0.535976	0.0382384
340000	chr08	3580000	3920000	Inactive	0.0764706	0.497059	6.53026	0.155365	0.839744	0.646093	0.0405752
140000	chr08	3920000	4060000	Inactive	0.0714286	0.328571	12.3232	0.122644	0.843022	0.385583	0.034369
420000	chr08	4060000	4480000	Inactive	0.0452381	0.419048	6.38017	0.115383	0.790015	0.462097	0.0296465
220000	chr08	4480000	4700000	Inactive	0.0636364	0.45	2.75149	0.213085	0.915688	0.738948	0.0439501
140000	chr08	4700000	4840000	Inactive	0.0428571	0.635714	25.2245	0.163725	0.823677	0.646172	0.0429608
440000	chr08	4840000	5280000	Inactive	0.0204545	0.634091	5.74833	0.133585	0.859347	0.724901	0.0384345
320000	chr08	5280000	5600000	Inactive	0.0375	0.48125	6.18437	0.141924	0.849168	0.679973	0.0363088
240000	chr08	5600000	5840000	Inactive	0.05	0.370833	9.34476	0.126826	0.886626	0.640359	0.0252302
340000	chr08	5840000	6180000	Inactive	0.05	0.417647	10.977	0.129337	0.841273	0.606694	0.0326351
1320000	chr08	6180000	7500000	HFD	0.0219697	0.696212	0.00565345	0.203651	0.973062	0.890526	0.0573815
300000	chr08	7500000	7800000	HFD	0.0366667	0.623333	0.00173169	0.241158	0.979903	0.896633	0.0599361
420000	chr08	7800000	8220000	HFD	0.0238095	0.611905	0.159031	0.186769	0.962212	0.874239	0.046222
1480000	chr08	8220000	9700000	HFD	0.0195946	0.609459	0.0207142	0.226507	0.973205	0.890549	0.055349
220000	chr08	9700000	9920000	Inactive	0.0681818	0.495455	17.1753	0.133043	0.6419	0.485844	0.0351293
140000	chr08	9920000	10060000	Inactive	0.0714286	0.335714	18.8102	0.109848	0.785308	0.533308	0.028307
380000	chr08	10060000	10440000	Inactive	0.0552632	0.35	17.3484	0.108388	0.74164	0.411809	0.0286559
360000	chr08	10440000	10800000	Inactive	0.0555556	0.408333	15.8405	0.119448	0.82023	0.529309	0.0271421
440000	chr08	10800000	11240000	Inactive	0.0590909	0.665909	3.97906	0.158999	0.773518	0.58615	0.040333
200000	chr08	11240000	11440000	Inactive	0.04	0.575	1.17979	0.135197	0.743277	0.568175	0.038367
280000	chr08	11440000	11720000	Inactive	0.0357143	0.496429	5.92092	0.141921	0.796945	0.603672	0.036138
240000	chr08	11720000	11960000	Inactive	0.0833333	0.416667	13.2682	0.115912	0.68264	0.393564	0.0282066
320000	chr08	11960000	12280000	Active	0.08125	0.309375	32.9656	0.0827659	0.567742	0.326345	0.0229808
440000	chr08	12280000	12720000	Inactive	0.0704545	0.438636	16.5084	0.104172	0.647714	0.428949	0.0204226
180000	chr08	12720000	12900000	Active	0.05	0.35	12.2506	0.0686887	0.566645	0.289693	0.013584
400000	chr08	12900000	13300000	Active	0.0825	0.29	114.077	0.0653163	0.478787	0.218159	0.0162935
180000	chr08	13300000	13480000	Active	0.105556	0.194444	65.5387	0.0593905	0.498629	0.133549	0.0116831
420000	chr08	13480000	13900000	Active	0.0690476	0.22619	67.1172	0.0953035	0.721764	0.270527	0.0188796
160000	chr08	13900000	14060000	Active	0.13125	0.175	62.6611	0.0587646	0.535508	0.156039	0.0143139
200000	chr08	14060000	14260000	Active	0.09	0.22	24.2901	0.0532346	0.505373	0.105577	0.0138834
580000	chr08	14260000	14840000	Active	0.0758621	0.243103	22.0328	0.103193	0.511731	0.273941	0.0261002
340000	chr08	14840000	15180000	Inactive	0.0911765	0.238235	16.8308	0.109362	0.734964	0.37991	0.0295638
400000	chr08	15180000	15580000	Active	0.11	0.2025	70.7991	0.0568482	0.393253	0.118419	0.0185195
220000	chr08	15580000	15800000	Active	0.109091	0.259091	13.8354	0.0682516	0.394579	0.163626	0.0228516
220000	chr08	15800000	16020000	Active	0.118182	0.209091	64.3466	0.0648877	0.461091	0.153855	0.0186632
140000	chr08	16020000	16160000	Inactive	0.121429	0.321429	15.0981	0.117084	0.547063	0.362107	0.0312288
320000	chr08	16160000	16480000	Active	0.11875	0.209375	21.9844	0.0750813	0.481833	0.174025	0.0220315
160000	chr08	16480000	16640000	Active	0.1125	0.275	39.1238	0.0649266	0.528181	0.159903	0.0170418
200000	chr08	16640000	16840000	Active	0.09	0.285	45.2227	0.0631405	0.462603	0.136302	0.0189012
280000	chr08	16840000	17120000	Active	0.107143	0.25	50.4104	0.077841	0.431759	0.186808	0.0247004
200000	chr08	17120000	17320000	Active	0.115	0.21	45.7011	0.0715679	0.540261	0.166067	0.0175306
180000	chr08	17320000	17500000	Active	0.111111	0.111111	43.5583	0.0610185	0.423785	0.166062	0.0172919
200000	chr08	17500000	17700000	Active	0.135	0.29	60.9186	0.0431927	0.235566	0.0980422	0.0156311
200000	chr08	17700000	17900000	Active	0.1	0.33	12.6706	0.0806094	0.479553	0.202865	0.0217911
420000	chr08	17900000	18320000	Active	0.107143	0.2	45.9796	0.0602206	0.370386	0.135543	0.0199515
200000	chr08	18320000	18520000	Active	0.1	0.175	26.7132	0.053157	0.489804	0.139533	0.0155435
160000	chr08	18520000	18680000	Active	0.11875	0.20625	43.9608	0.0556418	0.250276	0.120573	0.0219945
340000	chr08	18680000	19020000	Active	0.0852941	0.129412	146.217	0.0597839	0.499623	0.152954	0.0159288
140000	chr08	19020000	19160000	Inactive	0.05	0.321429	8.4175	0.15194	0.678177	0.507655	0.0360157
280000	chr08	19160000	19440000	Active	0.103571	0.203571	55.6858	0.0601076	0.333329	0.145435	0.0160172
200000	chr08	19440000	19640000	Active	0.125	0.245	23.0102	0.0742189	0.53836	0.184688	0.0177499
480000	chr08	19640000	20120000	Active	0.120833	0.185417	54.5735	0.0525919	0.393976	0.0986433	0.0178537
720000	chr08	20120000	20840000	Active	0.111111	0.154167	44.1747	0.0679763	0.418148	0.150808	0.0197736
180000	chr08	20840000	21020000	Inactive	0.138889	0.238889	11.6197	0.14002	0.583883	0.367607	0.0334282
280000	chr08	21020000	21300000	Active	0.0857143	0.164286	19.6424	0.0679316	0.546692	0.164555	0.0182213
200000	chr08	21300000	21500000	Active	0.115	0.24	26.2998	0.0579803	0.369513	0.139352	0.0170567
500000	chr08	21500000	22000000	Active	0.086	0.204	38.9743	0.0656757	0.53949	0.141886	0.0181374
220000	chr08	22000000	22220000	Active	0.118182	0.254545	18.5116	0.0814064	0.382434	0.199286	0.0275405
240000	chr08	22220000	22460000	Active	0.120833	0.2	42.8128	0.0528302	0.409246	0.109834	0.015591
260000	chr08	22460000	22720000	Active	0.115385	0.219231	39.0473	0.0776713	0.424021	0.177998	0.0221661
180000	chr08	22720000	22900000	Active	0.122222	0.183333	65.4403	0.0774302	0.53282	0.150545	0.0153211
340000	chr08	22900000	23240000	Active	0.129412	0.214706	36.1669	0.0654477	0.383116	0.13836	0.0193779
180000	chr08	23240000	23420000	Active	0.1	0.155556	44.2688	0.0569036	0.550308	0.0836686	0.0151466
480000	chr08	23420000	23900000	Active	0.120833	0.185417	57.2011	0.0513368	0.365686	0.0957698	0.0154377
120000	chr08	23900000	24020000	Active	0.108333	0.183333	24.1358	0.086931	0.363257	0.189575	0.0232758
160000	chr08	24020000	24180000	Active	0.06875	0.2375	22.8621	0.0866773	0.69019	0.174963	0.0174819
160000	chr08	24180000	24340000	Active	0.1125	0.19375	66.0348	0.0725195	0.439372	0.169041	0.0205338
260000	chr08	24340000	24600000	Active	0.1	0.176923	48.1321	0.0841045	0.574433	0.219395	0.0226416
320000	chr08	24600000	24920000	Active	0.078125	0.21875	19.3358	0.0870771	0.562293	0.211186	0.0215725
200000	chr09	480000	680000	Active	0.095	0.165	43.0296	0.0573009	0.516342	0.113973	0.012697
180000	chr09	680000	860000	Active	0.1	0.272222	31.6033	0.0928053	0.456913	0.272102	0.0235016
160000	chr09	860000	1020000	Inactive	0.14375	0.49375	2.04194	0.124605	0.618334	0.483472	0.0327483
60000	chr09	1020000	1080000	Inactive	0.116667	0.483333	4.65248	0.161473	0.594815	0.375589	0.035803
300000	chr09	1080000	1380000	Active	0.08	0.11	53.5191	0.067082	0.63615	0.107174	0.0155485
140000	chr09	1380000	1520000	Active	0.135714	0.157143	62.0053	0.0639277	0.535775	0.0765024	0.0177068
240000	chr09	1520000	1760000	Inactive	0.120833	0.304167	10.0155	0.127675	0.642609	0.372654	0.0274111
220000	chr09	1760000	1980000	Inactive	0.0454545	0.340909	33.9487	0.107085	0.654153	0.327349	0.0296519
220000	chr09	1980000	2200000	Active	0.113636	0.195455	49.1917	0.057383	0.54423	0.0794663	0.0162421
220000	chr09	2200000	2420000	Active	0.118182	0.181818	48.3331	0.0636262	0.591309	0.111107	0.016671
200000	chr09	2420000	2620000	Inactive	0.09	0.34	4.34506	0.125129	0.695454	0.393116	0.0295289
280000	chr09	2620000	2900000	Inactive	0.0714286	0.421429	28.9197	0.128506	0.688366	0.45678	0.0350349
240000	chr09	2900000	3140000	Active	0.0916667	0.3625	25.6087	0.113348	0.587497	0.308718	0.0247815
340000	chr09	3140000	3480000	Active	0.0911765	0.220588	18.5689	0.0922691	0.595682	0.239093	0.0251692
460000	chr09	3480000	3940000	Inactive	0.0673913	0.341304	11.974	0.140735	0.672153	0.456029	0.0365674
380000	chr09	3940000	4320000	Active	0.136842	0.178947	122.334	0.0757669	0.543516	0.176249	0.0195803
200000	chr09	4320000	4520000	Active	0.1	0.23	35.1007	0.0977827	0.616827	0.249859	0.0233534
240000	chr09	4520000	4760000	Active	0.075	0.283333	26.9841	0.0782178	0.620896	0.247705	0.0181673
580000	chr09	4760000	5340000	Inactive	0.087931	0.296552	13.3759	0.113937	0.650675	0.361003	0.0272443
340000	chr09	5340000	5680000	Inactive	0.0647059	0.420588	1.14343	0.0998617	0.694759	0.357189	0.0272436
480000	chr09	5680000	6160000	Inactive	0.0791667	0.327083	25.8533	0.109728	0.632187	0.363462	0.0284828
140000	chr09	6160000	6300000	Active	0.1	0.292857	36.0798	0.0695688	0.544367	0.164496	0.0187917
680000	chr09	6300000	6980000	Inactive	0.0676471	0.335294	8.11419	0.117374	0.67562	0.395615	0.0297082
440000	chr09	6980000	7420000	Active	0.0954545	0.315909	40.6596	0.0842651	0.575988	0.271836	0.0214882
260000	chr09	7420000	7680000	Inactive	0.0538462	0.438462	7.66641	0.125627	0.796167	0.478408	0.0298413
340000	chr09	7680000	8020000	Inactive	0.0705882	0.261765	25.027	0.120309	0.830173	0.442162	0.0303236
320000	chr09	8020000	8340000	Inactive	0.028125	0.509375	3.7583	0.137942	0.938918	0.799633	0.0283411
260000	chr09	8340000	8600000	Inactive	0.0615385	0.507692	18.0016	0.12432	0.771465	0.633029	0.0320426
840000	chr09	8600000	9440000	Inactive	0.0404762	0.425	7.95277	0.138376	0.821264	0.560404	0.0357295
400000	chr09	9440000	9840000	Inactive	0.0425	0.555	4.21255	0.158294	0.756352	0.577336	0.037288
300000	chr09	9840000	10140000	HFD	0.0466667	0.696667	0.330735	0.114144	0.835697	0.614534	0.0234065
260000	chr09	10140000	10400000	Inactive	0.0346154	0.557692	4.34517	0.110904	0.739931	0.472106	0.0248741
380000	chr09	10400000	10780000	Inactive	0.0526316	0.463158	1.74823	0.130058	0.804773	0.584443	0.0233341
240000	chr09	10780000	11020000	Inactive	0.05	0.558333	1.34223	0.152801	0.829796	0.666573	0.0271864
220000	chr09	11020000	11240000	Inactive	0.0454545	0.627273	6.77385	0.159348	0.878628	0.679715	0.0290377
220000	chr09	11240000	11460000	HFD	0.0272727	0.590909	0.0793963	0.174304	0.819617	0.662034	0.0332337
240000	chr09	11460000	11700000	HFD	0.0625	0.579167	0.0356641	0.184953	0.927337	0.806164	0.0321437
440000	chr09	11700000	12140000	HFD	0.0431818	0.654545	0.260124	0.145787	0.795506	0.641568	0.027076
700000	chr09	12140000	12840000	HFD	0.0285714	0.667143	0.111972	0.16736	0.921949	0.797855	0.0302968
140000	chr09	12840000	12980000	HFD	0.0214286	0.685714	0.504783	0.143663	0.829104	0.685399	0.0305627
200000	chr09	12980000	13180000	HFD	0.045	0.55	0.0489975	0.152062	0.868647	0.771235	0.03095
220000	chr09	13180000	13400000	Inactive	0.0727273	0.672727	1.25435	0.148324	0.850003	0.623284	0.0311323
700000	chr09	13400000	14100000	HFD	0.0342857	0.627143	0.0259189	0.168056	0.893616	0.752306	0.0319097
340000	chr09	14100000	14440000	HFD	0.05	0.582353	0.119769	0.166312	0.892407	0.758508	0.0318757
400000	chr09	14440000	14840000	HFD	0.035	0.6425	0.230999	0.130145	0.856405	0.642446	0.0246868
220000	chr09	14840000	15060000	Inactive	0.0409091	0.309091	13.945	0.110485	0.867546	0.496844	0.0190092
340000	chr09	15060000	15400000	Inactive	0.0382353	0.535294	10.2258	0.131773	0.763556	0.543231	0.0217282
160000	chr09	15400000	15560000	Inactive	0.06875	0.43125	8.30993	0.130881	0.885385	0.535982	0.0244912
420000	chr09	15560000	15980000	Inactive	0.0428571	0.454762	5.08195	0.114232	0.861335	0.568708	0.02408
220000	chr09	15980000	16200000	Inactive	0.104545	0.263636	3.12758	0.134855	0.852381	0.660673	0.0228086
340000	chr09	16200000	16540000	HFD	0.0411765	0.467647	0.496862	0.123076	0.894519	0.749116	0.0224184
320000	chr09	16540000	16860000	HFD	0.028125	0.34375	0.00370352	0.170564	0.96208	0.822906	0.0327829
480000	chr09	16860000	17340000	HFD	0.0291667	0.397917	0.26659	0.264361	0.962903	0.897028	0.0359598
420000	chr09	17340000	17760000	HFD	0.0238095	0.738095	0.0233697	0.181745	0.979779	0.894108	0.035727
660000	chr09	17760000	18420000	Inactive	0.0606061	0.416667	4.98279	0.145503	0.879374	0.649657	0.0268203
260000	chr09	18420000	18680000	Inactive	0.0807692	0.515385	3.03795	0.149724	0.956979	0.50546	0.0295801
380000	chr09	18680000	19060000	Inactive	0.0210526	0.568421	2.94791	0.104762	0.840323	0.621063	0.0189565
260000	chr09	19060000	19320000	Inactive	0.05	0.411538	1.47371	0.155024	0.949704	0.684671	0.0308277
460000	chr09	19320000	19780000	Inactive	0.0478261	0.43913	1.47533	0.138479	0.851713	0.644625	0.0254092
140000	chr09	19780000	19920000	Inactive	0.0285714	0.442857	1.76042	0.139613	0.744993	0.458449	0.0373163
240000	chr09	19920000	20160000	Inactive	0.05	0.525	4.40435	0.119742	0.873671	0.637246	0.0336455
240000	chr09	20160000	20400000	Inactive	0.05	0.666667	3.79304	0.130068	0.820037	0.507118	0.0306649
400000	chr09	20400000	20800000	Inactive	0.0325	0.39	7.90404	0.122045	0.874735	0.617192	0.0332544
300000	chr09	20800000	21100000	Inactive	0.0833333	0.496667	13.7859	0.120786	0.881794	0.477467	0.0267033
500000	chr09	21100000	21600000	Inactive	0.044	0.426	20.3462	0.112839	0.78729	0.481302	0.0283078
400000	chr09	21600000	22000000	Inactive	0.035	0.41	1.94826	0.119039	0.834991	0.532127	0.0296701
160000	chr09	22000000	22160000	Inactive	0.075	0.3625	24.31	0.125837	0.870534	0.459248	0.032137
180000	chr09	22160000	22340000	Inactive	0.0666667	0.172222	3.76105	0.10579	0.778515	0.492756	0.0214092
220000	chr09	22340000	22560000	Inactive	0.0681818	0.4	19.9978	0.133141	0.742202	0.460953	0.0339775
700000	chr09	22560000	23260000	Inactive	0.0457143	0.497143	6.4278	0.119572	0.723521	0.414906	0.0319006
160000	chr09	23260000	23420000	Active	0.1	0.325	28.3169	0.0826896	0.650685	0.233239	0.0169388
140000	chr09	23420000	23560000	Inactive	0.0785714	0.571429	5.33631	0.169402	0.747283	0.548576	0.0393579
680000	chr09	23560000	24240000	Inactive	0.0514706	0.533824	0.92007	0.136238	0.810038	0.55179	0.035215
360000	chr10	440000	800000	Active	0.105556	0.327778	45.0444	0.100161	0.57064	0.354109	0.0236122
400000	chr10	800000	1200000	Active	0.12	0.1425	63.6074	0.0613304	0.487011	0.124142	0.0170468
280000	chr10	1200000	1480000	Inactive	0.0821429	0.35	17.823	0.106134	0.590873	0.378079	0.0236191
560000	chr10	1480000	2040000	Inactive	0.0464286	0.466071	5.80792	0.13501	0.71649	0.557565	0.0394692
300000	chr10	2040000	2340000	Active	0.123333	0.23	47.3207	0.0850634	0.465481	0.18843	0.0224112
180000	chr10	2340000	2520000	Active	0.116667	0.238889	44.9035	0.0918836	0.491727	0.257551	0.0243665
100000	chr10	2520000	2620000	Active	0.15	0.17	24.0882	0.0820705	0.6411	0.185108	0.0215985
200000	chr10	2620000	2820000	Active	0.095	0.455	43.666	0.0931866	0.502947	0.298214	0.0251833
300000	chr10	2820000	3120000	Active	0.133333	0.233333	37.9426	0.0546458	0.392559	0.10338	0.0181509
260000	chr10	3120000	3380000	Active	0.123077	0.123077	45.1424	0.0615514	0.504188	0.115548	0.0175334
300000	chr10	3380000	3680000	Inactive	0.0833333	0.403333	2.18777	0.119796	0.584429	0.431051	0.0312953
300000	chr10	3680000	3980000	Active	0.136667	0.276667	77.0556	0.0810133	0.519901	0.266156	0.0219437
160000	chr10	3980000	4140000	Active	0.1	0.29375	18.7614	0.0696909	0.356207	0.223997	0.0198107
140000	chr10	4140000	4280000	Active	0.128571	0.292857	3.34793	0.0867848	0.503102	0.251566	0.0230608
340000	chr10	4280000	4620000	Active	0.105882	0.197059	25.8037	0.0719064	0.437835	0.189451	0.0202855
200000	chr10	4620000	4820000	Active	0.1	0.195	47.7538	0.0688554	0.503611	0.172122	0.0180034
240000	chr10	4820000	5060000	Active	0.0875	0.233333	26.2497	0.0651473	0.476518	0.138575	0.0202484
180000	chr10	5060000	5240000	Active	0.105556	0.311111	10.4308	0.102234	0.515477	0.31594	0.0269148
140000	chr10	5240000	5380000	Active	0.0928571	0.0857143	42.325	0.0849744	0.57053	0.264977	0.0206437
360000	chr10	5380000	5740000	Active	0.108333	0.163889	29.5629	0.0653157	0.560483	0.154208	0.0167545
420000	chr10	5740000	6160000	Active	0.107143	0.178571	40.7754	0.0609659	0.420038	0.148411	0.0182696
340000	chr10	6160000	6500000	Active	0.105882	0.182353	53.9339	0.0594447	0.454534	0.135592	0.0196624
200000	chr10	6500000	6700000	Active	0.11	0.13	25.8579	0.0703671	0.554664	0.200071	0.018113
180000	chr10	6700000	6880000	Inactive	0.0388889	0.366667	1.38445	0.101055	0.650633	0.344279	0.0252333
560000	chr10	6880000	7440000	Active	0.0910714	0.253571	43.2191	0.0703619	0.464024	0.178801	0.0203923
340000	chr10	7440000	7780000	Active	0.0911765	0.25	21.8439	0.0734014	0.470923	0.185525	0.0214548
240000	chr10	7780000	8020000	Inactive	0.0708333	0.320833	1.82061	0.15444	0.845158	0.564278	0.0337039
200000	chr10	8020000	8220000	Inactive	0.075	0.31	7.29888	0.103223	0.73426	0.318681	0.0256166
140000	chr10	8220000	8360000	Active	0.0785714	0.25	13.6411	0.0654038	0.494318	0.211836	0.0187249
220000	chr10	8360000	8580000	Inactive	0.0818182	0.245455	8.14046	0.120393	0.716167	0.353169	0.0277535
620000	chr10	8580000	9200000	Inactive	0.0677419	0.353226	1.20699	0.122719	0.698374	0.470853	0.0243229
240000	chr10	9200000	9440000	Active	0.116667	0.166667	41.0591	0.097287	0.749305	0.286756	0.0269351
180000	chr10	9440000	9620000	Active	0.116667	0.3	18.5527	0.0820666	0.684067	0.229708	0.0185125
280000	chr10	9620000	9900000	Inactive	0.103571	0.289286	502.73	0.122228	0.697425	0.364516	0.0312956
320000	chr10	9900000	10220000	Active	0.08125	0.271875	24.6628	0.0880963	0.610427	0.309805	0.0249273
320000	chr10	10220000	10540000	Inactive	0.05	0.55625	1.42289	0.137634	0.826038	0.591636	0.0346475
240000	chr10	10540000	10780000	Inactive	0.0375	0.754167	4.13199	0.100503	0.675867	0.423792	0.0222032
360000	chr10	10780000	11140000	Inactive	0.0611111	0.438889	26.3961	0.0942324	0.608967	0.327397	0.02717
160000	chr10	11140000	11300000	Active	0.0875	0.15625	46.171	0.0707261	0.555083	0.184331	0.0197545
500000	chr10	11300000	11800000	Inactive	0.048	0.358	30.8991	0.0991669	0.647443	0.354335	0.0260255
160000	chr10	11800000	11960000	HFD	0.01875	0.61875	1.23302	0.214127	0.828598	0.684849	0.0500268
180000	chr10	11960000	12140000	Inactive	0.0666667	0.288889	41.0198	0.13791	0.652763	0.468901	0.0330768
300000	chr10	12140000	12440000	Inactive	0.05	0.34	11.5308	0.120729	0.918702	0.401423	0.0295604
220000	chr10	12440000	12660000	Inactive	0.1	0.35	12.6818	0.125433	0.776287	0.412967	0.0283522
440000	chr10	12660000	13100000	Inactive	0.0454545	0.272727	12.7909	0.110565	0.843395	0.427664	0.0256559
780000	chr10	13100000	13880000	HFD	0.0615385	0.580769	0.126929	0.142095	0.84224	0.537226	0.0372357
300000	chr10	13880000	14180000	Inactive	0.0766667	0.316667	21.0908	0.105366	0.801553	0.362218	0.0255619
760000	chr10	14180000	14940000	HFD	0.0381579	0.523684	0.480066	0.141443	0.811435	0.607517	0.0363904
280000	chr10	14940000	15220000	Inactive	0.0571429	0.514286	8.82437	0.100279	0.696356	0.40285	0.0250963
240000	chr10	15220000	15460000	Inactive	0.0583333	0.395833	11.0258	0.110333	0.736205	0.47405	0.0278734
180000	chr10	15460000	15640000	Inactive	0.0722222	0.383333	2.1711	0.15584	0.847426	0.70396	0.0358752
240000	chr10	15640000	15880000	Inactive	0.0416667	0.479167	11.2981	0.0956554	0.750244	0.453863	0.0250498
220000	chr10	15880000	16100000	Inactive	0.05	0.454545	1.4386	0.143731	0.801388	0.627449	0.0365959
280000	chr10	16100000	16380000	Inactive	0.0535714	0.475	17.1003	0.126484	0.860876	0.561395	0.0276717
320000	chr10	16380000	16700000	Inactive	0.046875	0.471875	5.64338	0.112031	0.758703	0.479044	0.0280243
360000	chr10	16700000	17060000	Inactive	0.0555556	0.552778	3.03575	0.145075	0.892224	0.613658	0.0351152
200000	chr10	17060000	17260000	HFD	0.025	0.495	0.0157796	0.141958	0.890276	0.633989	0.0317808
280000	chr10	17260000	17540000	Inactive	0.0428571	0.471429	5.33374	0.132519	0.816165	0.635059	0.0319814
500000	chr10	17540000	18040000	HFD	0.032	0.634	1.18687	0.15449	0.906567	0.712502	0.0369694
200000	chr10	18040000	18240000	Inactive	0.025	0.3	3.27814	0.1001	0.885905	0.449651	0.0242756
340000	chr10	18240000	18580000	Inactive	0.0676471	0.35	71.2836	0.123829	0.873793	0.5486	0.0284115
160000	chr10	18580000	18740000	HFD	0.05	0.75	0.0445627	0.208194	0.947984	0.832463	0.0531667
660000	chr10	18740000	19400000	HFD	0.0318182	0.669697	1.40814	0.180986	0.926818	0.663377	0.0426381
240000	chr10	19400000	19640000	HFD	0.0291667	1.05417	0.111643	0.214789	0.951112	0.707991	0.0538116
240000	chr10	19640000	19880000	HFD	0.0333333	0.55	0.0858404	0.18119	0.914798	0.472798	0.0371878
300000	chr10	19880000	20180000	HFD	0.0433333	0.286667	0.531244	0.238886	0.908428	0.730041	0.0431398
720000	chr10	20180000	20900000	HFD	0.0194444	0.584722	0.153688	0.285645	0.949134	0.834992	0.0554419
220000	chr10	20900000	21120000	HFD	0.0545455	0.459091	0.739308	0.166843	0.969155	0.837898	0.0381839
600000	chr10	21120000	21720000	Inactive	0.0433333	0.526667	7.70658	0.124529	0.792288	0.605411	0.0299228
160000	chr10	21720000	21880000	HFD	0.03125	0.6875	0.509071	0.146964	0.847199	0.703993	0.0405555
320000	chr10	21880000	22200000	Inactive	0.040625	0.4625	8.77969	0.119227	0.826183	0.585354	0.0334699
240000	chr10	22200000	22440000	Inactive	0.0458333	0.4875	5.34606	0.126485	0.850765	0.662163	0.030334
160000	chr10	22440000	22600000	HFD	0.03125	0.53125	0.172154	0.150509	0.927875	0.731982	0.0382998
100000	chr10	22600000	22700000	Inactive	0.09	0.37	6.41804	0.110147	0.865751	0.519726	0.0281968
160000	chr10	22700000	22860000	HFD	0.01875	0.55625	0.00362225	0.17749	0.965275	0.847102	0.0434981
340000	chr10	22860000	23200000	Inactive	0.0794118	0.488235	3.16831	0.141231	0.784809	0.593021	0.035194
260000	chr10	23200000	23460000	Inactive	0.05	0.411538	2.92888	0.164668	0.848774	0.700153	0.0408352
300000	chr10	23460000	23760000	Inactive	0.0433333	0.486667	9.046	0.14041	0.871467	0.620763	0.0341872
220000	chr10	23760000	23980000	Inactive	0.0409091	0.554545	9.36698	0.131753	0.818213	0.566404	0.029707
160000	chr10	23980000	24140000	Inactive	0.05	0.70625	3.2894	0.158738	0.858761	0.771831	0.0370963
320000	chr10	24140000	24460000	Inactive	0.06875	0.403125	8.95817	0.134062	0.771159	0.484989	0.0293031
180000	chr10	24460000	24640000	Inactive	0.105556	0.355556	0.523925	0.102977	0.743304	0.344538	0.0228473
180000	chr10	24640000	24820000	HFD	0.0277778	0.511111	0.80419	0.118044	0.895055	0.706219	0.0267458
300000	chr10	24820000	25120000	Inactive	0.0566667	0.29	9.50711	0.11889	0.782885	0.416501	0.0312871
500000	chr10	25120000	25620000	Inactive	0.06	0.39	9.27721	0.127923	0.846726	0.531841	0.0325222
120000	chr11	280000	400000	Active	0.108333	0.075	36.9369	0.0392338	0.481772	0.0708404	0.00965003
320000	chr11	400000	720000	Active	0.13125	0.109375	116.702	0.043785	0.377361	0.0760035	0.0119179
200000	chr11	720000	920000	Active	0.15	0.21	54.9292	0.0792778	0.431475	0.174318	0.0152871
300000	chr11	920000	1220000	Active	0.116667	0.216667	145.312	0.070357	0.459224	0.182958	0.0189288
320000	chr11	1220000	1540000	Inactive	0.15625	0.275	7.2093	0.119201	0.584775	0.433404	0.0238451
240000	chr11	1540000	1780000	Active	0.1125	0.175	55.5962	0.0776229	0.593214	0.166561	0.0135593
280000	chr11	1780000	2060000	Active	0.121429	0.117857	36.6123	0.0666117	0.513057	0.138829	0.0128129
300000	chr11	2060000	2360000	Active	0.143333	0.126667	41.1331	0.0572208	0.486959	0.102859	0.0150101
1000000	chr11	2360000	3360000	Active	0.114	0.179	47.9757	0.054393	0.466745	0.101325	0.0144145
160000	chr11	3360000	3520000	Active	0.1125	0.175	39.6584	0.0477766	0.360263	0.0875595	0.0154306
160000	chr11	3520000	3680000	Active	0.08125	0.19375	32.6572	0.0508283	0.4539	0.109065	0.0119151
200000	chr11	3680000	3880000	Active	0.11	0.275	29.6383	0.0758226	0.568068	0.202187	0.0171432
200000	chr11	3880000	4080000	Active	0.105	0.225	35.4521	0.0495456	0.47469	0.0841717	0.0132805
220000	chr11	4080000	4300000	Active	0.1	0.163636	29.7633	0.0682986	0.432094	0.162173	0.0206389
300000	chr11	4300000	4600000	Active	0.1	0.18	22.0742	0.0640514	0.496212	0.154867	0.0174034
180000	chr11	4600000	4780000	Inactive	0.0944444	0.233333	21.3692	0.106236	0.692664	0.342765	0.0273954
160000	chr11	4780000	4940000	Active	0.125	0.33125	22.9766	0.091165	0.525812	0.294452	0.0226276
120000	chr11	4940000	5060000	Active	0.1	0.2	15.5406	0.0836755	0.622459	0.232165	0.0248153
360000	chr11	5060000	5420000	Active	0.0611111	0.247222	19.4015	0.0942592	0.623706	0.288335	0.0241898
120000	chr11	5420000	5540000	Active	0.0666667	0.158333	41.9079	0.0564117	0.475388	0.102944	0.0148286
220000	chr11	5540000	5760000	Inactive	0.0636364	0.140909	57.8574	0.116081	0.813647	0.378021	0.033675
200000	chr11	5760000	5960000	Inactive	0.065	0.425	1.86084	0.139484	0.689002	0.517584	0.0374841
560000	chr11	5960000	6520000	Inactive	0.0678571	0.255357	15.0986	0.0995907	0.687286	0.332601	0.0258701
280000	chr11	6520000	6800000	Active	0.0964286	0.235714	49.4637	0.0586522	0.427324	0.136061	0.0188538
140000	chr11	6800000	6940000	Inactive	0.0714286	0.4	31.6145	0.124857	0.696589	0.380362	0.0349962
320000	chr11	6940000	7260000	Inactive	0.1125	0.2375	8.03829	0.123539	0.890115	0.457873	0.0270269
240000	chr11	7260000	7500000	Inactive	0.075	0.466667	6.58189	0.13134	0.640989	0.422566	0.0293712
220000	chr11	7500000	7720000	Inactive	0.0681818	0.581818	21.9898	0.10563	0.660867	0.356008	0.0265739
200000	chr11	7720000	7920000	Inactive	0.085	0.315	15.1603	0.142017	0.820022	0.473799	0.0352127
160000	chr11	7920000	8080000	Inactive	0.0625	0.38125	21.8758	0.121288	0.625566	0.420307	0.0239662
160000	chr11	8080000	8240000	Active	0.0625	0.25625	27.4859	0.0719853	0.714821	0.280453	0.0163347
200000	chr11	8240000	8440000	Inactive	0.06	0.32	24.7699	0.104391	0.772792	0.380047	0.0210371
340000	chr11	8440000	8780000	Inactive	0.0882353	0.411765	25.0027	0.108775	0.702645	0.428953	0.0273712
320000	chr11	8780000	9100000	Inactive	0.06875	0.446875	5.72089	0.137232	0.724877	0.527752	0.0374395
600000	chr11	9100000	9700000	Inactive	0.0466667	0.54	3.28059	0.145925	0.852196	0.614044	0.0384353
160000	chr11	9700000	9860000	Inactive	0.06875	0.5375	12.1921	0.13566	0.866801	0.595377	0.0303938
100000	chr11	9860000	9960000	Active	0.07	0.35	63.2277	0.06659	0.559484	0.195184	0.0148116
640000	chr11	9960000	10600000	Inactive	0.0578125	0.390625	5.95686	0.13148	0.817239	0.51519	0.0294269
260000	chr11	10600000	10860000	Inactive	0.0423077	0.580769	49.1333	0.134183	0.793766	0.591611	0.0291511
240000	chr11	10860000	11100000	Inactive	0.05	0.479167	1.89764	0.122298	0.788042	0.59188	0.0296327
320000	chr11	11100000	11420000	HFD	0.034375	0.665625	0.634206	0.140571	0.760106	0.639778	0.0306556
240000	chr11	11420000	11660000	Inactive	0.0291667	0.470833	2.7874	0.154945	0.836582	0.613614	0.0325114
280000	chr11	11660000	11940000	HFD	0.0285714	0.671429	1.71911	0.189867	0.905311	0.76536	0.0374279
200000	chr11	11940000	12140000	Inactive	0.055	0.31	10.8671	0.104973	0.882911	0.504521	0.0249658
300000	chr11	12140000	12440000	Inactive	0.0233333	0.566667	4.16193	0.149702	0.860398	0.685924	0.0409963
400000	chr11	12440000	12840000	Inactive	0.0575	0.41	22.1348	0.113028	0.806149	0.4416	0.0289052
180000	chr11	12840000	13020000	HFD	0.00555556	1.22222	0.0323864	0.188808	0.963349	0.883268	0.0406626
320000	chr11	13020000	13340000	Inactive	0.046875	0.45	5.99659	0.117723	0.854397	0.429907	0.0268286
260000	chr11	13340000	13600000	Inactive	0.0576923	0.438462	6.21648	0.182865	0.948425	0.673094	0.0380095
160000	chr11	13600000	13760000	Inactive	0.05	0.2125	8.57175	0.157538	0.769815	0.607599	0.0334952
220000	chr11	13760000	13980000	Inactive	0.0590909	0.236364	5.53992	0.276331	0.903762	0.696511	0.0399682
1020000	chr11	13980000	15000000	HFD	0.0215686	0.255882	0.996323	0.437987	0.935503	0.771684	0.0479847
180000	chr11	15000000	15180000	Inactive	0.0611111	0.555556	3.31049	0.183065	0.900453	0.646776	0.0444705
140000	chr11	15180000	15320000	Inactive	0.0642857	0.557143	9.71291	0.175187	0.960925	0.703327	0.0411833
460000	chr11	15320000	15780000	Inactive	0.0413043	0.532609	0.957055	0.15663	0.893763	0.749569	0.0308626
200000	chr11	15780000	15980000	Inactive	0.065	0.525	17.4802	0.116951	0.757786	0.52847	0.0318459
480000	chr11	15980000	16460000	Inactive	0.0625	0.408333	5.31991	0.138608	0.813526	0.497645	0.0339009
180000	chr11	16460000	16640000	HFD	0.00555556	0.561111	0.102464	0.124183	0.841472	0.608889	0.0316639
180000	chr11	16640000	16820000	Inactive	0.0666667	0.638889	4.0117	0.152521	0.841843	0.623406	0.0332526
160000	chr11	16820000	16980000	Inactive	0.05625	0.36875	20.9616	0.0959765	0.748924	0.295462	0.0251573
260000	chr11	16980000	17240000	Inactive	0.0961538	0.373077	18.9008	0.122937	0.846336	0.442727	0.0297491
180000	chr11	17240000	17420000	Inactive	0.0944444	0.338889	9.53994	0.113785	0.788812	0.510248	0.0247641
300000	chr11	17420000	17720000	Inactive	0.0733333	0.373333	17.1008	0.0964702	0.716422	0.346706	0.0258855
160000	chr11	17720000	17880000	Inactive	0.05	0.2875	8.73335	0.106007	0.774516	0.397593	0.0253212
320000	chr11	17880000	18200000	Inactive	0.084375	0.290625	8.42036	0.0968302	0.71157	0.304308	0.0270688
280000	chr11	18200000	18480000	Active	0.0857143	0.328571	22.8387	0.0844201	0.711448	0.253362	0.0216277
240000	chr11	18480000	18720000	Inactive	0.0625	0.370833	19.8363	0.102459	0.601153	0.307408	0.0245212
420000	chr11	18720000	19140000	Active	0.107143	0.385714	11.6316	0.0978278	0.578382	0.34422	0.0282697
280000	chr12	240000	520000	Inactive	0.0428571	0.410714	5.06453	0.0851429	0.643153	0.342327	0.0222614
300000	chr12	520000	820000	Active	0.0933333	0.31	25.9318	0.0857907	0.646188	0.300213	0.0245203
260000	chr12	820000	1080000	Active	0.0384615	0.311538	102.47	0.081592	0.784562	0.309629	0.0193349
260000	chr12	1080000	1340000	Active	0.115385	0.307692	14.4692	0.103178	0.765394	0.332093	0.0208603
240000	chr12	1340000	1580000	Active	0.0625	0.2875	11.395	0.0794912	0.69112	0.323306	0.0150293
140000	chr12	1580000	1720000	Active	0.0714286	0.364286	326.285	0.0620504	0.523015	0.210463	0.0147304
220000	chr12	1720000	1940000	Active	0.0954545	0.322727	22.031	0.0842224	0.742618	0.237323	0.0167813
140000	chr12	1940000	2080000	Active	0.0785714	0.207143	56.2168	0.0697983	0.656216	0.172205	0.0205503
200000	chr12	2080000	2280000	Inactive	0.105	0.375	10.6865	0.136786	0.668946	0.408591	0.0359848
160000	chr12	2280000	2440000	Active	0.1125	0.26875	52.4956	0.0639879	0.488788	0.172597	0.0174985
160000	chr12	2440000	2600000	Active	0.08125	0.49375	2.29126	0.0712392	0.520058	0.21894	0.0218055
340000	chr12	2600000	2940000	Inactive	0.0764706	0.338235	23.6669	0.0974723	0.673883	0.327693	0.0247692
140000	chr12	2940000	3080000	Active	0.142857	0.328571	92.5029	0.0602527	0.497196	0.136342	0.0169849
260000	chr12	3080000	3340000	Active	0.1	0.242308	19.847	0.0602237	0.460845	0.151854	0.018966
380000	chr12	3340000	3720000	Active	0.0921053	0.544737	8.7622	0.102766	0.564104	0.324544	0.0263754
840000	chr12	3720000	4560000	Inactive	0.0940476	0.289286	26.319	0.105302	0.675232	0.309211	0.0264705
200000	chr12	4560000	4760000	Active	0.085	0.21	34.7595	0.108274	0.620875	0.282834	0.0267767
260000	chr12	4760000	5020000	Active	0.107692	0.280769	34.3873	0.0689643	0.52167	0.179998	0.020462
200000	chr12	5020000	5220000	Active	0.12	0.53	6.93299	0.0951006	0.578132	0.330432	0.0182885
260000	chr12	5220000	5480000	Active	0.103846	0.307692	19.7534	0.101056	0.561236	0.265727	0.025869
360000	chr12	5480000	5840000	Inactive	0.0694444	0.352778	7.33781	0.114906	0.652111	0.41247	0.0264045
600000	chr12	5840000	6440000	Active	0.101667	0.266667	40.0964	0.0811361	0.54442	0.19476	0.0232324
240000	chr12	6440000	6680000	Active	0.1	0.241667	46.6211	0.0693026	0.48826	0.232456	0.0171729
400000	chr12	6680000	7080000	Active	0.1275	0.3275	28.202	0.085509	0.570681	0.251529	0.0203698
240000	chr12	7080000	7320000	Active	0.125	0.295833	7.37974	0.103856	0.582265	0.339196	0.0250854
340000	chr12	7320000	7660000	Inactive	0.0852941	0.358824	24.5488	0.112769	0.587923	0.395793	0.024784
260000	chr12	7660000	7920000	Inactive	0.111538	0.423077	9.38651	0.141195	0.730679	0.499193	0.0336845
300000	chr12	7920000	8220000	Inactive	0.0866667	0.396667	13.8497	0.106128	0.592736	0.412772	0.0280365
140000	chr12	8220000	8360000	Inactive	0.15	0.292857	41.9779	0.117695	0.578943	0.347542	0.0319082
380000	chr12	8360000	8740000	Active	0.115789	0.231579	124.777	0.0880151	0.572572	0.274794	0.0198874
280000	chr12	8740000	9020000	Inactive	0.114286	0.332143	10.6711	0.118955	0.731489	0.38058	0.030257
200000	chr12	9020000	9220000	Active	0.13	0.25	30.2562	0.0821205	0.527816	0.284332	0.0183391
160000	chr12	9220000	9380000	Inactive	0.04375	0.45625	9.40247	0.156931	0.813492	0.601037	0.0352868
340000	chr12	9380000	9720000	Active	0.141176	0.208824	45.5468	0.0841096	0.5919	0.246769	0.019113
1200000	chr12	9720000	10920000	HFD	0.0208333	0.776667	0.256503	0.213541	0.964946	0.868794	0.0546827
100000	chr12	10920000	11020000	HFD	0	0.01	0	0.595485	0.97044	0.825167	0.0479535
320000	chr12	11020000	11340000	HFD	0.021875	0.528125	0.0560355	0.274543	0.966167	0.885079	0.0492606
400000	chr12	11340000	11740000	Inactive	0.0375	0.4425	2.63457	0.148431	0.912414	0.682232	0.0404118
260000	chr12	11740000	12000000	Inactive	0.0538462	0.480769	0.857313	0.154485	0.862423	0.669571	0.0432305
200000	chr12	12000000	12200000	Inactive	0.05	0.46	3.65826	0.1498	0.872471	0.695928	0.0335531
380000	chr12	12200000	12580000	Inactive	0.0631579	0.410526	6.28395	0.138006	0.899306	0.570221	0.0364699
100000	chr12	12580000	12680000	HFD	0.01	1.22	0.0090942	0.234326	0.975871	0.917284	0.0561913
200000	chr12	12680000	12880000	Inactive	0.055	0.4	6.55592	0.115986	0.897321	0.683158	0.0254108
220000	chr12	12880000	13100000	Inactive	0.05	0.477273	12.1865	0.13912	0.918063	0.616807	0.0322851
180000	chr12	13100000	13280000	HFD	0.0222222	0.616667	0.34062	0.116798	0.899434	0.722662	0.0301318
140000	chr12	13280000	13420000	HFD	0.0357143	0.507143	0.336111	0.14003	0.832353	0.664935	0.0385407
160000	chr12	13420000	13580000	HFD	0.0375	0.78125	0.130528	0.147326	0.90884	0.702876	0.041374
360000	chr12	13580000	13940000	Inactive	0.0444444	0.644444	1.4828	0.155773	0.882508	0.701635	0.0370211
440000	chr12	13940000	14380000	HFD	0.075	0.663636	0.226372	0.140353	0.873922	0.617001	0.0435196
500000	chr12	14380000	14880000	Inactive	0.046	0.464	38.3654	0.142832	0.869656	0.625479	0.0376363
260000	chr12	14880000	15140000	Inactive	0.0653846	0.423077	1.9484	0.129543	0.743166	0.604763	0.0326767
480000	chr12	15140000	15620000	Inactive	0.0583333	0.485417	3.06394	0.121092	0.844473	0.584647	0.0231603
220000	chr12	15620000	15840000	Inactive	0.0772727	0.363636	12.1534	0.123551	0.84378	0.439657	0.0204564
320000	chr12	15840000	16160000	Inactive	0.040625	0.371875	0.564173	0.118872	0.857728	0.560127	0.0199371
200000	chr12	16160000	16360000	Inactive	0.08	0.365	17.3605	0.137262	0.867526	0.552365	0.0242546
220000	chr12	16360000	16580000	Inactive	0.0363636	0.445455	2.72379	0.12261	0.807649	0.571328	0.0215917
380000	chr12	16580000	16960000	Inactive	0.0789474	0.513158	3.82162	0.139846	0.770919	0.579433	0.0329424
480000	chr12	16960000	17440000	Inactive	0.0625	0.527083	3.58939	0.159812	0.781801	0.630565	0.0368316
200000	chr12	17440000	17640000	Inactive	0.05	0.485	3.09489	0.186658	0.87128	0.664821	0.0489006
360000	chr12	17640000	18000000	Inactive	0.0666667	0.394444	5.75616	0.124417	0.795693	0.466244	0.0334041
280000	chr12	18000000	18280000	Inactive	0.0678571	0.325	10.7715	0.108135	0.785081	0.395835	0.0247697
260000	chr12	18280000	18540000	Inactive	0.0884615	0.253846	8.22392	0.118828	0.732269	0.449181	0.0302667
140000	chr12	18540000	18680000	Inactive	0.0928571	0.335714	6.14074	0.104393	0.720217	0.357143	0.0247042
180000	chr12	18680000	18860000	Inactive	0.0666667	0.394444	0.533339	0.13899	0.824583	0.605303	0.0371415
100000	chr12	18860000	18960000	Inactive	0.16	0.77	1.89139	0.155991	0.744595	0.527582	0.0316991
240000	chr12	18960000	19200000	Inactive	0.1125	0.408333	3.46715	0.128678	0.764801	0.461207	0.0332664
180000	chr12	19200000	19380000	Inactive	0.0444444	0.455556	11.664	0.1313	0.845411	0.477595	0.0300544
340000	chr12	19380000	19720000	Inactive	0.0676471	0.488235	5.70971	0.0950583	0.719212	0.355181	0.0231831
340000	chr12	19720000	20060000	Active	0.0794118	0.241176	14.6674	0.0965474	0.770964	0.313675	0.0213063
280000	chr12	20060000	20340000	Inactive	0.0785714	0.367857	12.3117	0.116643	0.679448	0.412826	0.0231899
440000	chr12	20340000	20780000	Inactive	0.0659091	0.395455	43.0977	0.137243	0.736247	0.436721	0.0292553
300000	chr12	20780000	21080000	Inactive	0.0666667	0.496667	0.748133	0.122497	0.760677	0.424528	0.0297551
200000	chr12	21080000	21280000	Active	0.07	0.23	21.0156	0.0721558	0.682278	0.215112	0.0197739
160000	chr12	21280000	21440000	Inactive	0.06875	0.48125	4.32759	0.162811	0.910491	0.505428	0.0390315
160000	chr12	21440000	21600000	Active	0.075	0.275	14.6485	0.0856809	0.730402	0.300621	0.0187555
180000	chr12	21600000	21780000	Inactive	0.0722222	0.316667	23.0373	0.115749	0.821056	0.496615	0.020792
220000	chr12	21780000	22000000	Active	0.0863636	0.204545	38.1277	0.0784458	0.692256	0.183909	0.0169061
340000	chr12	22000000	22340000	Inactive	0.0529412	0.482353	8.49329	0.14589	0.805815	0.524994	0.0380292
320000	chr12	22340000	22660000	Inactive	0.06875	0.375	5.80404	0.100151	0.793001	0.403563	0.0254495
440000	chr12	22660000	23100000	Active	0.0772727	0.193182	17.3897	0.101157	0.793255	0.289671	0.0227498
200000	chr13	360000	560000	Active	0.095	0.34	20.1623	0.0999242	0.534707	0.342355	0.0214925
280000	chr13	560000	840000	Active	0.114286	0.160714	68.8353	0.0538501	0.438765	0.109743	0.0137573
180000	chr13	840000	1020000	Active	0.15	0.177778	28.1479	0.044352	0.309453	0.0676832	0.016736
580000	chr13	1020000	1600000	Active	0.122414	0.253448	45.6421	0.0702944	0.462411	0.155774	0.019927
940000	chr13	1600000	2540000	Active	0.118085	0.193617	42.4776	0.0744203	0.575983	0.189516	0.0196239
320000	chr13	2540000	2860000	Active	0.115625	0.159375	37.4642	0.0672787	0.53084	0.132906	0.0177504
320000	chr13	2860000	3180000	Active	0.1	0.3125	56.586	0.0550607	0.352851	0.12695	0.0174485
700000	chr13	3180000	3880000	Active	0.104286	0.184286	32.9848	0.0737156	0.509683	0.190931	0.0202261
220000	chr13	3880000	4100000	Active	0.0909091	0.368182	121.721	0.0991006	0.517215	0.311186	0.0241837
280000	chr13	4100000	4380000	Active	0.0928571	0.264286	14.4391	0.0988692	0.467464	0.325241	0.0281526
240000	chr13	4380000	4620000	Active	0.1125	0.233333	65.9985	0.081583	0.473495	0.192512	0.0217802
340000	chr13	4620000	4960000	Active	0.102941	0.194118	15.9363	0.0813651	0.571373	0.230125	0.0225997
240000	chr13	4960000	5200000	Active	0.075	0.325	4.12931	0.0870712	0.586271	0.339951	0.0210708
300000	chr13	5200000	5500000	Active	0.0866667	0.276667	42.8588	0.0822728	0.606132	0.220722	0.0193703
160000	chr13	5500000	5660000	Active	0.1	0.19375	186.366	0.0810787	0.597401	0.255351	0.020183
260000	chr13	5660000	5920000	Active	0.0846154	0.211538	41.1061	0.0738754	0.594149	0.206513	0.0161221
540000	chr13	5920000	6460000	Inactive	0.0740741	0.287037	15.5492	0.0913971	0.65108	0.317434	0.0223499
480000	chr13	6460000	6940000	Active	0.0770833	0.275	15.9474	0.093219	0.67578	0.283716	0.0247616
200000	chr13	6940000	7140000	Inactive	0.07	0.305	29.8686	0.108042	0.729041	0.354567	0.0249017
200000	chr13	7140000	7340000	Inactive	0.06	0.41	6.42822	0.123072	0.763257	0.505333	0.0304615
180000	chr13	7340000	7520000	Active	0.0888889	0.305556	16.2967	0.0955029	0.659251	0.296855	0.0211552
240000	chr13	7520000	7760000	Active	0.0833333	0.333333	19.6471	0.0911271	0.614501	0.283687	0.0241705
340000	chr13	7760000	8100000	Inactive	0.0588235	0.435294	6.0008	0.161422	0.897801	0.588388	0.0333695
400000	chr13	8100000	8500000	Inactive	0.0275	0.4825	2.30375	0.158266	0.810098	0.656295	0.034085
180000	chr13	8500000	8680000	Inactive	0.0666667	0.405556	12.6789	0.107694	0.763176	0.456872	0.0215282
420000	chr13	8680000	9100000	Inactive	0.05	0.461905	4.90873	0.132369	0.829149	0.540646	0.0317537
240000	chr13	9100000	9340000	Inactive	0.0625	0.629167	6.19359	0.126722	0.795893	0.549755	0.031673
300000	chr13	9340000	9640000	Inactive	0.0466667	0.596667	13.0222	0.118614	0.71632	0.523768	0.0326467
480000	chr13	9640000	10120000	Inactive	0.0458333	0.575	3.12252	0.157106	0.831269	0.656457	0.034066
240000	chr13	10120000	10360000	HFD	0.0333333	0.516667	0.861729	0.167137	0.877661	0.647599	0.0396348
240000	chr13	10360000	10600000	Inactive	0.0541667	0.533333	7.19352	0.150074	0.823509	0.647956	0.0361992
180000	chr13	10600000	10780000	Inactive	0.0611111	0.483333	6.11319	0.14845	0.903994	0.653077	0.0345681
280000	chr13	10780000	11060000	Inactive	0.0964286	0.460714	8.85068	0.131119	0.867186	0.518538	0.0297226
480000	chr13	11060000	11540000	Inactive	0.0645833	0.435417	3.6257	0.146139	0.807992	0.551742	0.0380961
140000	chr13	11540000	11680000	HFD	0.0214286	0.542857	2.59031	0.185535	0.805787	0.746629	0.0369029
260000	chr13	11680000	11940000	Inactive	0.0307692	0.723077	4.8552	0.192879	0.936069	0.842213	0.0437337
100000	chr13	11940000	12040000	HFD	0	0.09	0.00341488	0.535183	0.977531	0.87849	0.0583544
600000	chr13	12040000	12640000	HFD	0.0233333	0.366667	1.39555	0.300874	0.928838	0.802435	0.0487727
420000	chr13	12640000	13060000	HFD	0.0380952	0.702381	0.0121926	0.214559	0.977669	0.886696	0.0406173
900000	chr13	13060000	13960000	Inactive	0.02	0.603333	5.54379	0.151567	0.907239	0.748384	0.0406223
120000	chr13	13960000	14080000	Inactive	0.0333333	0.341667	8.23968	0.0766532	0.740625	0.378298	0.0226354
280000	chr13	14080000	14360000	HFD	0.0571429	0.553571	0.258599	0.202676	0.951267	0.804655	0.0432333
280000	chr13	14360000	14640000	Inactive	0.0607143	0.353571	6.72199	0.130578	0.838468	0.528172	0.0320849
380000	chr13	14640000	15020000	HFD	0.0131579	0.555263	0.48777	0.143326	0.961921	0.775031	0.037363
500000	chr13	15020000	15520000	Inactive	0.056	0.466	17.098	0.130024	0.881606	0.532658	0.0350628
520000	chr13	15520000	16040000	Inactive	0.0615385	0.507692	4.77911	0.133823	0.816138	0.566186	0.0351357
780000	chr13	16040000	16820000	Inactive	0.0564103	0.360256	1.47126	0.149427	0.884409	0.583204	0.0407722
380000	chr13	16820000	17200000	Inactive	0.0421053	0.418421	14.3705	0.117987	0.810011	0.571805	0.0330785
520000	chr13	17200000	17720000	Inactive	0.05	0.346154	2.89274	0.114731	0.839531	0.54424	0.0300347
320000	chr13	17720000	18040000	Inactive	0.04375	0.478125	6.6099	0.12612	0.888533	0.545163	0.0317965
500000	chr13	18040000	18540000	Inactive	0.06	0.324	13.157	0.130231	0.877169	0.478354	0.0326762
820000	chr13	18540000	19360000	Inactive	0.0560976	0.331707	9.37269	0.122816	0.841044	0.49191	0.0321975
340000	chr13	19360000	19700000	Inactive	0.0764706	0.320588	8.53175	0.116658	0.804073	0.57401	0.0295518
560000	chr13	19700000	20260000	HFD	0.0857143	0.416071	0.170923	0.131469	0.841404	0.55695	0.0358418
380000	chr13	20260000	20640000	Inactive	0.0710526	0.386842	15.1991	0.109792	0.775804	0.45053	0.0290324
140000	chr13	20640000	20780000	Inactive	0.0928571	0.257143	2.89168	0.142544	0.947535	0.485762	0.034878
160000	chr13	20780000	20940000	Inactive	0.0875	0.425	2.85579	0.111509	0.699497	0.436518	0.026268
200000	chr13	20940000	21140000	Inactive	0.11	0.335	11.8585	0.131196	0.770599	0.389201	0.0358466
180000	chr13	21140000	21320000	HFD	0.0833333	0.383333	0.754851	0.178842	0.846758	0.661606	0.046868
380000	chr13	21320000	21700000	Inactive	0.0552632	0.331579	12.9475	0.132322	0.849772	0.455298	0.031399
280000	chr13	21700000	21980000	Inactive	0.0785714	0.360714	20.2153	0.0916209	0.65934	0.329475	0.0225103
480000	chr13	21980000	22460000	Inactive	0.0833333	0.354167	7.74155	0.117865	0.797815	0.432068	0.0259858
480000	chr13	22460000	22940000	Inactive	0.06875	0.364583	4.61763	0.13076	0.729849	0.480095	0.0292568
140000	chr13	22940000	23080000	Inactive	0.0857143	0.392857	3.32652	0.127757	0.665121	0.489759	0.0298436
220000	chr13	23080000	23300000	Active	0.0909091	0.2	18.7917	0.0813746	0.669106	0.190384	0.0206421
260000	chr13	23300000	23560000	Inactive	0.0615385	0.430769	6.36082	0.115123	0.857044	0.523532	0.0241095
120000	chr13	23560000	23680000	HFD	0	0	0	0.171671	0.957001	0.504968	0.0377943
760000	chr13	23680000	24440000	HFD	0.0631579	0.431579	0.517777	0.155262	0.881884	0.693648	0.031249
280000	chr13	24440000	24720000	Active	0.0857143	0.310714	8.67901	0.089704	0.675451	0.295967	0.0212681
160000	chr13	24720000	24880000	HFD	0.06875	0.5125	0.0146329	0.137337	0.77368	0.543753	0.0337886
560000	chr13	24880000	25440000	Inactive	0.0839286	0.266071	14.6493	0.126639	0.67109	0.427708	0.0342089
160000	chr13	25440000	25600000	Active	0.0625	0.09375	9.83522	0.0746249	0.543757	0.23327	0.0243359
240000	chr13	25600000	25840000	Active	0.108333	0.2375	21.1109	0.076286	0.573333	0.248526	0.0218203
180000	chr13	25840000	26020000	Inactive	0.105556	0.316667	10.047	0.112063	0.702882	0.346627	0.0234752
340000	chr13	26020000	26360000	Inactive	0.0705882	0.270588	24.184	0.102912	0.682638	0.298095	0.0254933
200000	chr13	26360000	26560000	Inactive	0.105	0.395	15.0064	0.115284	0.661511	0.415759	0.0262292
200000	chr13	26560000	26760000	Inactive	0.045	0.55	1.4476	0.169261	0.794054	0.626867	0.0425955
500000	chr13	26760000	27260000	Inactive	0.072	0.224	26.7903	0.112443	0.750891	0.377834	0.0318563
560000	chr13	27260000	27820000	Active	0.0964286	0.257143	50.8403	0.091566	0.637323	0.245003	0.0235577
420000	chr13	27820000	28240000	Inactive	0.0761905	0.307143	16.4998	0.107939	0.638036	0.377091	0.0216883
260000	chr13	28240000	28500000	Active	0.0961538	0.257692	14.2626	0.0628976	0.419347	0.15468	0.019075
340000	chr14	340000	680000	Active	0.185294	0.2	76.79	0.0749607	0.493256	0.153544	0.0219046
220000	chr14	680000	900000	Active	0.0863636	0.2	28.9214	0.106491	0.614601	0.259081	0.0252974
220000	chr14	900000	1120000	Active	0.122727	0.25	93.1972	0.0861462	0.570299	0.197417	0.0192743
300000	chr14	1120000	1420000	Active	0.106667	0.213333	49.7352	0.0740223	0.565342	0.157594	0.0198005
120000	chr14	1420000	1540000	Active	0.125	0.35	12.0252	0.107583	0.60673	0.335232	0.0257004
180000	chr14	1540000	1720000	Active	0.133333	0.2	44.3854	0.0609256	0.449249	0.139265	0.0171485
300000	chr14	1720000	2020000	Active	0.0866667	0.316667	34.0729	0.0695097	0.583716	0.162926	0.0164953
460000	chr14	2020000	2480000	Inactive	0.0804348	0.56087	0.883982	0.14892	0.715174	0.559302	0.0415927
260000	chr14	2480000	2740000	Inactive	0.123077	0.446154	1.69768	0.112847	0.715169	0.3739	0.0275236
260000	chr14	2740000	3000000	Active	0.111538	0.15	14.0809	0.103543	0.811989	0.286805	0.0257652
140000	chr14	3000000	3140000	Active	0.157143	0.292857	21.9861	0.0973636	0.682802	0.268186	0.023914
120000	chr14	3140000	3260000	Inactive	0.1	0.3	27.1688	0.126126	0.672662	0.302055	0.0305373
580000	chr14	3260000	3840000	Inactive	0.0896552	0.294828	18.9354	0.0959222	0.662327	0.324831	0.0240973
160000	chr14	3840000	4000000	Active	0.0625	0.3	8.17647	0.0711135	0.538171	0.212713	0.0176647
220000	chr14	4000000	4220000	Active	0.1	0.313636	15.7068	0.0901438	0.645462	0.25536	0.0225786
280000	chr14	4220000	4500000	Inactive	0.0607143	0.392857	4.85743	0.100998	0.721743	0.398446	0.0209129
220000	chr14	4500000	4720000	Inactive	0.0909091	0.295455	10.606	0.12856	0.758268	0.433546	0.0346539
540000	chr14	4720000	5260000	Inactive	0.0518519	0.466667	4.97495	0.162876	0.81093	0.622562	0.0426012
400000	chr14	5260000	5660000	Inactive	0.0525	0.3425	9.04129	0.134004	0.784194	0.586633	0.0266959
340000	chr14	5660000	6000000	Active	0.108824	0.194118	18.5528	0.0885849	0.699036	0.229757	0.0232655
260000	chr14	6000000	6260000	Inactive	0.0692308	0.338462	10.2414	0.116607	0.899331	0.422202	0.027142
940000	chr14	6260000	7200000	Inactive	0.0734043	0.385106	27.0462	0.108943	0.734168	0.371193	0.0267143
260000	chr14	7200000	7460000	Active	0.0807692	0.238462	67.755	0.0811893	0.676217	0.299201	0.0234353
400000	chr14	7460000	7860000	Inactive	0.0575	0.4325	3.15904	0.163974	0.869588	0.579586	0.0381254
400000	chr14	7860000	8260000	Inactive	0.06	0.4025	16.9145	0.146612	0.865203	0.616191	0.0333332
340000	chr14	8260000	8600000	Inactive	0.0470588	0.461765	9.78711	0.127117	0.850486	0.631468	0.0328134
200000	chr14	8600000	8800000	Inactive	0.05	0.325	11.7446	0.0880588	0.793427	0.415009	0.0219705
440000	chr14	8800000	9240000	Inactive	0.0545455	0.465909	9.57478	0.132225	0.776074	0.527369	0.031585
180000	chr14	9240000	9420000	HFD	0.0555556	0.477778	0.180708	0.157766	0.893563	0.702408	0.0438098
160000	chr14	9420000	9580000	Inactive	0.03125	0.4125	2.70683	0.127706	0.712379	0.479334	0.0438635
360000	chr14	9580000	9940000	Inactive	0.0583333	0.352778	8.44006	0.115754	0.831786	0.507933	0.0272315
360000	chr14	9940000	10300000	HFD	0.0222222	0.611111	2.46606	0.146927	0.880093	0.711694	0.038004
240000	chr14	10300000	10540000	Inactive	0.0583333	0.2625	3.7095	0.134276	0.907235	0.566029	0.036763
280000	chr14	10540000	10820000	Inactive	0.0464286	0.514286	2.35022	0.172532	0.931387	0.690493	0.0407895
320000	chr14	10820000	11140000	Inactive	0.028125	0.428125	15.9803	0.139557	0.836635	0.57369	0.0329622
200000	chr14	11140000	11340000	Inactive	0.04	0.45	4.81134	0.142618	0.845535	0.627374	0.037406
660000	chr14	11340000	12000000	Inactive	0.0454545	0.554545	1.26093	0.157144	0.872649	0.619359	0.0420812
240000	chr14	12000000	12240000	Inactive	0.0416667	0.391667	3.45468	0.107918	0.863134	0.495494	0.0314473
160000	chr14	12240000	12400000	Inactive	0.09375	0.38125	6.38603	0.157753	0.962823	0.582772	0.0403963
200000	chr14	12400000	12600000	HFD	0.055	0.62	0.364636	0.147746	0.850858	0.682032	0.0323153
340000	chr14	12600000	12940000	Inactive	0.0323529	0.482353	3.00009	0.133155	0.818647	0.582835	0.0355894
400000	chr14	12940000	13340000	Inactive	0.04	0.6225	3.43999	0.176159	0.841041	0.718347	0.0469915
260000	chr14	13340000	13600000	Inactive	0.0846154	0.315385	4.31647	0.132076	0.930951	0.520207	0.0377159
360000	chr14	13600000	13960000	Inactive	0.0527778	0.497222	1.85089	0.165169	0.885931	0.710961	0.0468449
280000	chr14	13960000	14240000	Inactive	0.0535714	0.546429	11.7708	0.160973	0.897104	0.60624	0.0399172
400000	chr14	14240000	14640000	HFD	0.0375	0.74	0.109098	0.243252	0.958875	0.856495	0.055702
360000	chr14	14640000	15000000	HFD	0.0277778	0.372222	0.149409	0.140164	0.839623	0.724519	0.0358237
200000	chr14	15000000	15200000	Inactive	0.035	0.42	7.64432	0.211319	0.821533	0.664053	0.0423309
620000	chr14	15200000	15820000	Inactive	0.0629032	0.429032	5.41022	0.160284	0.904467	0.634533	0.0391662
540000	chr14	15820000	16360000	HFD	0.0277778	0.546296	1.1114	0.162862	0.899551	0.740341	0.0416566
320000	chr14	16360000	16680000	HFD	0.021875	0.69375	1.29742	0.183853	0.923634	0.816088	0.0447905
220000	chr14	16680000	16900000	Inactive	0.0590909	0.45	8.73053	0.133322	0.794273	0.512227	0.0312316
380000	chr14	16900000	17280000	Inactive	0.0447368	0.384211	1.3462	0.119137	0.836076	0.6068	0.0291461
200000	chr14	17280000	17480000	Inactive	0.04	0.49	9.01465	0.119043	0.708316	0.506481	0.0373745
420000	chr14	17480000	17900000	Inactive	0.0666667	0.42619	12.9909	0.133588	0.861574	0.520228	0.0359775
600000	chr14	17900000	18500000	Inactive	0.0383333	0.503333	7.69552	0.148452	0.83653	0.618128	0.0397427
200000	chr14	18500000	18700000	Inactive	0.03	0.64	2.0211	0.120359	0.762997	0.555663	0.0361311
180000	chr14	18700000	18880000	Inactive	0.0388889	0.488889	1.94387	0.133495	0.865499	0.527101	0.0352195
680000	chr14	18880000	19560000	Inactive	0.025	0.773529	1.734	0.134123	0.817234	0.562447	0.0363317
160000	chr14	19560000	19720000	Inactive	0.08125	0.49375	16.2366	0.112917	0.772778	0.502404	0.0280589
200000	chr14	19720000	19920000	Inactive	0.045	0.49	6.04576	0.102292	0.757885	0.576306	0.0291885
260000	chr14	19920000	20180000	Inactive	0.0730769	0.419231	6.44813	0.133779	0.73413	0.482282	0.0364369
300000	chr14	20180000	20480000	Inactive	0.0666667	0.363333	10.7637	0.103063	0.673451	0.410061	0.0257721
320000	chr14	20480000	20800000	Inactive	0.059375	0.396875	22.7019	0.0836709	0.654064	0.354606	0.0234348
140000	chr14	20800000	20940000	Inactive	0.0785714	0.507143	8.95653	0.158499	0.907396	0.701703	0.0397311
160000	chr14	20940000	21100000	Inactive	0.03125	0.48125	10.6273	0.125385	0.787287	0.506524	0.0372483
200000	chr14	21100000	21300000	Inactive	0.07	0.25	17.7514	0.110897	0.841241	0.409818	0.0288758
240000	chr14	21300000	21540000	Active	0.0833333	0.358333	23.5538	0.0676135	0.55808	0.193693	0.0201116
260000	chr14	21540000	21800000	Inactive	0.0461538	0.334615	15.8409	0.0923289	0.705341	0.382466	0.0265081
220000	chr14	21800000	22020000	Active	0.0772727	0.309091	30.0091	0.0676074	0.526089	0.192433	0.0200815
260000	chr14	22020000	22280000	Active	0.0730769	0.276923	15.3669	0.0805068	0.614205	0.272084	0.0214971
160000	chr14	22280000	22440000	Inactive	0.0875	0.30625	14.013	0.107914	0.7762	0.328687	0.0262721
180000	chr14	22440000	22620000	Active	0.0944444	0.311111	8.24655	0.0854753	0.536642	0.242852	0.0236715
180000	chr14	22620000	22800000	Inactive	0.0777778	0.311111	30.7319	0.112243	0.789093	0.370202	0.0262405
220000	chr14	22800000	23020000	Active	0.0863636	0.286364	9.59943	0.0728284	0.516978	0.238994	0.0225317
200000	chr14	23020000	23220000	Active	0.065	0.41	47.4253	0.0898535	0.50877	0.327321	0.0267502
200000	chr14	23220000	23420000	Inactive	0.04	0.36	20.2756	0.102487	0.589291	0.399146	0.0279776
180000	chr14	23420000	23600000	Active	0.0888889	0.183333	32.5588	0.0615682	0.552472	0.179714	0.0168847
400000	chr14	23600000	24000000	Inactive	0.09	0.2925	73.8981	0.102553	0.745171	0.344525	0.024219
260000	chr14	24000000	24260000	Active	0.130769	0.180769	42.8707	0.0690234	0.554969	0.173145	0.0170944
200000	chr14	24260000	24460000	Active	0.095	0.32	26.9143	0.100238	0.741246	0.289218	0.0210739
840000	chr14	24460000	25300000	Active	0.109524	0.221429	39.5592	0.0670994	0.447763	0.180184	0.0190703
280000	chr14	25300000	25580000	Inactive	0.110714	0.432143	5.85286	0.119761	0.710667	0.482753	0.0257052
240000	chr14	25580000	25820000	Inactive	0.0708333	0.3	1.30923	0.150922	0.801169	0.534976	0.0389416
360000	chr14	25820000	26180000	Active	0.133333	0.175	48.3542	0.0618937	0.51149	0.118005	0.015337
200000	chr14	26180000	26380000	Active	0.135	0.18	22.4241	0.0540354	0.387474	0.116996	0.0140232
220000	chr14	26380000	26600000	Inactive	0.0818182	0.504545	30.2041	0.0946776	0.648503	0.410301	0.0238098
220000	chr14	26600000	26820000	Active	0.136364	0.195455	48.4372	0.0564562	0.433356	0.105299	0.015337
200000	chr14	26820000	27020000	Active	0.09	0.265	19.5952	0.095636	0.696412	0.227357	0.0250127
160000	chr14	27020000	27180000	Active	0.06875	0.2375	10.9619	0.101938	0.699304	0.275282	0.0245644
220000	chr14	27180000	27400000	Active	0.109091	0.154545	33.163	0.0596304	0.553132	0.111503	0.0115794
480000	chr14	27400000	27880000	Active	0.1125	0.16875	159.195	0.0535108	0.473095	0.123106	0.0102401
400000	chr14	27880000	28280000	Active	0.12	0.2	37.7469	0.0675311	0.442119	0.1733	0.0164293
160000	chr14	28280000	28440000	Active	0.11875	0.0875	31.5551	0.0629578	0.454512	0.145401	0.0157465
300000	chr14	28440000	28740000	Active	0.123333	0.17	25.7832	0.0758401	0.505234	0.190344	0.0189006
280000	chr14	28740000	29020000	Active	0.146429	0.235714	47.2637	0.0719892	0.522506	0.206331	0.0174914
300000	chr14	29020000	29320000	Active	0.1	0.24	47.8196	0.066148	0.525036	0.206627	0.0167636
260000	chr14	29320000	29580000	Active	0.119231	0.203846	58.8843	0.0554541	0.436828	0.129616	0.0164184
260000	chr14	29580000	29840000	Active	0.119231	0.0653846	38.2978	0.0407928	0.46248	0.0466774	0.0115881
280000	chr15	540000	820000	Inactive	0.0392857	0.603571	15.2335	0.151464	0.791184	0.611325	0.037553
220000	chr15	820000	1040000	HFD	0.0227273	0.554545	0.110586	0.187421	0.922216	0.793428	0.0432231
200000	chr15	1040000	1240000	Inactive	0.055	0.525	24.3597	0.106495	0.665659	0.345884	0.0259009
360000	chr15	1240000	1600000	HFD	0.0277778	0.627778	0.499889	0.205237	0.917955	0.778701	0.0409451
780000	chr15	1600000	2380000	Inactive	0.0487179	0.469231	3.9659	0.147295	0.822683	0.570358	0.0334747
340000	chr15	2380000	2720000	HFD	0.0323529	0.555882	0.120603	0.156374	0.823856	0.665925	0.0306141
220000	chr15	2720000	2940000	Inactive	0.0772727	0.604545	3.58344	0.216167	0.869554	0.752198	0.0490394
400000	chr15	2940000	3340000	Inactive	0.07	0.4175	4.94909	0.154756	0.821955	0.569215	0.0339137
360000	chr15	3340000	3700000	HFD	0.0416667	0.55	0.032	0.169125	0.908932	0.757416	0.0372651
320000	chr15	3700000	4020000	HFD	0.05	0.546875	0.302982	0.193392	0.862416	0.69503	0.0412225
460000	chr15	4020000	4480000	HFD	0.0347826	0.613043	0.360426	0.159604	0.928573	0.633669	0.0361793
520000	chr15	4480000	5000000	HFD	0.0326923	0.548077	0.0175343	0.144288	0.874723	0.576254	0.0442737
320000	chr15	5000000	5320000	HFD	0.021875	0.45625	0.354344	0.167379	0.956445	0.852962	0.0337851
1020000	chr15	5320000	6340000	HFD	0.0137255	0.333333	0.504927	0.193653	0.973007	0.858838	0.0348168
300000	chr15	6340000	6640000	Inactive	0.04	0.513333	4.30228	0.151389	0.885134	0.662878	0.0319449
160000	chr15	6640000	6800000	Inactive	0.05	0.4375	4.63758	0.122584	0.843876	0.58921	0.0323838
220000	chr15	6800000	7020000	HFD	0.0181818	0.513636	0.946541	0.159675	0.962181	0.667098	0.0465083
180000	chr15	7020000	7200000	Inactive	0.0388889	0.605556	2.10493	0.221128	0.92787	0.807814	0.0448301
120000	chr15	7200000	7320000	HFD	0	0.00833333	0	0.562606	0.978214	0.865443	0.0528351
220000	chr15	7320000	7540000	HFD	0.0318182	0.504545	0.455401	0.229022	0.945557	0.857031	0.0396622
340000	chr15	7540000	7880000	Inactive	0.0470588	0.629412	2.77012	0.184881	0.905515	0.792162	0.0462871
200000	chr15	7880000	8080000	Inactive	0.045	0.415	4.92858	0.162072	0.964941	0.62223	0.0350966
180000	chr15	8080000	8260000	Inactive	0.0388889	0.644444	2.59193	0.195759	0.891356	0.768978	0.0353097
380000	chr15	8260000	8640000	HFD	0.0289474	0.657895	0.581896	0.207809	0.930132	0.814557	0.0542681
400000	chr15	8640000	9040000	HFD	0.0275	0.64	0.862429	0.147165	0.909731	0.731151	0.037792
200000	chr15	9040000	9240000	Inactive	0.025	0.675	4.96799	0.209681	0.905161	0.773017	0.0429831
1360000	chr15	9240000	10600000	Inactive	0.0382353	0.514706	1.36118	0.237392	0.933177	0.733106	0.0435787
260000	chr15	10600000	10860000	Inactive	0.0653846	0.619231	2.0691	0.139871	0.7839	0.606249	0.0325772
200000	chr15	10860000	11060000	HFD	0.055	0.7	0.0055025	0.200561	0.90379	0.778383	0.0471181
200000	chr15	11060000	11260000	Inactive	0.045	0.495	2.19848	0.132448	0.884773	0.536424	0.0319786
220000	chr15	11260000	11480000	Inactive	0.0409091	0.45	4.9762	0.124888	0.829248	0.528439	0.0310184
440000	chr15	11480000	11920000	Inactive	0.0522727	0.422727	14.5998	0.12448	0.805063	0.453629	0.0312119
340000	chr15	11920000	12260000	Inactive	0.0323529	0.508824	5.56353	0.156569	0.850597	0.643999	0.0417931
240000	chr15	12260000	12500000	Inactive	0.0666667	0.379167	17.6351	0.13301	0.758776	0.444594	0.0317292
300000	chr15	12500000	12800000	Inactive	0.0533333	0.453333	17.698	0.136354	0.791232	0.525071	0.0350837
260000	chr15	12800000	13060000	Inactive	0.0576923	0.423077	8.70417	0.12746	0.795094	0.519928	0.0326691
200000	chr15	13060000	13260000	Inactive	0.065	0.385	46.8752	0.10787	0.775958	0.352125	0.0271345
180000	chr15	13260000	13440000	Inactive	0.0444444	0.305556	4.32884	0.150484	0.952194	0.573566	0.040348
200000	chr15	13440000	13640000	Inactive	0.04	0.295	2.11839	0.108231	0.775726	0.425165	0.030277
200000	chr15	13640000	13840000	Inactive	0.085	0.29	14.3027	0.0987162	0.679611	0.291579	0.028686
300000	chr15	13840000	14140000	Inactive	0.0733333	0.4	8.86467	0.102492	0.728446	0.381928	0.0251707
220000	chr15	14140000	14360000	HFD	0.0681818	0.377273	0.129625	0.108999	0.767364	0.506961	0.0316721
160000	chr15	14360000	14520000	Inactive	0.05625	0.3	9.80633	0.0993896	0.638372	0.403081	0.0243026
180000	chr15	14520000	14700000	Inactive	0.0722222	0.255556	14.3144	0.100404	0.789382	0.356009	0.0249042
380000	chr15	14700000	15080000	Inactive	0.0657895	0.307895	8.98764	0.143646	0.693358	0.452181	0.0366588
180000	chr15	15080000	15260000	Inactive	0.1	0.511111	25.6047	0.144432	0.788239	0.491411	0.0332463
200000	chr15	15260000	15460000	Active	0.075	0.28	15.7472	0.0766206	0.540052	0.198435	0.0226913
380000	chr15	15460000	15840000	Inactive	0.0394737	0.378947	2.74575	0.129914	0.655434	0.457399	0.0330369
140000	chr15	15840000	15980000	Inactive	0.0642857	0.442857	7.81442	0.136227	0.682127	0.506913	0.0354174
180000	chr15	15980000	16160000	Active	0.0888889	0.177778	46.6439	0.074671	0.559219	0.171702	0.0199617
260000	chr15	16160000	16420000	Active	0.0807692	0.319231	21.0436	0.0776693	0.514285	0.211932	0.0260608
200000	chr15	16420000	16620000	Active	0.08	0.17	37.9933	0.0831352	0.605643	0.215803	0.0233658
860000	chr15	16620000	17480000	Active	0.0976744	0.288372	21.0812	0.0867901	0.571762	0.242707	0.0227813
260000	chr15	17480000	17740000	Active	0.126923	0.246154	39.3423	0.0658384	0.421618	0.135795	0.0180397
180000	chr15	17740000	17920000	Active	0.0777778	0.1	12.7032	0.0767507	0.844234	0.362492	0.0203195
320000	chr15	17920000	18240000	Active	0.096875	0.35	46.6544	0.0921168	0.568004	0.299975	0.0173348
280000	chr15	18240000	18520000	Active	0.110714	0.260714	46.0998	0.0535029	0.371709	0.127536	0.0172534
380000	chr15	18520000	18900000	Inactive	0.0526316	0.402632	9.78919	0.126454	0.564895	0.415305	0.0340804
300000	chr15	18900000	19200000	Active	0.146667	0.15	34.6702	0.0503333	0.39003	0.051391	0.0170257
300000	chr15	19200000	19500000	Inactive	0.113333	0.49	20.4109	0.137707	0.696348	0.470102	0.0248838
260000	chr15	19500000	19760000	HFD	0.0884615	0.384615	0.435029	0.184556	0.715584	0.572331	0.0454469
360000	chr15	19760000	20120000	Active	0.111111	0.263889	55.0389	0.0726204	0.509684	0.171323	0.0207958
260000	chr15	20120000	20380000	Active	0.126923	0.276923	53.1079	0.0922379	0.482182	0.230012	0.0240792
180000	chr15	20380000	20560000	Active	0.138889	0.161111	73.8835	0.0569977	0.421676	0.0872076	0.0150067
200000	chr15	20560000	20760000	Active	0.11	0.27	41.3342	0.095504	0.500521	0.233939	0.0218185
260000	chr15	20760000	21020000	Active	0.0961538	0.257692	33.5948	0.0871009	0.522507	0.199213	0.0211031
100000	chr15	21020000	21120000	Active	0.09	0.24	45.9243	0.0672317	0.42377	0.116836	0.020504
160000	chr15	21120000	21280000	Active	0.0875	0.29375	26.2255	0.0977783	0.643209	0.206618	0.0203738
200000	chr15	21280000	21480000	Active	0.05	0.365	11.8586	0.112813	0.517387	0.299847	0.0307126
200000	chr15	21480000	21680000	Active	0.135	0.11	72.0195	0.0661228	0.479333	0.156391	0.0207837
300000	chr15	21680000	21980000	Inactive	0.0633333	0.5	15.1697	0.134189	0.609005	0.467994	0.0371687
160000	chr16	340000	500000	Active	0.0875	0.39375	15.3067	0.0952442	0.600533	0.306212	0.0249507
220000	chr16	500000	720000	Inactive	0.0863636	0.459091	2.19042	0.0951499	0.586355	0.395735	0.0252915
240000	chr16	720000	960000	Inactive	0.0625	0.254167	14.0311	0.111232	0.774541	0.36538	0.0267502
160000	chr16	960000	1120000	Inactive	0.1	0.4375	29.0399	0.146845	0.798197	0.461782	0.0328146
180000	chr16	1120000	1300000	Active	0.0833333	0.316667	35.0839	0.0911854	0.620195	0.256754	0.0250156
300000	chr16	1300000	1600000	HFD	0.0566667	0.54	0.00772728	0.168635	0.765863	0.63244	0.0408843
180000	chr16	1600000	1780000	Inactive	0.1	0.444444	12.3867	0.12433	0.72388	0.359542	0.0277918
300000	chr16	1780000	2080000	Inactive	0.0633333	0.473333	16.7799	0.117098	0.708813	0.436642	0.0257314
260000	chr16	2080000	2340000	Inactive	0.130769	0.292308	22.0645	0.112262	0.831308	0.330742	0.0247814
700000	chr16	2340000	3040000	Inactive	0.0728571	0.275714	11.7996	0.121085	0.827037	0.525038	0.0290654
260000	chr16	3040000	3300000	Inactive	0.0769231	0.734615	5.42163	0.129714	0.867706	0.597154	0.0193646
200000	chr16	3300000	3500000	Active	0.11	0.285	13.6306	0.0888701	0.729072	0.235341	0.0233159
260000	chr16	3500000	3760000	Inactive	0.0269231	0.646154	0.944391	0.125923	0.838914	0.605831	0.021658
440000	chr16	3760000	4200000	HFD	0.0454545	0.731818	0.305046	0.118745	0.788565	0.51425	0.0273321
1200000	chr16	4200000	5400000	Inactive	0.06	0.505	6.97675	0.141738	0.820296	0.552572	0.0328011
260000	chr16	5400000	5660000	Inactive	0.0461538	0.4	4.80276	0.118559	0.813015	0.560732	0.0311856
420000	chr16	5660000	6080000	Inactive	0.0452381	0.497619	20.288	0.125843	0.772599	0.577775	0.0280698
420000	chr16	6080000	6500000	HFD	0.0357143	0.645238	0.303292	0.159491	0.888553	0.693759	0.0461419
240000	chr16	6500000	6740000	HFD	0.0416667	0.704167	0.00429891	0.162148	0.891484	0.714929	0.0328235
300000	chr16	6740000	7040000	Inactive	0.0433333	0.41	2.49307	0.114951	0.875349	0.591704	0.0245691
140000	chr16	7040000	7180000	Inactive	0.05	0.25	11.4539	0.140794	0.842052	0.411024	0.0349981
480000	chr16	7180000	7660000	Inactive	0.0520833	0.641667	0.837159	0.139333	0.890261	0.62948	0.0382617
420000	chr16	7660000	8080000	Inactive	0.0428571	0.52619	3.42991	0.147986	0.866934	0.590022	0.0383974
620000	chr16	8080000	8700000	Inactive	0.0483871	0.516129	4.36336	0.154159	0.867039	0.675364	0.0371964
200000	chr16	8700000	8900000	HFD	0.05	0.66	0.721922	0.227381	0.920606	0.78977	0.0503781
220000	chr16	8900000	9120000	Inactive	0.0318182	0.409091	7.21281	0.133307	0.863879	0.56388	0.0293189
480000	chr16	9120000	9600000	HFD	0.0145833	0.64375	0.00156015	0.212342	0.980238	0.894344	0.0470375
140000	chr16	9600000	9740000	HFD	0	0.0142857	0.0401155	0.509991	0.971653	0.818685	0.059506
360000	chr16	9740000	10100000	Inactive	0.0388889	0.352778	2.41384	0.17624	0.896343	0.646095	0.030673
280000	chr16	10100000	10380000	HFD	0.0357143	0.732143	0.0104579	0.241204	0.97611	0.897522	0.0559697
120000	chr16	10380000	10500000	HFD	0.0416667	0.725	0.0336815	0.202581	0.951252	0.730532	0.0396887
260000	chr16	10500000	10760000	HFD	0.0153846	0.692308	0.0060638	0.210373	0.930175	0.786852	0.052648
120000	chr16	10760000	10880000	Inactive	0.0833333	0.633333	0.830528	0.153493	0.784879	0.625041	0.0388985
500000	chr16	10880000	11380000	Inactive	0.042	0.646	4.13495	0.190959	0.960353	0.837335	0.0380245
140000	chr16	11380000	11520000	Inactive	0.0571429	0.45	1.69324	0.165352	0.889563	0.674217	0.0344676
200000	chr16	11520000	11720000	Inactive	0.07	0.28	10.2002	0.114414	0.882564	0.476294	0.0219271
460000	chr16	11720000	12180000	HFD	0.0652174	0.552174	0.340795	0.144999	0.916019	0.67538	0.0260569
300000	chr16	12180000	12480000	Inactive	0.0533333	0.586667	0.873051	0.154005	0.879258	0.67913	0.0256756
400000	chr16	12480000	12880000	Inactive	0.0625	0.5575	0.652415	0.142901	0.838653	0.632556	0.0406124
380000	chr16	12880000	13260000	Inactive	0.0473684	0.452632	6.04074	0.138491	0.847917	0.618821	0.0320858
200000	chr16	13260000	13460000	Inactive	0.05	0.755	1.37561	0.18183	0.849433	0.680937	0.0415011
160000	chr16	13460000	13620000	HFD	0.025	0.45625	0.229459	0.146811	0.832694	0.579676	0.0393879
380000	chr16	13620000	14000000	Inactive	0.0552632	0.339474	13.2648	0.101398	0.695846	0.452338	0.0236059
320000	chr16	14000000	14320000	Inactive	0.059375	0.409375	6.97142	0.126243	0.758635	0.562419	0.0327186
380000	chr16	14320000	14700000	HFD	0.0552632	0.484211	0.0227506	0.147458	0.917615	0.731466	0.030028
180000	chr16	14700000	14880000	Inactive	0.0444444	0.466667	0.838743	0.133065	0.869368	0.57455	0.0343075
720000	chr16	14880000	15600000	Inactive	0.075	0.380556	35.7296	0.116322	0.735843	0.444206	0.0297422
160000	chr16	15600000	15760000	Inactive	0.075	0.19375	12.8336	0.127423	0.86896	0.471308	0.0250727
400000	chr16	15760000	16160000	Inactive	0.0525	0.4275	20.9114	0.143514	0.773817	0.542036	0.0336908
400000	chr16	16160000	16560000	Active	0.06	0.38	11.4409	0.0892756	0.602604	0.346002	0.0251906
160000	chr16	16560000	16720000	Inactive	0.0875	0.4125	7.95734	0.120628	0.747497	0.40695	0.0304266
220000	chr16	16720000	16940000	Inactive	0.0363636	0.286364	1.8699	0.164487	0.806775	0.66212	0.0270406
180000	chr16	16940000	17120000	Active	0.1	0.361111	38.2462	0.0936485	0.577249	0.301391	0.0287783
440000	chr16	17120000	17560000	Active	0.0818182	0.261364	27.3775	0.0841657	0.560476	0.27778	0.021164
240000	chr16	17560000	17800000	Inactive	0.0708333	0.445833	2.22372	0.117224	0.702632	0.52539	0.0315161
300000	chr16	17800000	18100000	Inactive	0.0766667	0.583333	0.827002	0.141636	0.760861	0.614819	0.0322921
260000	chr16	18100000	18360000	Active	0.103846	0.342308	29.4639	0.0772115	0.533428	0.236434	0.0191029
240000	chr16	18360000	18600000	Active	0.1	0.558333	13.7192	0.111587	0.57157	0.3806	0.0285867
260000	chr16	18600000	18860000	Inactive	0.0730769	0.25	24.6808	0.109855	0.741879	0.362727	0.0240614
380000	chr16	18860000	19240000	Active	0.118421	0.276316	45.0226	0.0740453	0.567791	0.160101	0.0183073
140000	chr16	19240000	19380000	Inactive	0.114286	0.185714	12.0728	0.112611	0.685489	0.367715	0.0335027
280000	chr16	19380000	19660000	Active	0.117857	0.342857	45.1274	0.0850686	0.520423	0.253116	0.0241311
340000	chr16	19660000	20000000	Active	0.0941176	0.332353	15.3429	0.090571	0.547726	0.295068	0.0239961
320000	chr16	20000000	20320000	Inactive	0.065625	0.225	13.9554	0.0994144	0.639328	0.357864	0.0236246
520000	chr16	20320000	20840000	Active	0.1	0.290385	31.743	0.0706422	0.498487	0.158327	0.0209658
420000	chr16	20840000	21260000	Inactive	0.0880952	0.354762	2.04666	0.133308	0.766911	0.560914	0.0354605
200000	chr16	21260000	21460000	Inactive	0.095	0.425	1.49654	0.143483	0.744765	0.559685	0.0362859
200000	chr16	21460000	21660000	Inactive	0.08	0.375	1.51772	0.149725	0.797369	0.642462	0.0361333
160000	chr16	21660000	21820000	Active	0.1	0.31875	52.4845	0.0997839	0.612707	0.275045	0.0213883
260000	chr16	21820000	22080000	Inactive	0.0884615	0.323077	10.2066	0.105471	0.670075	0.34421	0.0252848
120000	chr16	22080000	22200000	Active	0.108333	0.341667	42.5004	0.100352	0.622525	0.242257	0.0275154
220000	chr16	22200000	22420000	Active	0.145455	0.313636	57.4025	0.0801696	0.506561	0.213858	0.0227258
540000	chr16	22420000	22960000	Active	0.112963	0.205556	50.1894	0.0768113	0.548996	0.187076	0.0167387
280000	chr17	200000	480000	Active	0.110714	0.132143	96.4487	0.0580712	0.444136	0.106117	0.0152681
240000	chr17	480000	720000	Active	0.0916667	0.229167	16.0432	0.0694979	0.50111	0.195455	0.0165623
120000	chr17	720000	840000	Active	0.0916667	0.316667	50.4629	0.0836184	0.556862	0.330541	0.0155336
220000	chr17	840000	1060000	Active	0.131818	0.222727	36.5172	0.0656552	0.454414	0.162637	0.0168853
440000	chr17	1060000	1500000	Active	0.136364	0.202273	46.0269	0.0698563	0.500242	0.135661	0.0182753
400000	chr17	1500000	1900000	Active	0.075	0.26	58.0377	0.0986059	0.618408	0.250141	0.0232497
240000	chr17	1900000	2140000	Active	0.0916667	0.179167	29.7285	0.0934181	0.718887	0.244023	0.0224621
160000	chr17	2140000	2300000	HFD	0.05625	0.225	0.710351	0.189968	0.788826	0.528099	0.0433623
240000	chr17	2300000	2540000	Active	0.0791667	0.2875	56.535	0.0842729	0.576318	0.2099	0.0241478
280000	chr17	2540000	2820000	Active	0.0821429	0.196429	46.0313	0.067926	0.518323	0.158747	0.0185107
340000	chr17	2820000	3160000	Active	0.0882353	0.194118	19.8139	0.0968973	0.72449	0.268555	0.0250713
580000	chr17	3160000	3740000	Active	0.117241	0.2	45.5648	0.0739952	0.507391	0.190361	0.0193657
240000	chr17	3740000	3980000	Active	0.104167	0.2625	1343.28	0.0693118	0.500431	0.187162	0.0182338
660000	chr17	3980000	4640000	Active	0.0909091	0.222727	18.2742	0.0820064	0.667912	0.234248	0.0183575
220000	chr17	4640000	4860000	Active	0.0909091	0.236364	10.9224	0.0876802	0.55853	0.279055	0.0233339
200000	chr17	4860000	5060000	Active	0.135	0.17	34.4571	0.0714397	0.624388	0.146294	0.0193141
200000	chr17	5060000	5260000	Active	0.03	0.375	6.62229	0.0925296	0.497566	0.24545	0.0226263
540000	chr17	5260000	5800000	Active	0.0888889	0.185185	37.3044	0.0722263	0.543558	0.169456	0.0223109
340000	chr17	5800000	6140000	Active	0.102941	0.111765	24.8876	0.0810232	0.59098	0.200433	0.0207729
220000	chr17	6140000	6360000	Active	0.131818	0.359091	48.1323	0.0882975	0.428458	0.240844	0.0248821
200000	chr17	6360000	6560000	Active	0.12	0.215	20.2456	0.103834	0.635465	0.257102	0.0241166
300000	chr17	6560000	6860000	Active	0.113333	0.206667	20.458	0.072556	0.520574	0.175774	0.0184457
100000	chr17	6860000	6960000	Active	0.14	0.14	403.608	0.0394254	0.312062	0.0620752	0.014659
280000	chr17	6960000	7240000	Active	0.121429	0.192857	56.6495	0.0658229	0.517709	0.143442	0.0192649
280000	chr17	7240000	7520000	Inactive	0.0964286	0.325	12.1683	0.109144	0.657893	0.374397	0.0206274
160000	chr17	7520000	7680000	Active	0.0875	0.20625	18.6602	0.0958282	0.775794	0.255001	0.0166549
240000	chr17	7680000	7920000	Inactive	0.0916667	0.6125	12.3081	0.137919	0.77135	0.530338	0.0226756
320000	chr17	7920000	8240000	Active	0.075	0.25625	36.4138	0.0889465	0.6788	0.249205	0.0182214
160000	chr17	8240000	8400000	Inactive	0.125	0.41875	14.1337	0.11166	0.677199	0.428678	0.0245098
140000	chr17	8400000	8540000	Active	0.107143	0.15	32.4308	0.0818442	0.683056	0.235645	0.0218561
300000	chr17	8540000	8840000	Active	0.123333	0.246667	37.9254	0.0872894	0.547645	0.23404	0.0250081
160000	chr17	8840000	9000000	Inactive	0.075	0.28125	15.941	0.134205	0.734692	0.38324	0.0291191
280000	chr17	9000000	9280000	Inactive	0.0714286	0.321429	20.8205	0.119815	0.631355	0.417015	0.028691
280000	chr17	9280000	9560000	Inactive	0.0642857	0.35	15.1587	0.132207	0.825221	0.441722	0.0354307
300000	chr17	9560000	9860000	Inactive	0.07	0.36	17.3121	0.121873	0.690266	0.373661	0.0299017
120000	chr17	9860000	9980000	Active	0.108333	0.308333	35.0756	0.0755279	0.561867	0.228586	0.0179255
220000	chr17	9980000	10200000	Inactive	0.0590909	0.35	4.70767	0.109801	0.75877	0.48463	0.0299529
720000	chr17	10200000	10920000	Inactive	0.0833333	0.402778	22.7994	0.115489	0.693891	0.395937	0.0276476
240000	chr17	10920000	11160000	Inactive	0.0625	0.370833	51.5157	0.11487	0.706699	0.459182	0.0252749
240000	chr17	11160000	11400000	Inactive	0.0541667	0.5875	19.0695	0.123883	0.780806	0.613444	0.028757
160000	chr17	11400000	11560000	Inactive	0.0875	0.45625	43.8948	0.152698	0.829028	0.608463	0.0370936
440000	chr17	11560000	12000000	Inactive	0.0636364	0.409091	32.8151	0.126624	0.739919	0.48884	0.0334372
180000	chr17	12000000	12180000	Inactive	0.0444444	0.355556	18.5021	0.136084	0.867141	0.533652	0.020594
280000	chr17	12180000	12460000	Inactive	0.0535714	0.460714	5.12114	0.130095	0.854783	0.62628	0.0236312
300000	chr17	12460000	12760000	Inactive	0.0433333	0.426667	29.0973	0.158879	0.852525	0.639387	0.0381033
360000	chr17	12760000	13120000	HFD	0.00833333	0.138889	2.60661	0.195148	0.978178	0.876119	0.0406644
1000000	chr17	13120000	14120000	HFD	0.02	0.38	0.326221	0.182492	0.961092	0.845948	0.0403964
280000	chr17	14120000	14400000	Inactive	0.0285714	0.496429	8.387	0.173246	0.891646	0.70099	0.0436736
260000	chr17	14400000	14660000	Inactive	0.0576923	0.515385	7.30941	0.165913	0.886997	0.603277	0.0406646
280000	chr17	14660000	14940000	HFD	0.0357143	0.410714	0.00461257	0.182774	0.942039	0.856527	0.0395759
260000	chr17	14940000	15200000	Inactive	0.0461538	0.207692	138.896	0.391994	0.933241	0.838044	0.0537966
460000	chr17	15200000	15660000	HFD	0.0282609	0.665217	0.0104027	0.217084	0.969663	0.875422	0.0557076
300000	chr17	15660000	15960000	Inactive	0.05	0.456667	10.4698	0.157614	0.911621	0.696857	0.0387483
320000	chr17	15960000	16280000	Inactive	0.04375	0.575	1.17463	0.158575	0.887242	0.742885	0.0426436
200000	chr17	16280000	16480000	Inactive	0.04	0.455	4.20028	0.132395	0.940766	0.553808	0.0323629
180000	chr17	16480000	16660000	Inactive	0.0444444	0.616667	27.9324	0.220292	0.902921	0.821345	0.0561471
140000	chr17	16660000	16800000	HFD	0.00714286	0.157143	0.0360929	0.310235	0.938109	0.775262	0.0610842
260000	chr17	16800000	17060000	Inactive	0.0230769	0.492308	3.21242	0.130465	0.808348	0.570047	0.0292306
180000	chr17	17060000	17240000	Inactive	0.0222222	0.383333	9.67788	0.133069	0.896481	0.635723	0.0296446
460000	chr17	17240000	17700000	HFD	0.0347826	0.55	1.92956	0.169104	0.897956	0.70089	0.0410841
380000	chr17	17700000	18080000	Inactive	0.0342105	0.426316	2.06585	0.212043	0.874653	0.767585	0.0497332
340000	chr17	18080000	18420000	Inactive	0.0264706	0.420588	8.86736	0.22393	0.946852	0.781767	0.0394655
280000	chr17	18420000	18700000	Inactive	0.0357143	0.532143	9.5997	0.14188	0.889668	0.743302	0.0301631
180000	chr17	18700000	18880000	Inactive	0.0166667	0.377778	3.56076	0.146664	0.866616	0.644119	0.0386016
360000	chr17	18880000	19240000	HFD	0.0527778	0.45	1.21378	0.192131	0.967419	0.673846	0.0439039
240000	chr18	460000	700000	Active	0.133333	0.158333	55.8626	0.0564588	0.356107	0.0978527	0.0159964
260000	chr18	700000	960000	Active	0.107692	0.0846154	117.227	0.0436609	0.384481	0.0472668	0.0119363
200000	chr18	960000	1160000	Active	0.11	0.24	36.6648	0.100944	0.620747	0.325041	0.0229602
680000	chr18	1160000	1840000	Active	0.116176	0.185294	110.858	0.0747278	0.444613	0.158688	0.0231499
300000	chr18	1840000	2140000	Active	0.0533333	0.223333	15.6888	0.0756294	0.411116	0.199144	0.0233054
260000	chr18	2140000	2400000	Active	0.0884615	0.15	31.7359	0.0659024	0.620727	0.10601	0.0201503
420000	chr18	2400000	2820000	Inactive	0.0928571	0.338095	19.9655	0.112532	0.630054	0.354309	0.0292136
160000	chr18	2820000	2980000	Active	0.1375	0.16875	217.784	0.0540433	0.428401	0.0856466	0.0179889
260000	chr18	2980000	3240000	Inactive	0.0653846	0.161538	13.8613	0.110669	0.765425	0.335438	0.0292372
260000	chr18	3240000	3500000	Active	0.123077	0.242308	24.762	0.067151	0.363413	0.152967	0.0207674
180000	chr18	3500000	3680000	Active	0.1	0.222222	39.9884	0.093362	0.454741	0.232008	0.0228501
280000	chr18	3680000	3960000	Active	0.0821429	0.15	34.3579	0.0583307	0.528779	0.112548	0.0167556
520000	chr18	3960000	4480000	Active	0.0980769	0.130769	46.2051	0.0516153	0.372496	0.0873878	0.0149161
360000	chr18	4480000	4840000	Active	0.113889	0.180556	80.7694	0.0725938	0.357895	0.169162	0.0194682
140000	chr18	4840000	4980000	Inactive	0.107143	0.235714	11.5331	0.134484	0.821641	0.42798	0.0329392
260000	chr18	4980000	5240000	Active	0.115385	0.284615	16.1817	0.0907429	0.452245	0.276329	0.0250063
440000	chr18	5240000	5680000	Active	0.0818182	0.190909	44.442	0.0720708	0.51485	0.181681	0.0180038
300000	chr18	5680000	5980000	Active	0.0966667	0.16	20.8433	0.0824741	0.668149	0.209976	0.0187357
440000	chr18	5980000	6420000	Active	0.0772727	0.213636	21.2966	0.0948425	0.720623	0.271341	0.0228888
240000	chr18	6420000	6660000	Active	0.0958333	0.0583333	37.8374	0.0568148	0.521157	0.152618	0.0121509
220000	chr18	6660000	6880000	Active	0.0863636	0.172727	79.3877	0.0438697	0.268078	0.0977913	0.00975544
140000	chr18	6880000	7020000	Active	0.0785714	0.207143	32.6058	0.0603384	0.329193	0.117384	0.0139446
300000	chr18	7020000	7320000	Active	0.07	0.22	19.1905	0.0868573	0.579002	0.280927	0.0186585
180000	chr18	7320000	7500000	Inactive	0.0722222	0.311111	7.33859	0.147617	0.855454	0.510014	0.0269004
180000	chr18	7500000	7680000	Active	0.127778	0.15	44.7093	0.0423917	0.323254	0.0837614	0.0103492
180000	chr18	7680000	7860000	Active	0.0833333	0.161111	39.624	0.0726851	0.591523	0.173351	0.0190807
220000	chr18	7860000	8080000	Active	0.154545	0.209091	28.1852	0.0737504	0.432325	0.190699	0.0189088
280000	chr18	8080000	8360000	Active	0.1	0.317857	16.4119	0.0771974	0.414858	0.273682	0.0190396
260000	chr18	8360000	8620000	Active	0.103846	0.411538	56.3282	0.0679987	0.36576	0.179077	0.0212407
120000	chr18	8620000	8740000	Active	0.125	0.183333	36.985	0.0385804	0.203131	0.0775972	0.0139204
160000	chr18	8740000	8900000	Active	0.125	0.175	39.9035	0.0617408	0.447076	0.142687	0.01795
220000	chr18	8900000	9120000	Active	0.154545	0.231818	29.7299	0.0769848	0.483674	0.239631	0.0194047
260000	chr18	9120000	9380000	Inactive	0.05	0.419231	10.5082	0.119631	0.671763	0.385272	0.0265917
220000	chr18	9380000	9600000	Active	0.109091	0.1	29.3175	0.0479706	0.432752	0.0994734	0.0138936
120000	chr18	9600000	9720000	Active	0.133333	0.266667	43.0019	0.0547973	0.2921	0.118313	0.0187394
180000	chr18	9720000	9900000	Inactive	0.0833333	0.411111	10.8111	0.161929	0.612387	0.519461	0.0371691
620000	chr18	9900000	10520000	Active	0.119355	0.229032	60.8881	0.0650896	0.443559	0.143377	0.0190917
300000	chr18	10520000	10820000	Active	0.12	0.143333	34.6429	0.0522293	0.399212	0.119131	0.0146923
300000	chr18	10820000	11120000	Active	0.12	0.3	34.3403	0.110771	0.527177	0.296893	0.0289909
100000	chr18	11120000	11220000	Active	0.12	0.14	36.8786	0.0652671	0.488528	0.155006	0.0153254
240000	chr18	11220000	11460000	Active	0.116667	0.204167	44.4297	0.0603493	0.424425	0.149988	0.0142965
360000	chr18	11460000	11820000	Active	0.102778	0.252778	22.8359	0.0847711	0.552858	0.264777	0.0213513
160000	chr18	11820000	11980000	Active	0.14375	0.25	20.132	0.0784351	0.516831	0.297085	0.016186
240000	chr18	11980000	12220000	Active	0.1	0.170833	36.4221	0.0754426	0.50338	0.233229	0.0148631
300000	chr18	12220000	12520000	Active	0.106667	0.256667	93.1377	0.0732113	0.389313	0.19366	0.0197012
280000	chr18	12520000	12800000	Active	0.0928571	0.3	45.3785	0.0967619	0.657967	0.319051	0.0199087
160000	chr18	12800000	12960000	Active	0.0875	0.325	30.6422	0.0832942	0.506716	0.304435	0.0181787
140000	chr18	12960000	13100000	Active	0.114286	0.192857	26.0918	0.0594014	0.399976	0.14917	0.0142557
340000	chr18	13100000	13440000	Inactive	0.0705882	0.452941	5.0502	0.118762	0.739938	0.507034	0.0227553
140000	chr18	13440000	13580000	Active	0.1	0.171429	60.5404	0.0464005	0.493868	0.0891529	0.00920529
160000	chr18	13580000	13740000	Inactive	0.06875	0.4375	10.6192	0.136718	0.683284	0.497823	0.0258724
340000	chr18	13740000	14080000	Inactive	0.0676471	0.411765	16.8356	0.115215	0.692061	0.443543	0.0262913
340000	chr18	14080000	14420000	Inactive	0.0735294	0.344118	18.3119	0.119973	0.712521	0.42885	0.0306686
180000	chr18	14420000	14600000	Inactive	0.0888889	0.316667	16.9885	0.132401	0.718381	0.425855	0.0325085
160000	chr18	14600000	14760000	Inactive	0.01875	0.5625	10.3698	0.168309	0.921582	0.710568	0.0448843
240000	chr18	14760000	15000000	Inactive	0.0208333	0.383333	5.29392	0.117513	0.824983	0.578283	0.0301017
1400000	chr18	15000000	16400000	HFD	0.03	0.858571	0.00209768	0.210691	0.982879	0.904602	0.0442011
260000	chr18	16400000	16660000	HFD	0.0307692	0.465385	0.00382326	0.16871	0.967629	0.883608	0.0237071
340000	chr18	16660000	17000000	HFD	0.0117647	0.835294	0.00024048	0.320798	0.985371	0.871713	0.0454606
440000	chr18	17000000	17440000	HFD	0.025	0.738636	0.00114776	0.197782	0.986098	0.91371	0.0442636
140000	chr18	17440000	17580000	HFD	0.0142857	0.35	0.000584024	0.268882	0.943256	0.677938	0.0445395
320000	chr18	17580000	17900000	HFD	0.0375	0.68125	0.231342	0.176101	0.942073	0.831375	0.037628
120000	chr18	17900000	18020000	Inactive	0.075	0.441667	14.1866	0.149453	0.752512	0.518448	0.0410855
220000	chr18	18020000	18240000	HFD	0.0318182	0.645455	0.94605	0.18695	0.94986	0.826146	0.0509386
320000	chr18	18240000	18560000	HFD	0.040625	0.7	0.0579342	0.170708	0.854871	0.705547	0.0468153
280000	chr18	18560000	18840000	Inactive	0.0357143	0.425	31.8874	0.113901	0.813031	0.551214	0.0305744
180000	chr18	18840000	19020000	Inactive	0.0277778	0.516667	1.71753	0.16617	0.786465	0.590984	0.0366754
340000	chr18	19020000	19360000	HFD	0.0735294	0.617647	0.0297115	0.166883	0.895781	0.752672	0.0396442
720000	chr18	19360000	20080000	HFD	0.0291667	0.566667	0.217689	0.154605	0.917869	0.775749	0.0340178
300000	chr18	20080000	20380000	HFD	0.0233333	0.473333	0.33179	0.151171	0.879198	0.723977	0.0379324
660000	chr18	20380000	21040000	HFD	0.019697	0.665152	0.00970725	0.168745	0.953027	0.816266	0.0425973
900000	chr18	21040000	21940000	HFD	0.0333333	0.637778	0.0367283	0.135106	0.820843	0.660162	0.0292468
240000	chr18	21940000	22180000	Inactive	0.0416667	0.4125	9.17146	0.128572	0.792926	0.553017	0.0299702
180000	chr18	22180000	22360000	Inactive	0.0888889	0.266667	12.8027	0.110985	0.773707	0.419162	0.023199
180000	chr18	22360000	22540000	Inactive	0.0388889	0.383333	1.81902	0.128225	0.834863	0.606581	0.0206436
220000	chr18	22540000	22760000	Active	0.0818182	0.409091	12.9927	0.104512	0.768941	0.430511	0.0186672
600000	chr18	22760000	23360000	Inactive	0.0566667	0.418333	22.1924	0.136067	0.775182	0.504631	0.0326812
380000	chr18	23360000	23740000	Inactive	0.0578947	0.386842	8.50078	0.102789	0.73479	0.412464	0.0269201
280000	chr18	23740000	24020000	Active	0.107143	0.267857	100.984	0.0792472	0.588455	0.227415	0.0214374
140000	chr18	24020000	24160000	Inactive	0.0357143	0.471429	5.26117	0.135792	0.828002	0.656174	0.0266634
280000	chr18	24160000	24440000	Inactive	0.0821429	0.332143	28.5984	0.108119	0.791433	0.443243	0.0259709
160000	chr18	24440000	24600000	Inactive	0.0625	0.3625	14.2148	0.137941	0.77491	0.525628	0.032678
140000	chr18	24600000	24740000	Inactive	0.0928571	0.271429	4.48494	0.161331	0.828017	0.601186	0.0364714
200000	chr18	24740000	24940000	Inactive	0.055	0.37	19.6835	0.0934243	0.722925	0.368624	0.026716
220000	chr18	24940000	25160000	Inactive	0.0318182	0.463636	8.03536	0.107691	0.80086	0.459911	0.0259282
340000	chr18	25160000	25500000	Inactive	0.05	0.438235	2.8881	0.130414	0.794132	0.583056	0.0293792
300000	chr18	25500000	25800000	Inactive	0.0766667	0.303333	4.66642	0.140646	0.919355	0.522632	0.0314895
120000	chr18	25800000	25920000	Inactive	0.0583333	0.375	4.97476	0.0896096	0.646973	0.364241	0.0260695
180000	chr18	25920000	26100000	Inactive	0.0833333	0.383333	0.533776	0.116612	0.743655	0.459271	0.0306406
100000	chr18	26100000	26200000	Inactive	0.1	0.47	3.20729	0.131145	0.816142	0.468334	0.0305055
460000	chr18	26200000	26660000	HFD	0.0695652	0.504348	0.032554	0.132505	0.808861	0.588853	0.0231839
140000	chr18	26660000	26800000	HFD	0.0785714	0.507143	0.0262944	0.152567	0.748278	0.574545	0.0435042
320000	chr18	26800000	27120000	HFD	0.04375	0.65625	0.621376	0.161907	0.893524	0.684974	0.0344871
500000	chr18	27120000	27620000	HFD	0.038	0.638	0.0148451	0.154997	0.885272	0.683384	0.0375749
1080000	chr18	27620000	28700000	Inactive	0.0657407	0.478704	2.76885	0.126196	0.79838	0.567736	0.0282948
220000	chr18	28700000	28920000	Inactive	0.05	0.504545	8.10237	0.134942	0.754394	0.554218	0.0348185
340000	chr18	28920000	29260000	Inactive	0.0852941	0.323529	10.926	0.141645	0.736327	0.505561	0.0379027
500000	chr18	29260000	29760000	Inactive	0.062	0.312	1.40193	0.118182	0.726235	0.463472	0.0367272
260000	chr18	29760000	30020000	HFD	0.0384615	0.75	0.230726	0.122521	0.73214	0.469885	0.0326299
200000	chr18	30020000	30220000	Inactive	0.055	0.565	2.6599	0.122853	0.71517	0.492528	0.0333772
140000	chr18	30220000	30360000	Inactive	0.0642857	0.3	6.6964	0.117888	0.841673	0.388111	0.0291657
420000	chr18	30360000	30780000	Inactive	0.0785714	0.409524	2.9828	0.143743	0.797396	0.569139	0.0337998
380000	chr18	30780000	31160000	Inactive	0.0657895	0.426316	20.1538	0.114028	0.724341	0.514648	0.0255671
180000	chr18	31160000	31340000	Inactive	0.0888889	0.305556	17.6926	0.0922404	0.635184	0.391588	0.0213827
220000	chr18	31340000	31560000	Inactive	0.0772727	0.354545	2.24705	0.137651	0.826182	0.604258	0.0369199
300000	chr18	31560000	31860000	Inactive	0.0566667	0.386667	14.6332	0.110747	0.672921	0.409992	0.0297838
380000	chr18	31860000	32240000	Inactive	0.0657895	0.389474	3.72438	0.121844	0.73332	0.48457	0.0323019
220000	chr18	32240000	32460000	Inactive	0.0818182	0.390909	2.51001	0.147405	0.808322	0.526282	0.0388094
260000	chr18	32460000	32720000	HFD	0.0769231	0.473077	0.279898	0.129272	0.784014	0.495022	0.0303015
300000	chr18	32720000	33020000	Inactive	0.0566667	0.556667	12.8898	0.130307	0.842095	0.409676	0.0330567
320000	chr18	33020000	33340000	Active	0.08125	0.59375	8.27606	0.0874173	0.582913	0.309506	0.0226446
400000	chr18	33340000	33740000	Inactive	0.07	0.3775	0.586721	0.12704	0.733479	0.442929	0.0294797
520000	chr18	33740000	34260000	Inactive	0.0769231	0.396154	5.72429	0.13656	0.738827	0.472006	0.0347851
540000	chr18	34260000	34800000	Inactive	0.0648148	0.472222	2.68746	0.119816	0.714646	0.498532	0.0351565
280000	chr18	34800000	35080000	Inactive	0.0928571	0.325	19.764	0.121994	0.783313	0.361483	0.0293336
540000	chr18	35080000	35620000	HFD	0.0851852	0.446296	0.16233	0.144773	0.732933	0.542532	0.0342774
280000	chr18	35620000	35900000	Inactive	0.0857143	0.492857	4.56941	0.140925	0.69183	0.46672	0.0323075
140000	chr18	35900000	36040000	Active	0.114286	0.25	32.856	0.0756163	0.564177	0.204271	0.016031
160000	chr18	36040000	36200000	Inactive	0.08125	0.4875	0.973299	0.135588	0.700781	0.486373	0.0316635
180000	chr18	36200000	36380000	Inactive	0.0666667	0.361111	9.39296	0.112075	0.646993	0.385726	0.0237287
220000	chr18	36380000	36600000	Inactive	0.104545	0.363636	10.3265	0.114936	0.632129	0.418697	0.0284587
160000	chr18	36600000	36760000	Inactive	0.05625	0.4375	1.76692	0.130647	0.727844	0.437164	0.0313962
180000	chr18	36760000	36940000	Inactive	0.0833333	0.622222	1.69152	0.172919	0.891919	0.575263	0.0428191
340000	chr18	36940000	37280000	Active	0.0676471	0.241176	9.34868	0.0899798	0.63088	0.281225	0.0239535
360000	chr19	460000	820000	Inactive	0.0861111	0.383333	6.76188	0.143864	0.746327	0.457971	0.0404087
200000	chr19	820000	1020000	Active	0.09	0.18	21.1414	0.0849567	0.648359	0.209734	0.023523
240000	chr19	1020000	1260000	Inactive	0.0625	0.4	12.9845	0.130573	0.691906	0.471787	0.0310535
360000	chr19	1260000	1620000	Active	0.122222	0.230556	42.9786	0.0707244	0.576757	0.145551	0.0191575
280000	chr19	1620000	1900000	Active	0.075	0.164286	29.221	0.0692639	0.53803	0.180217	0.0173466
160000	chr19	1900000	2060000	Active	0.1	0.2	19.7863	0.0796459	0.718005	0.202	0.014826
140000	chr19	2060000	2200000	Inactive	0.0857143	0.335714	16.396	0.162738	0.669927	0.501665	0.0333571
120000	chr19	2200000	2320000	Active	0.116667	0.283333	11.1407	0.0982125	0.554855	0.23133	0.0233012
220000	chr19	2320000	2540000	Active	0.109091	0.181818	34.3484	0.0716996	0.642792	0.18179	0.0165214
200000	chr19	2540000	2740000	Active	0.11	0.25	178.914	0.0638095	0.544798	0.144554	0.0148175
180000	chr19	2740000	2920000	Active	0.1	0.294444	21.7399	0.0986378	0.632294	0.284272	0.0262119
340000	chr19	2920000	3260000	Active	0.0852941	0.258824	27.1279	0.088355	0.528589	0.239062	0.0246919
160000	chr19	3260000	3420000	Active	0.125	0.29375	160.942	0.0849353	0.490739	0.17879	0.0230029
180000	chr19	3420000	3600000	Inactive	0.0722222	0.361111	20.1797	0.107616	0.686726	0.293164	0.0297504
240000	chr19	3600000	3840000	Active	0.0833333	0.266667	86.9734	0.0854056	0.607499	0.230659	0.021928
200000	chr19	3840000	4040000	Active	0.1	0.37	39.995	0.0919928	0.614828	0.315322	0.0190695
260000	chr19	4040000	4300000	Inactive	0.115385	0.396154	4.26862	0.142244	0.659069	0.430232	0.0323063
100000	chr19	4300000	4400000	Active	0.17	0.2	2.92091	0.0536545	0.514983	0.0696584	0.014562
320000	chr19	4400000	4720000	Inactive	0.1	0.3125	3.02633	0.111347	0.714284	0.428242	0.0265202
180000	chr19	4720000	4900000	Active	0.0888889	0.227778	48.9483	0.0634106	0.422531	0.160596	0.0181436
340000	chr19	4900000	5240000	Inactive	0.102941	0.464706	13.8181	0.140862	0.670413	0.494588	0.0324583
420000	chr19	5240000	5660000	Active	0.0904762	0.354762	25.102	0.0972921	0.639179	0.283574	0.0238003
360000	chr19	5660000	6020000	Inactive	0.0694444	0.388889	104.544	0.119238	0.628107	0.415319	0.0292993
240000	chr19	6020000	6260000	Active	0.104167	0.3	26.2191	0.0736186	0.557016	0.165963	0.0213956
300000	chr19	6260000	6560000	Active	0.09	0.23	22.2676	0.0836063	0.689017	0.212521	0.0195227
200000	chr19	6560000	6760000	Active	0.11	0.185	37.1637	0.093938	0.583236	0.260074	0.0233323
380000	chr19	6760000	7140000	Inactive	0.0868421	0.334211	12.1063	0.107615	0.69282	0.335845	0.026638
180000	chr19	7140000	7320000	Active	0.0944444	0.444444	152.042	0.0802347	0.505209	0.235902	0.0242497
120000	chr19	7320000	7440000	Inactive	0.0583333	0.225	39.4694	0.133162	0.767423	0.351034	0.0285061
320000	chr19	7440000	7760000	Active	0.096875	0.353125	36.2379	0.0816271	0.569784	0.267451	0.0220061
180000	chr19	7760000	7940000	Active	0.116667	0.266667	40.3352	0.0748832	0.537731	0.212879	0.0196759
320000	chr19	7940000	8260000	Inactive	0.0875	0.421875	14.9828	0.132091	0.730407	0.454147	0.0309826
680000	chr19	8260000	8940000	Inactive	0.0764706	0.425	17.2687	0.130314	0.734495	0.450635	0.0296435
200000	chr19	8940000	9140000	Inactive	0.055	0.315	22.3667	0.111555	0.71295	0.397691	0.0270998
240000	chr19	9140000	9380000	Active	0.125	0.295833	51.8764	0.070506	0.615623	0.207598	0.0181689
320000	chr19	9380000	9700000	Inactive	0.075	0.4875	20.3992	0.118841	0.755723	0.446647	0.0296217
240000	chr19	9700000	9940000	Inactive	0.0583333	0.4375	15.7681	0.0984991	0.701681	0.43424	0.0237193
300000	chr19	9940000	10240000	Inactive	0.06	0.406667	1.10059	0.127163	0.743666	0.559869	0.0379364
320000	chr19	10240000	10560000	Inactive	0.05	0.496875	0.782897	0.152091	0.812138	0.663778	0.0352719
220000	chr19	10560000	10780000	Inactive	0.0818182	0.359091	57.8508	0.0959562	0.649957	0.358707	0.0275617
820000	chr19	10780000	11600000	Inactive	0.052439	0.554878	3.81256	0.13365	0.845558	0.61764	0.0358367
1840000	chr19	11600000	13440000	Inactive	0.0423913	0.595109	1.58274	0.151324	0.89368	0.715475	0.0417572
1180000	chr19	13440000	14620000	Inactive	0.0533898	0.580508	2.63086	0.148512	0.868036	0.642548	0.039518
260000	chr19	14620000	14880000	Inactive	0.0423077	0.492308	2.50362	0.16338	0.875385	0.667416	0.042934
320000	chr19	14880000	15200000	HFD	0	0.5625	0.00259126	0.117669	0.953096	0.803795	0.0317021
180000	chr19	15200000	15380000	Inactive	0.0444444	0.466667	3.11027	0.140479	0.828677	0.54636	0.0384173
480000	chr19	15380000	15860000	HFD	0.0208333	0.664583	0.0456356	0.15226	0.929262	0.738372	0.0292807
220000	chr19	15860000	16080000	Inactive	0.0227273	0.595455	8.00695	0.138941	0.84068	0.617751	0.0396044
520000	chr19	16080000	16600000	HFD	0.0307692	0.634615	0.50803	0.204548	0.929279	0.835357	0.0415252
420000	chr19	16600000	17020000	HFD	0	0.00238095	0	0.593846	0.971971	0.856603	0.0370577
700000	chr19	17020000	17720000	HFD	0.0328571	0.535714	1.47023	0.197322	0.893579	0.700561	0.0393598
280000	chr19	17720000	18000000	Inactive	0.0321429	0.521429	19.3031	0.115688	0.846119	0.609961	0.0335991
320000	chr19	18000000	18320000	HFD	0.0375	0.553125	0.564511	0.151735	0.829595	0.609398	0.0391386
200000	chr19	18320000	18520000	HFD	0.035	0.6	0.111905	0.201749	0.911386	0.786685	0.0470271
280000	chr19	18520000	18800000	Inactive	0.0285714	0.557143	9.66005	0.14584	0.867945	0.736828	0.033791
260000	chr19	18800000	19060000	Inactive	0.0461538	0.369231	3.68642	0.159999	0.899794	0.686341	0.0388057
440000	chr19	19060000	19500000	Inactive	0.0431818	0.531818	1.41717	0.1542	0.866311	0.687514	0.0382205
400000	chr19	19500000	19900000	Inactive	0.025	0.41	13.2502	0.125473	0.86854	0.580465	0.0336065
320000	chr19	19900000	20220000	Inactive	0.046875	0.465625	72.5313	0.113454	0.825229	0.552579	0.02808
180000	chr19	20220000	20400000	Inactive	0.0666667	0.361111	5.53707	0.123588	0.787329	0.378143	0.0288758
360000	chr19	20400000	20760000	Inactive	0.0472222	0.388889	10.7314	0.127392	0.83603	0.503028	0.0304653
160000	chr19	20760000	20920000	Inactive	0.04375	0.275	8.99473	0.141818	0.883492	0.476287	0.0286473
200000	chr19	20920000	21120000	HFD	0.065	0.61	0.0290642	0.154355	0.892199	0.661641	0.0394909
140000	chr19	21120000	21260000	Inactive	0.0642857	0.471429	75.5316	0.0979925	0.723468	0.481988	0.0246471
280000	chr19	21260000	21540000	Inactive	0.0642857	0.471429	7.52669	0.178297	0.878525	0.599465	0.0432077
240000	chr19	21540000	21780000	Inactive	0.05	0.366667	1.11175	0.110743	0.714424	0.430168	0.0263492
300000	chr19	21780000	22080000	Inactive	0.0766667	0.41	3.19958	0.145111	0.78886	0.53526	0.0383255
120000	chr19	22080000	22200000	HFD	0.1	0.383333	1.12159	0.161955	0.972207	0.518188	0.0446879
540000	chr19	22200000	22740000	Inactive	0.0444444	0.444444	8.95813	0.133335	0.812597	0.586793	0.0335677
220000	chr19	22740000	22960000	Inactive	0.0681818	0.481818	7.08394	0.12787	0.731068	0.507803	0.0283438
320000	chr19	22960000	23280000	Inactive	0.075	0.409375	7.13897	0.113197	0.730317	0.425603	0.0280173
440000	chr19	23280000	23720000	Inactive	0.0727273	0.368182	10.997	0.11264	0.742846	0.42525	0.0241941
240000	chr19	23720000	23960000	Inactive	0.0708333	0.3125	69.3149	0.113346	0.810188	0.410673	0.0226937
260000	chr19	23960000	24220000	Inactive	0.0576923	0.426923	6.27822	0.136949	0.759885	0.481187	0.0298775
180000	chr19	24220000	24400000	Inactive	0.0777778	0.372222	30.1828	0.127923	0.744066	0.346375	0.0274883
140000	chr19	24400000	24540000	Inactive	0.0928571	0.6	12.8812	0.133909	0.653825	0.490032	0.0324578

## Sheet: PN_hap1
Size	Chr	Start	End	Group	Gene	LTR	Expression	Methy	CG	CHG	CHH
500000	chr01	380000	880000	Active	0.118	0.422	173.955	0.05378	0.1332	0.10712	0.01462
260000	chr01	880000	1140000	Active	0.112	0.5	141.776	0.0607308	0.154808	0.126231	0.0159231
300000	chr01	1140000	1440000	Active	0.09	0.387	172.835	0.0631667	0.1843	0.1127	0.0120333
200000	chr01	1440000	1640000	HDF	0.09	0.405	295.75	0.1915	0.4931	0.3938	0.06445
160000	chr01	1640000	1800000	Active	0.106	0.487	234.301	0.117125	0.271188	0.243562	0.04175
500000	chr01	1800000	2300000	Active	0.084	0.508	143.276	0.07794	0.21664	0.16602	0.01988
180000	chr01	2300000	2480000	Active	0.094	0.744	128.965	0.082	0.3045	0.239	0.0268889
500000	chr01	2480000	2980000	Active	0.096	0.434	146.936	0.07574	0.29058	0.22746	0.02254
440000	chr01	2980000	3420000	Active	0.1	0.545	225.002	0.0576136	0.127886	0.116932	0.0229091
280000	chr01	3420000	3700000	Active	0.107	0.518	101.345	0.0694643	0.227929	0.165714	0.0263214
160000	chr01	3700000	3860000	Active	0.106	0.344	247.777	0.044125	0.10025	0.07625	0.013875
260000	chr01	3860000	4120000	Active	0.135	0.419	220.923	0.0573077	0.155538	0.109615	0.0197308
300000	chr01	4120000	4420000	Active	0.09	0.383	190.677	0.0704	0.134067	0.139	0.0255333
100000	chr01	4420000	4520000	Active	0.11	0.5	126.718	0.0652	0.1087	0.1393	0.0213
180000	chr01	4520000	4700000	Active	0.089	0.411	103.672	0.0847778	0.379	0.221778	0.0225
260000	chr01	4700000	4960000	Active	0.104	0.554	211.772	0.0821154	0.236269	0.223423	0.0281923
340000	chr01	4960000	5300000	HDF	0.076	0.641	129.741	0.117176	0.414529	0.334529	0.0382941
120000	chr01	5300000	5420000	Active	0.125	0.575	177.063	0.0648333	0.179	0.145333	0.0291667
180000	chr01	5420000	5600000	Active	0.078	0.439	186.295	0.0736111	0.250056	0.180944	0.0227778
220000	chr01	5600000	5820000	Active	0.086	0.641	112.767	0.0679545	0.227864	0.177455	0.0242273
320000	chr01	5820000	6140000	Active	0.084	0.416	162.632	0.0778125	0.232094	0.193312	0.0276875
280000	chr01	6140000	6420000	Active	0.104	0.721	99.526	0.0928571	0.327036	0.260643	0.0336786
240000	chr01	6420000	6660000	Active	0.062	0.654	57.1839	0.06875	0.2875	0.222167	0.0177083
280000	chr01	6660000	6940000	Active	0.093	0.489	201.525	0.0721429	0.239107	0.179607	0.0228929
320000	chr01	6940000	7260000	Active	0.103	0.625	128.57	0.082375	0.249031	0.222	0.0275938
300000	chr01	7260000	7560000	Active	0.093	0.467	227.625	0.0601	0.171033	0.129667	0.0214333
180000	chr01	7560000	7740000	Active	0.122	0.561	250.662	0.0956111	0.267556	0.209556	0.0393333
220000	chr01	7740000	7960000	HDF	0.073	0.673	141.687	0.112818	0.339182	0.316591	0.0501818
240000	chr01	7960000	8200000	Active	0.142	0.529	1956.77	0.067375	0.210958	0.174583	0.0199583
240000	chr01	8200000	8440000	Active	0.087	0.658	163.716	0.0842083	0.258458	0.246	0.029625
300000	chr01	8440000	8740000	HDF	0.067	0.8	16.2232	0.1293	0.445133	0.444733	0.0474
240000	chr01	8740000	8980000	HDF	0.067	0.792	5.77704	0.160083	0.63025	0.575125	0.0498333
120000	chr01	8980000	9100000	HDF	0.108	0.267	231.762	0.128	0.40725	0.360833	0.0401667
180000	chr01	9100000	9280000	Active	0.122	0.6	158.326	0.0813333	0.296611	0.223944	0.0245
600000	chr01	9280000	9880000	Active	0.075	0.538	71.3659	0.0936167	0.38015	0.2889	0.0324167
280000	chr01	9880000	10160000	Active	0.082	0.675	114.118	0.088	0.323071	0.292393	0.0323929
120000	chr01	10160000	10280000	Active	0.092	0.617	93.0221	0.0635833	0.217417	0.172833	0.0263333
200000	chr01	10280000	10480000	HDF	0.09	0.595	38.4648	0.09285	0.37935	0.3341	0.03265
180000	chr01	10480000	10660000	HDF	0.1	0.678	78.0381	0.172667	0.663278	0.582667	0.0577222
640000	chr01	10660000	11300000	HDF	0.061	0.737	186.098	0.114906	0.417516	0.412703	0.0384844
280000	chr01	11300000	11580000	Active	0.057	0.625	74.1506	0.10425	0.33025	0.367929	0.0281071
400000	chr01	11580000	11980000	HDF	0.075	0.685	45.6708	0.1371	0.569275	0.514875	0.051075
360000	chr01	11980000	12340000	HDF	0.086	0.667	59.6786	0.123417	0.480778	0.449528	0.0451111
260000	chr01	12340000	12600000	HDF	0.073	0.662	297.752	0.0909615	0.401154	0.359308	0.0356538
560000	chr01	12600000	13160000	HDF	0.066	0.775	68.578	0.140911	0.561196	0.51625	0.0523929
260000	chr01	13160000	13420000	HDF	0.065	0.654	16.424	0.175692	0.664538	0.678154	0.0596538
120000	chr01	13420000	13540000	HDF	0.108	0.733	135.448	0.12825	0.492083	0.415417	0.047
520000	chr01	13540000	14060000	HDF	0.042	0.673	5.15215	0.212442	0.813519	0.764231	0.0708269
400000	chr01	14060000	14460000	HDF	0.023	0.645	0.332197	0.2988	0.893875	0.8452	0.058725
1100000	chr01	14460000	15560000	Inactive	0.005	0.226	0.137307	0.624964	0.522809	0.841673	0.0659364
340000	chr01	15560000	15900000	HDF	0.059	0.832	29.6001	0.154912	0.652118	0.618176	0.0581471
200000	chr01	15900000	16100000	HDF	0.035	1	0.285125	0.1512	0.7644	0.70535	0.05985
180000	chr01	16100000	16280000	HDF	0.072	0.683	1.75537	0.187556	0.830722	0.725389	0.0687222
320000	chr01	16280000	16600000	HDF	0.037	0.631	3.63575	0.162188	0.7395	0.655969	0.0581875
560000	chr01	16600000	17160000	HDF	0.045	0.695	61.865	0.149411	0.651661	0.56475	0.0569821
260000	chr01	17160000	17420000	HDF	0.035	0.785	10.9097	0.143	0.608962	0.591154	0.0510769
540000	chr01	17420000	17960000	HDF	0.05	0.835	63.9433	0.149241	0.597704	0.560259	0.0520185
260000	chr01	17960000	18220000	HDF	0.05	0.615	95.6511	0.124538	0.481346	0.432769	0.0405
680000	chr01	18220000	18900000	HDF	0.062	0.663	25.7443	0.150765	0.690397	0.533265	0.0531176
280000	chr01	18900000	19180000	HDF	0.061	0.679	13.8079	0.13775	0.638214	0.588286	0.0457143
400000	chr01	19180000	19580000	HDF	0.05	0.65	37.8848	0.13365	0.5028	0.42625	0.04795
100000	chr01	19580000	19680000	HDF	0.07	0.55	58.6344	0.1119	0.6184	0.3688	0.0397
280000	chr01	19680000	19960000	HDF	0.082	0.893	29.535	0.111321	0.516786	0.410071	0.0353571
180000	chr01	19960000	20140000	HDF	0.028	0.578	0.28401	0.165333	1.02056	0.737889	0.0616111
300000	chr01	20140000	20440000	Active	0.077	0.61	84.4058	0.0949667	0.417733	0.3238	0.0301
320000	chr01	20440000	20760000	HDF	0.094	0.747	10.4065	0.195969	0.680375	0.685937	0.064625
720000	chr01	20760000	21480000	Active	0.099	0.524	110.703	0.0880833	0.283431	0.223375	0.0249028
220000	chr01	21480000	21700000	HDF	0.091	0.523	3.94	0.234909	0.934682	0.753045	0.0834545
260000	chr01	21700000	21960000	HDF	0.096	0.592	14.0092	0.182885	0.720538	0.634346	0.0650769
340000	chr01	21960000	22300000	HDF	0.097	0.788	83.2451	0.119206	0.468265	0.374912	0.0390588
320000	chr01	22300000	22620000	Active	0.081	0.634	650.34	0.0686563	0.189125	0.166094	0.0231562
260000	chr01	22620000	22880000	HDF	0.065	0.758	66.3132	0.113308	0.431115	0.411538	0.0338077
440000	chr01	22880000	23320000	HDF	0.091	0.752	38.9016	0.133659	0.391568	0.4305	0.0381591
220000	chr01	23320000	23540000	HDF	0.086	0.636	148.602	0.118864	0.366273	0.297955	0.0413636
300000	chr01	23540000	23840000	Active	0.097	0.52	296.397	0.1052	0.256633	0.253167	0.0315
200000	chr01	23840000	24040000	Active	0.075	0.49	140.404	0.08295	0.2872	0.19605	0.0238
180000	chr01	24040000	24220000	Active	0.094	0.511	279.501	0.0766111	0.232444	0.197556	0.0337778
240000	chr02	320000	560000	Active	0.125	0.342	108.246	0.0565833	0.147833	0.11825	0.018875
480000	chr02	560000	1040000	Active	0.113	0.433	274.408	0.0676667	0.161917	0.126833	0.0247083
420000	chr02	1040000	1460000	Active	0.11	0.502	291.366	0.0681667	0.13131	0.119929	0.0219762
180000	chr02	1460000	1640000	Active	0.128	0.339	211.563	0.0548889	0.154833	0.111889	0.0197222
300000	chr02	1640000	1940000	Active	0.117	0.403	161.873	0.0797667	0.236033	0.231733	0.0249333
260000	chr02	1940000	2200000	Active	0.131	0.312	324.084	0.0416154	0.102846	0.0723846	0.0155
200000	chr02	2200000	2400000	Active	0.125	0.365	335.61	0.05705	0.2015	0.13425	0.0183
220000	chr02	2400000	2620000	Active	0.118	0.536	129.675	0.0877727	0.324591	0.242818	0.0277727
180000	chr02	2620000	2800000	Active	0.111	0.478	391.03	0.0643889	0.176444	0.136778	0.0227222
180000	chr02	2800000	2980000	Active	0.089	0.3	204.977	0.0673333	0.212167	0.125222	0.0175556
120000	chr02	2980000	3100000	Active	0.117	0.583	98.895	0.0498333	0.0891667	0.0776667	0.0143333
220000	chr02	3100000	3320000	HDF	0.141	0.686	39.9257	0.133318	0.444136	0.414455	0.0348182
400000	chr02	3320000	3720000	Active	0.1	0.63	127.205	0.0613	0.16015	0.127175	0.02245
260000	chr02	3720000	3980000	Active	0.081	0.515	203.124	0.0939231	0.263769	0.217692	0.0301923
260000	chr02	3980000	4240000	Active	0.123	0.631	287.209	0.0724231	0.193577	0.156	0.0261154
320000	chr02	4240000	4560000	Active	0.113	0.478	148.893	0.0424062	0.0960625	0.0750312	0.0126875
300000	chr02	4560000	4860000	Active	0.117	0.583	296.749	0.0778667	0.275167	0.211933	0.0281667
200000	chr02	4860000	5060000	HDF	0.115	0.54	65.5812	0.12015	0.3218	0.3481	0.0444
220000	chr02	5060000	5280000	Active	0.091	0.414	95.8972	0.0522273	0.153818	0.133136	0.014
200000	chr02	5280000	5480000	Active	0.08	0.45	135.58	0.05565	0.12125	0.0872	0.01785
440000	chr02	5480000	5920000	Active	0.086	0.593	196.371	0.0761136	0.218955	0.177568	0.02575
120000	chr02	5920000	6040000	Active	0.108	0.425	257.593	0.0940833	0.259917	0.2035	0.03375
260000	chr02	6040000	6300000	Active	0.085	0.45	161.171	0.0845769	0.287269	0.208577	0.0271538
120000	chr02	6300000	6420000	Active	0.092	0.592	127.302	0.0919167	0.31975	0.271333	0.0296667
320000	chr02	6420000	6740000	HDF	0.091	0.55	58.787	0.121063	0.575531	0.388531	0.0450938
260000	chr02	6740000	7000000	HDF	0.081	0.785	90.7103	0.124615	0.278038	0.307846	0.0521923
180000	chr02	7000000	7180000	HDF	0.094	0.678	70.4061	0.146333	0.437222	0.409722	0.0514444
100000	chr02	7180000	7280000	HDF	0.08	0.56	143.141	0.1067	0.3846	0.2707	0.0381
300000	chr02	7280000	7580000	HDF	0.07	0.667	63.1711	0.136833	0.588	0.4226	0.0458333
300000	chr02	7580000	7880000	HDF	0.09	0.507	60.6481	0.136633	0.454733	0.384133	0.0415333
340000	chr02	7880000	8220000	Active	0.065	0.65	80.2125	0.102912	0.297794	0.270912	0.0320588
260000	chr02	8220000	8480000	Active	0.077	0.508	107.156	0.0900385	0.387923	0.292385	0.0261154
360000	chr02	8480000	8840000	HDF	0.069	0.6	192.79	0.0913611	0.370361	0.314861	0.0328333
360000	chr02	8840000	9200000	HDF	0.078	0.608	160.884	0.0955	0.368972	0.314806	0.0380833
240000	chr02	9200000	9440000	HDF	0.087	0.867	43.7406	0.137875	0.680042	0.486917	0.0497917
320000	chr02	9440000	9760000	HDF	0.053	0.744	20.2577	0.144156	0.621625	0.541875	0.05275
400000	chr02	9760000	10160000	HDF	0.06	0.675	120.564	0.113	0.46425	0.413125	0.038775
340000	chr02	10160000	10500000	HDF	0.062	0.685	63.071	0.173559	0.749912	0.614206	0.0578824
220000	chr02	10500000	10720000	HDF	0.041	0.586	86.874	0.112364	0.4715	0.468455	0.0374091
260000	chr02	10720000	10980000	HDF	0.077	0.796	4.74576	0.162615	0.669923	0.618692	0.0538462
200000	chr02	10980000	11180000	HDF	0.02	0.86	0.00187012	0.13045	0.68905	0.63605	0.04635
300000	chr02	11180000	11480000	HDF	0.01	0.89	0.00479516	0.118933	0.650567	0.656333	0.0449333
240000	chr02	11480000	11720000	HDF	0.046	0.779	34.1171	0.168708	0.727833	0.64175	0.0639167
380000	chr02	11720000	12100000	HDF	0.058	0.839	25.0338	0.140184	0.626632	0.559184	0.0472105
240000	chr02	12100000	12340000	HDF	0.05	0.917	0.154887	0.200458	0.797042	0.750167	0.0669583
720000	chr02	12340000	13060000	HDF	0.049	0.483	1.06514	0.274542	0.967778	0.876597	0.0844722
520000	chr02	13060000	13580000	HDF	0.029	0.552	0.511421	0.339481	0.77225	0.876481	0.0642115
640000	chr02	13580000	14220000	Inactive	0.014	0.234	0.00374893	0.442125	0.559547	0.843859	0.0654531
220000	chr02	14220000	14440000	HDF	0.064	0.545	160.724	0.209591	0.793273	0.770636	0.0789545
260000	chr02	14440000	14700000	HDF	0.054	0.6	0.0829896	0.216654	1.01212	0.879846	0.0806538
380000	chr02	14700000	15080000	HDF	0.045	0.779	8.6547	0.159079	0.804184	0.645053	0.0588947
380000	chr02	15080000	15460000	HDF	0.061	0.784	27.9089	0.189605	0.752158	0.675447	0.0665789
120000	chr02	15460000	15580000	HDF	0.033	0.683	38.451	0.123583	0.5495	0.522083	0.0478333
140000	chr02	15580000	15720000	HDF	0.093	0.507	10.1163	0.177357	0.797429	0.647357	0.0709286
200000	chr02	15720000	15920000	HDF	0.1	0.515	18.4329	0.21365	0.95575	0.6708	0.07745
200000	chr02	15920000	16120000	HDF	0.08	0.925	15.7714	0.1418	0.5978	0.5594	0.05145
940000	chr02	16120000	17060000	HDF	0.063	0.715	9.99088	0.179862	0.707894	0.667681	0.0613511
440000	chr02	17060000	17500000	HDF	0.057	0.689	0.439289	0.180841	0.757432	0.678159	0.0579773
340000	chr02	17500000	17840000	HDF	0.076	0.821	4.06051	0.15	0.725618	0.593618	0.0499412
240000	chr02	17840000	18080000	HDF	0.062	0.896	4.78297	0.12275	0.512833	0.439375	0.0405833
280000	chr02	18080000	18360000	HDF	0.068	1.093	3.35225	0.141286	0.648679	0.537143	0.0463929
360000	chr02	18360000	18720000	HDF	0.064	0.731	85.7276	0.145167	0.548472	0.521917	0.0489167
260000	chr02	18720000	18980000	HDF	0.081	0.65	174.538	0.125308	0.4445	0.389731	0.0415769
220000	chr02	18980000	19200000	HDF	0.045	0.382	4.21927	0.193682	0.607909	0.737273	0.0576818
320000	chr02	19200000	19520000	HDF	0.069	0.616	53.1217	0.123219	0.58225	0.396906	0.0405
220000	chr02	19520000	19740000	HDF	0.082	0.723	7.67017	0.141227	0.484727	0.499091	0.045
320000	chr02	19740000	20060000	HDF	0.075	0.741	108.513	0.111125	0.396062	0.335437	0.040375
460000	chr02	20060000	20520000	HDF	0.08	0.622	84.107	0.137413	0.520065	0.45063	0.0490217
340000	chr03	280000	620000	HDF	0.112	0.4	437.707	0.132088	0.446059	0.336912	0.0388529
120000	chr03	620000	740000	Active	0.142	0.392	389.469	0.0461667	0.0650833	0.0474167	0.0130833
300000	chr03	740000	1040000	HDF	0.16	0.547	124.219	0.100333	0.418667	0.305467	0.0326
320000	chr03	1040000	1360000	HDF	0.119	0.444	358.406	0.106344	0.476281	0.312969	0.0334062
440000	chr03	1360000	1800000	Active	0.134	0.47	403.846	0.0633636	0.143795	0.111136	0.0252045
300000	chr03	1800000	2100000	Active	0.127	0.397	227.901	0.0727333	0.196167	0.139067	0.0171
400000	chr03	2100000	2500000	Active	0.122	0.48	108.421	0.075075	0.2484	0.16635	0.0264
160000	chr03	2500000	2660000	Active	0.175	0.494	111.708	0.0845625	0.168125	0.180375	0.0260625
280000	chr03	2660000	2940000	Active	0.111	0.411	211.608	0.0688929	0.172321	0.115893	0.0213929
220000	chr03	2940000	3160000	Active	0.114	0.473	284.399	0.0606818	0.1865	0.114545	0.0177273
180000	chr03	3160000	3340000	Active	0.094	0.539	247.902	0.0598333	0.132556	0.0902778	0.0204444
440000	chr03	3340000	3780000	Active	0.1	0.505	473.11	0.0785	0.206386	0.165364	0.0269091
380000	chr03	3780000	4160000	Active	0.097	0.574	194.82	0.0764474	0.251421	0.210789	0.0203158
200000	chr03	4160000	4360000	Active	0.14	0.55	184.322	0.07195	0.16495	0.1702	0.02505
220000	chr03	4360000	4580000	HDF	0.095	0.677	40.257	0.116409	0.495682	0.331136	0.0418182
440000	chr03	4580000	5020000	Active	0.091	0.607	107.351	0.0827045	0.312886	0.2315	0.0261364
160000	chr03	5020000	5180000	Active	0.113	0.638	224.623	0.078375	0.194625	0.164813	0.034875
160000	chr03	5180000	5340000	Active	0.094	0.469	86.8025	0.081375	0.27775	0.192125	0.0230625
160000	chr03	5340000	5500000	Active	0.113	0.481	130.338	0.0706875	0.2025	0.172437	0.022125
200000	chr03	5500000	5700000	Active	0.11	0.535	354.043	0.06785	0.22505	0.195	0.0171
180000	chr03	5700000	5880000	Active	0.083	0.65	324.66	0.0775	0.235667	0.235667	0.0258333
180000	chr03	5880000	6060000	Active	0.122	0.578	148.578	0.100444	0.294389	0.264	0.0293889
300000	chr03	6060000	6360000	HDF	0.067	0.547	57.6261	0.130333	0.5028	0.472933	0.0386667
420000	chr03	6360000	6780000	Active	0.079	0.633	86.5643	0.101524	0.307643	0.29269	0.0355714
200000	chr03	6780000	6980000	Active	0.095	0.665	162.703	0.0953	0.2833	0.21575	0.0324
340000	chr03	6980000	7320000	HDF	0.079	0.606	52.9637	0.118824	0.558971	0.392235	0.0415294
220000	chr03	7320000	7540000	HDF	0.073	0.759	71.5729	0.101455	0.379455	0.3415	0.0321818
160000	chr03	7540000	7700000	HDF	0.113	0.956	56.7187	0.169687	0.781875	0.58375	0.0559375
340000	chr03	7700000	8040000	HDF	0.074	0.776	19.7472	0.125647	0.561441	0.470235	0.0405294
220000	chr03	8040000	8260000	HDF	0.1	0.682	119.972	0.140727	0.448727	0.441409	0.0444545
180000	chr03	8260000	8440000	HDF	0.111	0.489	39.28	0.167	0.690611	0.585778	0.0484444
220000	chr03	8440000	8660000	HDF	0.109	0.673	23.7619	0.129182	0.6035	0.514455	0.037
280000	chr03	8660000	8940000	HDF	0.093	0.818	11.6268	0.147857	0.595714	0.571464	0.0482143
340000	chr03	8940000	9280000	HDF	0.079	0.582	161.166	0.121029	0.485	0.380794	0.0400882
220000	chr03	9280000	9500000	HDF	0.068	0.436	83.9112	0.152318	0.524591	0.514182	0.0403182
200000	chr03	9500000	9700000	HDF	0.075	0.62	58.5583	0.12195	0.54455	0.42365	0.037
240000	chr03	9700000	9940000	HDF	0.062	0.812	124.677	0.137333	0.647125	0.596625	0.046625
140000	chr03	9940000	10080000	HDF	0.079	0.636	109.03	0.134214	0.567143	0.456286	0.0525714
600000	chr03	10080000	10680000	HDF	0.065	0.577	11.5461	0.20355	0.79145	0.806083	0.06765
140000	chr03	10680000	10820000	HDF	0.036	0.336	0.0353512	0.208214	0.453929	0.637286	0.0565714
240000	chr03	10820000	11060000	HDF	0.05	0.487	0.0544038	0.197417	0.72175	0.784167	0.0646667
640000	chr03	11060000	11700000	HDF	0.064	0.773	7.02978	0.169531	0.716984	0.623125	0.059625
440000	chr03	11700000	12140000	HDF	0.055	0.839	11.217	0.175795	0.736977	0.679273	0.0635909
380000	chr03	12140000	12520000	HDF	0.074	0.782	22.473	0.202289	0.699474	0.658316	0.0657105
320000	chr03	12520000	12840000	HDF	0.059	0.747	30.7533	0.195844	0.719	0.668375	0.0664375
320000	chr03	12840000	13160000	HDF	0.069	0.731	35.7885	0.161125	0.632406	0.582094	0.0533125
860000	chr03	13160000	14020000	HDF	0.04	0.806	30.3209	0.18914	0.713953	0.61036	0.0682209
440000	chr03	14020000	14460000	HDF	0.018	0.566	1.65816	0.304159	0.926364	0.873136	0.0764773
420000	chr03	14460000	14880000	HDF	0.052	0.652	0.1699	0.337952	0.812286	0.850643	0.0756905
300000	chr03	14880000	15180000	HDF	0.02	0.847	2.76933	0.179733	0.908933	0.777	0.0665
500000	chr03	15180000	15680000	HDF	0.066	0.694	1.73562	0.1475	0.70514	0.63422	0.04506
200000	chr03	15680000	15880000	HDF	0.08	0.84	0.029753	0.15055	0.71675	0.6361	0.05375
320000	chr03	15880000	16200000	HDF	0.044	0.778	0.086055	0.170563	0.81825	0.726875	0.0634375
1100000	chr03	16200000	17300000	HDF	0.033	0.811	2.70896	0.157027	0.709627	0.657291	0.0575545
260000	chr03	17300000	17560000	HDF	0.058	1.104	8.8415	0.164115	0.705423	0.6135	0.0614231
160000	chr03	17560000	17720000	HDF	0.05	0.994	26.5327	0.17075	0.774875	0.680125	0.0650625
140000	chr03	17720000	17860000	HDF	0.043	0.771	9.55199	0.1455	0.746786	0.610571	0.0548571
280000	chr03	17860000	18140000	HDF	0.05	0.832	33.3543	0.146321	0.566429	0.545107	0.058
160000	chr03	18140000	18300000	HDF	0.05	0.7	40.5836	0.169937	0.608812	0.61325	0.0571875
720000	chr03	18300000	19020000	HDF	0.067	0.704	5.06534	0.184528	0.828611	0.694514	0.05975
180000	chr03	19020000	19200000	HDF	0.067	0.711	0.757335	0.174167	1.08522	0.662333	0.0546111
580000	chr03	19200000	19780000	HDF	0.062	0.847	26.6265	0.164707	0.634724	0.646948	0.0531034
140000	chr03	19780000	19920000	HDF	0.079	0.814	46.838	0.215143	0.573643	0.642643	0.0599286
320000	chr03	19920000	20240000	HDF	0.084	0.938	7.78965	0.168187	0.663813	0.66875	0.0548125
300000	chr03	20240000	20540000	HDF	0.073	0.86	47.2381	0.140633	0.5608	0.482567	0.0453
380000	chr03	20540000	20920000	HDF	0.071	0.774	3.52373	0.167263	0.789579	0.667605	0.0583421
260000	chr03	20920000	21180000	HDF	0.062	0.665	127.864	0.114654	0.312192	0.309731	0.0331923
300000	chr03	21180000	21480000	HDF	0.05	0.813	6.15173	0.127267	0.5751	0.530933	0.0434
340000	chr03	21480000	21820000	HDF	0.071	0.735	36.1412	0.139206	0.548765	0.560588	0.0437941
220000	chr03	21820000	22040000	HDF	0.073	0.609	123.535	0.131273	0.513864	0.435545	0.0508636
240000	chr04	480000	720000	Active	0.121	0.279	430.341	0.063875	0.158458	0.110042	0.0153333
200000	chr04	720000	920000	Active	0.09	0.645	194.443	0.09795	0.25065	0.24445	0.02735
300000	chr04	920000	1220000	Active	0.137	0.43	389.413	0.0462667	0.0914667	0.0678	0.0120667
380000	chr04	1220000	1600000	Active	0.124	0.645	223.659	0.0778158	0.227368	0.181632	0.0294474
300000	chr04	1600000	1900000	Active	0.093	0.56	119.931	0.0829	0.1695	0.156067	0.0281333
220000	chr04	1900000	2120000	Active	0.095	0.568	301.979	0.0621818	0.151682	0.115273	0.0155
180000	chr04	2120000	2300000	Active	0.128	0.389	152.086	0.0456667	0.0862222	0.0635	0.0103889
420000	chr04	2300000	2720000	Active	0.117	0.39	174.672	0.0563333	0.13581	0.0925	0.0150952
460000	chr04	2720000	3180000	Active	0.124	0.493	110.064	0.0604348	0.161717	0.116739	0.0184783
440000	chr04	3180000	3620000	HDF	0.059	0.641	149.515	0.108409	0.371205	0.327136	0.0344091
400000	chr04	3620000	4020000	Active	0.107	0.455	238.247	0.0936	0.3208	0.211325	0.027475
160000	chr04	4020000	4180000	HDF	0.119	0.969	49.7947	0.140875	0.398938	0.382625	0.051625
300000	chr04	4180000	4480000	Active	0.077	0.63	109.926	0.0875333	0.2176	0.210467	0.0260333
160000	chr04	4480000	4640000	Active	0.094	0.575	243.701	0.0843125	0.217188	0.186938	0.0249375
220000	chr04	4640000	4860000	Active	0.118	0.5	154.719	0.0716818	0.225318	0.159227	0.0258182
280000	chr04	4860000	5140000	Active	0.089	0.596	284.354	0.082	0.319071	0.2345	0.0286786
100000	chr04	5140000	5240000	Active	0.06	0.59	103.517	0.0963	0.3134	0.2462	0.0295
400000	chr04	5240000	5640000	Active	0.08	0.56	118.04	0.088875	0.314075	0.233475	0.028975
180000	chr04	5640000	5820000	Active	0.083	0.55	93.5343	0.0705556	0.223667	0.2105	0.0230556
340000	chr04	5820000	6160000	Active	0.097	0.535	166.524	0.0929412	0.367265	0.2485	0.0318235
340000	chr04	6160000	6500000	HDF	0.068	0.679	37.1482	0.125059	0.565088	0.403706	0.0403824
380000	chr04	6500000	6880000	Active	0.079	0.582	188.19	0.0790789	0.215684	0.187947	0.0267368
140000	chr04	6880000	7020000	HDF	0.1	0.543	214.803	0.105571	0.339286	0.381571	0.0299286
660000	chr04	7020000	7680000	HDF	0.059	0.718	45.6161	0.135409	0.591152	0.484136	0.0519848
380000	chr04	7680000	8060000	HDF	0.071	0.795	1.53984	0.156947	0.774737	0.617211	0.0550526
480000	chr04	8060000	8540000	HDF	0.085	0.735	16.6431	0.146167	0.638104	0.541479	0.0475208
400000	chr04	8540000	8940000	HDF	0.043	0.732	66.3742	0.1208	0.48045	0.436875	0.0385
260000	chr04	8940000	9200000	HDF	0.069	0.792	11.1115	0.144423	0.631846	0.637192	0.0426154
720000	chr04	9200000	9920000	HDF	0.065	0.796	36.2849	0.136639	0.619306	0.545708	0.0471944
360000	chr04	9920000	10280000	HDF	0.058	0.75	0.416472	0.172444	0.7805	0.715444	0.0649167
280000	chr04	10280000	10560000	HDF	0.064	0.932	8.90913	0.168893	0.759107	0.640857	0.0575
320000	chr04	10560000	10880000	HDF	0.053	0.931	8.64197	0.122563	0.606875	0.539	0.0411562
220000	chr04	10880000	11100000	HDF	0.068	0.677	39.3476	0.168136	0.781364	0.684773	0.0625
280000	chr04	11100000	11380000	HDF	0.079	0.743	31.4591	0.189321	0.849	0.728107	0.0717143
200000	chr04	11380000	11580000	HDF	0.045	0.825	44.2064	0.17805	0.77105	0.71465	0.05985
540000	chr04	11580000	12120000	HDF	0.033	0.904	39.2576	0.148	0.713667	0.680963	0.0562222
2740000	chr04	12120000	14860000	Inactive	0.008	0.231	0.422042	0.538993	0.436934	0.838901	0.0628102
1220000	chr04	14860000	16080000	Inactive	0.01	0.216	0.0193152	0.530721	0.442754	0.825639	0.0571967
540000	chr04	16080000	16620000	HDF	0.041	0.846	19.8415	0.184444	0.870093	0.741444	0.0650926
300000	chr04	16620000	16920000	HDF	0.05	0.87	43.9501	0.1441	0.732967	0.621233	0.0538
260000	chr04	16920000	17180000	HDF	0.008	1.073	1.78859	0.126308	0.789423	0.736038	0.0577308
140000	chr04	17180000	17320000	HDF	0.036	0.914	61.6771	0.106286	0.494214	0.429071	0.0409286
220000	chr04	17320000	17540000	HDF	0.077	0.614	5.98328	0.157409	1.08277	0.697409	0.0547273
240000	chr04	17540000	17780000	HDF	0.071	0.621	25.3255	0.120292	0.632417	0.486167	0.0389167
100000	chr04	17780000	17880000	HDF	0.06	0.85	0.408052	0.2058	0.928	0.8118	0.0789
240000	chr04	17880000	18120000	HDF	0.037	0.575	43.7971	0.141292	0.643792	0.408583	0.0445417
300000	chr04	18120000	18420000	HDF	0.08	0.827	32.109	0.1499	0.6368	0.584233	0.0519
180000	chr04	18420000	18600000	HDF	0.05	0.944	39.1235	0.152111	0.520333	0.5115	0.051
440000	chr04	18600000	19040000	HDF	0.068	0.891	7.43475	0.176045	0.689159	0.6415	0.0574545
320000	chr04	19040000	19360000	HDF	0.072	0.766	43.3047	0.138563	0.749656	0.57425	0.0515625
380000	chr04	19360000	19740000	HDF	0.095	0.832	13.7217	0.149184	0.625526	0.511605	0.0501053
220000	chr04	19740000	19960000	HDF	0.118	0.591	31.3298	0.128455	0.613818	0.434955	0.0451818
200000	chr04	19960000	20160000	HDF	0.06	0.79	68.6486	0.14185	0.57435	0.5369	0.04865
160000	chr04	20160000	20320000	HDF	0.094	0.6	590.816	0.131938	0.548125	0.4115	0.051875
280000	chr04	20320000	20600000	HDF	0.114	0.779	40.7456	0.127571	0.540214	0.464893	0.0421429
180000	chr04	20600000	20780000	HDF	0.078	0.717	384.382	0.114722	0.360833	0.343611	0.0371111
220000	chr04	20780000	21000000	Active	0.086	0.5	222.613	0.083	0.2445	0.192	0.0265455
480000	chr04	21000000	21480000	HDF	0.108	0.481	142.145	0.105229	0.344854	0.281062	0.0376042
160000	chr04	21480000	21640000	HDF	0.094	0.469	168.157	0.14	0.563625	0.423063	0.0441875
300000	chr04	21640000	21940000	Active	0.1	0.74	1072.27	0.0816	0.246667	0.227833	0.0289
280000	chr04	21940000	22220000	Active	0.121	0.354	182.996	0.06325	0.190143	0.126357	0.0186071
220000	chr04	22220000	22440000	HDF	0.073	0.682	7.50719	0.141455	0.5495	0.476364	0.0440455
280000	chr04	22440000	22720000	HDF	0.107	0.45	140.987	0.116393	0.372214	0.313714	0.0373214
180000	chr04	22720000	22900000	Active	0.106	0.494	126.92	0.0926667	0.313944	0.250278	0.0317222
300000	chr04	22900000	23200000	HDF	0.087	0.53	189.526	0.1058	0.340067	0.2917	0.0371
200000	chr04	23200000	23400000	Active	0.105	0.595	344.331	0.06335	0.18265	0.1578	0.0201
300000	chr04	23400000	23700000	HDF	0.103	0.473	399.934	0.1357	0.534633	0.393	0.0432667
220000	chr04	23700000	23920000	Active	0.095	0.486	93.7419	0.0743182	0.236409	0.181727	0.0254545
300000	chr04	23920000	24220000	Active	0.093	0.627	185.5	0.0713	0.1812	0.173933	0.0260667
240000	chr04	24220000	24460000	HDF	0.104	0.5	133.641	0.106792	0.435917	0.320583	0.0410833
220000	chr04	24460000	24680000	HDF	0.127	0.491	14.2802	0.119318	0.531455	0.406273	0.0369091
180000	chr04	24680000	24860000	HDF	0.083	0.806	80.4128	0.134278	0.483056	0.381444	0.0541111
480000	chr04	24860000	25340000	Active	0.094	0.602	625.049	0.0822917	0.291646	0.215667	0.0283958
200000	chr04	25340000	25540000	HDF	0.075	0.975	0.427264	0.116	0.57795	0.4363	0.0372
180000	chr04	25540000	25720000	Active	0.078	0.889	336.874	0.0649444	0.240944	0.186056	0.0212222
280000	chr04	25720000	26000000	HDF	0.071	0.675	26.2057	0.135	0.620179	0.483643	0.0453571
220000	chr04	26000000	26220000	HDF	0.091	0.795	100.591	0.1225	0.439364	0.357273	0.0375455
200000	chr04	26220000	26420000	HDF	0.06	0.685	19.4417	0.087	0.41095	0.26495	0.03715
340000	chr04	26420000	26760000	HDF	0.076	0.65	44.2313	0.103794	0.420265	0.347735	0.036
440000	chr04	26760000	27200000	Active	0.084	0.611	168.59	0.0933636	0.339159	0.254045	0.0280909
520000	chr04	27200000	27720000	HDF	0.077	0.554	56.0772	0.128846	0.510231	0.373058	0.04925
260000	chr05	440000	700000	Active	0.123	0.515	378.601	0.0973462	0.387192	0.287885	0.0267692
580000	chr05	700000	1280000	Active	0.121	0.441	157.397	0.0776034	0.169586	0.145741	0.0282931
360000	chr05	1280000	1640000	Active	0.1	0.333	191.73	0.0647778	0.134389	0.113056	0.0193611
160000	chr05	1640000	1800000	HDF	0.113	0.362	31.7312	0.205437	0.655125	0.647875	0.0589375
300000	chr05	1800000	2100000	HDF	0.1	0.347	2.30707	0.241333	0.797967	0.759933	0.0652333
240000	chr05	2100000	2340000	HDF	0.121	0.662	52.0469	0.1765	0.760542	0.550292	0.0574583
520000	chr05	2340000	2860000	HDF	0.106	0.542	45.5508	0.165231	0.599904	0.452423	0.0590769
480000	chr05	2860000	3340000	Active	0.1	0.396	234.991	0.0520833	0.125854	0.0804792	0.0137708
200000	chr05	3340000	3540000	Active	0.125	0.325	674.866	0.07575	0.18845	0.14375	0.0243
120000	chr05	3540000	3660000	Active	0.133	0.375	217.821	0.0725833	0.216417	0.1625	0.0193333
300000	chr05	3660000	3960000	Active	0.1	0.423	109.472	0.0626333	0.215033	0.135833	0.0159667
140000	chr05	3960000	4100000	Active	0.107	0.336	337.923	0.0477143	0.0888571	0.0612143	0.0125714
660000	chr05	4100000	4760000	Active	0.1	0.461	300.573	0.0764091	0.246045	0.163242	0.0244545
280000	chr05	4760000	5040000	Active	0.107	0.496	209.837	0.049	0.133393	0.110571	0.0153571
260000	chr05	5040000	5300000	Active	0.092	0.408	194.61	0.0618846	0.215885	0.130692	0.0165385
240000	chr05	5300000	5540000	Active	0.067	0.621	502.587	0.0752917	0.168042	0.185333	0.028125
120000	chr05	5540000	5660000	Active	0.108	0.492	380.393	0.0725	0.204333	0.14125	0.02875
240000	chr05	5660000	5900000	Active	0.146	0.454	87.571	0.0650833	0.161958	0.133833	0.0225417
220000	chr05	5900000	6120000	Active	0.095	0.568	179.124	0.0530455	0.177182	0.118364	0.0162727
100000	chr05	6120000	6220000	HDF	0.11	0.57	163.839	0.1229	0.4964	0.3631	0.0426
320000	chr05	6220000	6540000	Active	0.084	0.888	119.747	0.087125	0.339438	0.2745	0.0305937
380000	chr05	6540000	6920000	Active	0.084	0.487	178.906	0.0644474	0.195868	0.142579	0.0175789
160000	chr05	6920000	7080000	Active	0.094	0.594	304.226	0.055375	0.151438	0.142813	0.0168125
740000	chr05	7080000	7820000	HDF	0.082	0.649	82.4491	0.110351	0.408851	0.34077	0.0381216
440000	chr05	7820000	8260000	HDF	0.064	0.873	12.022	0.131682	0.545705	0.476455	0.0476364
340000	chr05	8260000	8600000	HDF	0.097	0.594	171.795	0.124324	0.655382	0.408618	0.0443529
120000	chr05	8600000	8720000	Active	0.075	0.875	85.363	0.081	0.287667	0.284583	0.0254167
200000	chr05	8720000	8920000	HDF	0.045	0.73	78.8941	0.1012	0.4978	0.4195	0.02965
240000	chr05	8920000	9160000	Active	0.071	0.654	57.8062	0.109875	0.308625	0.33475	0.033625
360000	chr05	9160000	9520000	HDF	0.086	0.672	172.645	0.113639	0.451	0.452417	0.0355556
220000	chr05	9520000	9740000	HDF	0.091	0.423	124.63	0.129091	0.371136	0.382409	0.0380909
300000	chr05	9740000	10040000	HDF	0.063	0.727	6.99542	0.1467	0.6194	0.560733	0.0454333
520000	chr05	10040000	10560000	HDF	0.081	0.733	35.0998	0.143596	0.591577	0.531673	0.0450577
180000	chr05	10560000	10740000	HDF	0.067	0.789	32.1648	0.172056	0.794111	0.655556	0.0576667
360000	chr05	10740000	11100000	HDF	0.094	0.653	24.0909	0.190444	0.6775	0.537028	0.0758333
200000	chr05	11100000	11300000	HDF	0.055	0.725	9.62726	0.16275	0.80655	0.71395	0.052
300000	chr05	11300000	11600000	HDF	0.037	0.72	25.7368	0.112067	0.5353	0.474633	0.0336667
400000	chr05	11600000	12000000	HDF	0.055	0.917	37.1643	0.1467	0.611575	0.559325	0.050125
300000	chr05	12000000	12300000	HDF	0.06	0.743	38.1685	0.1431	0.541633	0.526233	0.0484333
180000	chr05	12300000	12480000	HDF	0.089	0.633	83.2899	0.169167	0.731	0.631278	0.0601111
220000	chr05	12480000	12700000	HDF	0.05	0.736	42.3481	0.159773	0.702136	0.6375	0.0529091
280000	chr05	12700000	12980000	HDF	0.082	0.768	25.3838	0.150679	0.6085	0.540321	0.0537857
2420000	chr05	12980000	15400000	Inactive	0.02	0.352	0.395686	0.452264	0.679479	0.884264	0.0710826
220000	chr05	15400000	15620000	HDF	0.059	0.659	18.114	0.205773	0.897045	0.763318	0.0721818
260000	chr05	15620000	15880000	HDF	0.054	0.9	27.4456	0.151808	0.6845	0.545192	0.0575385
120000	chr05	15880000	16000000	HDF	0.025	0.733	0.191679	0.196667	0.744667	0.856417	0.056
280000	chr05	16000000	16280000	HDF	0.064	0.893	45.6411	0.1515	0.663214	0.623857	0.0541429
340000	chr05	16280000	16620000	HDF	0.056	0.685	12.7077	0.167559	0.868029	0.665353	0.0566471
160000	chr05	16620000	16780000	HDF	0.044	0.844	110.674	0.159062	0.651312	0.578187	0.0628125
240000	chr05	16780000	17020000	HDF	0.054	0.8	56.8792	0.147083	0.619125	0.574333	0.0563333
500000	chr05	17020000	17520000	HDF	0.09	0.806	42.3452	0.14876	0.62408	0.54352	0.04766
180000	chr05	17520000	17700000	HDF	0.061	0.561	6.129	0.1755	0.820556	0.684056	0.0581111
220000	chr05	17700000	17920000	HDF	0.082	0.645	27.4522	0.171773	0.667273	0.510273	0.0684545
240000	chr05	17920000	18160000	HDF	0.087	0.508	50.3833	0.153583	0.593583	0.458667	0.0477917
320000	chr05	18160000	18480000	HDF	0.022	0.891	5.83275	0.169844	0.691031	0.69	0.0575
580000	chr05	18480000	19060000	HDF	0.074	0.497	66.1859	0.138534	0.526103	0.400707	0.0474655
500000	chr05	19060000	19560000	HDF	0.062	0.736	5.929	0.17698	0.78208	0.61376	0.06538
180000	chr05	19560000	19740000	HDF	0.078	0.583	33.566	0.169611	0.541056	0.526111	0.0566111
200000	chr05	19740000	19940000	HDF	0.065	0.83	8.71986	0.1165	0.5641	0.4539	0.03575
240000	chr05	19940000	20180000	HDF	0.096	0.654	60.986	0.130875	0.5045	0.426375	0.0389167
260000	chr05	20180000	20440000	HDF	0.069	0.862	1.11036	0.173269	0.650269	0.622077	0.052
220000	chr05	20440000	20660000	HDF	0.073	0.782	2.85956	0.1655	0.693955	0.660227	0.0498636
220000	chr05	20660000	20880000	HDF	0.055	0.782	30.7917	0.151773	0.582045	0.568227	0.0479091
400000	chr05	20880000	21280000	HDF	0.075	0.718	82.2154	0.15685	0.6699	0.55425	0.0523
300000	chr05	21280000	21580000	HDF	0.047	0.633	23.4499	0.1416	0.447433	0.473133	0.0465
260000	chr05	21580000	21840000	Active	0.092	0.604	173.896	0.0901154	0.352038	0.277462	0.0300769
360000	chr05	21840000	22200000	HDF	0.103	0.678	58.7232	0.111	0.52525	0.400972	0.0330556
480000	chr05	22200000	22680000	HDF	0.083	0.719	37.8872	0.138083	0.528687	0.4625	0.0445
380000	chr05	22680000	23060000	HDF	0.097	0.434	63.7936	0.128711	0.5455	0.377605	0.0403684
740000	chr05	23060000	23800000	HDF	0.105	0.93	58.7445	0.154635	0.571189	0.504432	0.0439054
180000	chr05	23800000	23980000	Active	0.083	0.578	129.631	0.0955556	0.297889	0.267333	0.0269444
260000	chr05	23980000	24240000	HDF	0.112	0.338	110.785	0.130308	0.534231	0.344077	0.0463462
300000	chr05	24240000	24540000	Active	0.11	0.573	140.736	0.0941333	0.2907	0.2046	0.0242667
200000	chr05	24540000	24740000	HDF	0.13	0.665	9.22718	0.12405	0.42295	0.38015	0.0366
380000	chr05	24740000	25120000	HDF	0.079	0.534	4.69883	0.106105	0.492579	0.310079	0.0297105
520000	chr05	25120000	25640000	Active	0.092	0.462	137.386	0.0963269	0.546596	0.257423	0.0267885
200000	chr05	25640000	25840000	Active	0.11	0.89	43.05	0.08965	0.3016	0.2985	0.02755
200000	chr05	25840000	26040000	Active	0.1	0.37	146.489	0.0666	0.20475	0.12175	0.0158
180000	chr05	26040000	26220000	HDF	0.122	0.856	2.72165	0.1905	0.633056	0.585833	0.0692222
160000	chr05	26220000	26380000	Active	0.106	0.369	339.751	0.0836875	0.252188	0.174375	0.031
280000	chr05	26380000	26660000	Active	0.125	0.721	165.715	0.0944286	0.35825	0.259429	0.03125
260000	chr05	26660000	26920000	HDF	0.138	0.288	203.362	0.107154	0.345731	0.282577	0.0344615
200000	chr06	320000	520000	Active	0.1	0.635	315.727	0.0791	0.378	0.2446	0.02365
140000	chr06	520000	660000	Active	0.079	0.271	239.456	0.0704286	0.188286	0.128286	0.0191429
360000	chr06	660000	1020000	Active	0.114	0.475	230.575	0.0734722	0.195167	0.163278	0.0216667
200000	chr06	1020000	1220000	Active	0.095	0.46	128.333	0.07795	0.2088	0.2458	0.027
360000	chr06	1220000	1580000	Active	0.075	0.553	83.5522	0.0877222	0.356361	0.229722	0.0251111
440000	chr06	1580000	2020000	Active	0.086	0.691	202.58	0.0852955	0.285182	0.232432	0.0250909
300000	chr06	2020000	2320000	Active	0.097	0.427	117.74	0.0662333	0.1804	0.1512	0.0216333
220000	chr06	2320000	2540000	Active	0.082	0.527	121.807	0.0826818	0.247318	0.218545	0.0210455
680000	chr06	2540000	3220000	Active	0.085	0.506	89.5867	0.0711912	0.221397	0.161779	0.0217059
820000	chr06	3220000	4040000	Active	0.085	0.502	330.068	0.0726829	0.213293	0.174854	0.0227561
200000	chr06	4040000	4240000	Active	0.085	0.595	92.7914	0.09425	0.33825	0.2286	0.0356
360000	chr06	4240000	4600000	Active	0.078	0.433	244.588	0.0941667	0.264444	0.240306	0.0335278
160000	chr06	4600000	4760000	Active	0.075	0.35	203.076	0.0563125	0.225375	0.1295	0.01725
260000	chr06	4760000	5020000	Active	0.135	0.462	123.93	0.0764231	0.154654	0.141423	0.0249231
320000	chr06	5020000	5340000	Active	0.097	0.469	231.564	0.077625	0.220719	0.192188	0.0272187
120000	chr06	5340000	5460000	Active	0.117	0.575	720.39	0.06925	0.19925	0.2045	0.021
180000	chr06	5460000	5640000	Active	0.106	0.65	348.108	0.0678333	0.129722	0.112111	0.0341111
240000	chr06	5640000	5880000	Active	0.125	0.483	116.774	0.087875	0.269625	0.228292	0.03025
240000	chr06	5880000	6120000	Active	0.125	0.333	931.072	0.0752917	0.163	0.145667	0.024375
400000	chr06	6120000	6520000	HDF	0.133	0.743	151.692	0.112425	0.411775	0.31115	0.037475
280000	chr06	6520000	6800000	Active	0.104	0.489	272.397	0.101179	0.315571	0.242821	0.0319643
500000	chr06	6800000	7300000	Active	0.116	0.638	326.142	0.07298	0.19156	0.17264	0.02576
340000	chr06	7300000	7640000	Active	0.106	0.432	214.71	0.0799412	0.174324	0.180794	0.0255
120000	chr06	7640000	7760000	Active	0.092	0.625	74.1759	0.05975	0.129917	0.139167	0.0201667
180000	chr06	7760000	7940000	Active	0.106	0.456	216.74	0.0979444	0.300556	0.229778	0.0322222
160000	chr06	7940000	8100000	HDF	0.119	0.675	86.5246	0.14475	0.630563	0.493812	0.0558125
180000	chr06	8100000	8280000	Active	0.117	0.456	113.684	0.0691667	0.219056	0.178167	0.0237222
380000	chr06	8280000	8660000	HDF	0.108	0.526	164.079	0.104237	0.350105	0.265711	0.0385263
140000	chr06	8660000	8800000	HDF	0.086	0.257	36.3209	0.176143	0.729286	0.557714	0.0588571
240000	chr06	8800000	9040000	HDF	0.117	0.383	236.825	0.106917	0.372167	0.29075	0.0374583
380000	chr06	9040000	9420000	HDF	0.074	0.566	65.094	0.127553	0.551368	0.439316	0.0437632
220000	chr06	9420000	9640000	HDF	0.032	0.359	0.0235145	0.231364	1.05673	0.876364	0.101818
940000	chr06	9640000	10580000	HDF	0.055	0.505	0.0394719	0.262777	1.01014	0.857585	0.0887766
360000	chr06	10580000	10940000	HDF	0.05	0.764	2.75938	0.200944	0.901889	0.757278	0.0591944
2240000	chr06	10940000	13180000	HDF	0.012	1.721	0.0199004	0.496513	0.494134	0.803165	0.0759866
220000	chr06	13180000	13400000	HDF	0.055	0.668	66.4658	0.130864	0.488909	0.43	0.0449091
300000	chr06	13400000	13700000	HDF	0.03	0.87	12.8459	0.17	0.703367	0.6821	0.0615
140000	chr06	13700000	13840000	HDF	0.057	0.75	4.89596	0.178286	0.732786	0.7125	0.062
580000	chr06	13840000	14420000	HDF	0.055	0.716	22.0088	0.154759	0.739069	0.62969	0.0565862
280000	chr06	14420000	14700000	HDF	0.036	0.596	11.7234	0.175821	0.752821	0.672321	0.0648214
340000	chr06	14700000	15040000	HDF	0.047	0.956	16.1763	0.139971	0.600882	0.5595	0.0531176
220000	chr06	15040000	15260000	HDF	0.077	0.605	42.9382	0.166455	0.670864	0.576273	0.0607273
260000	chr06	15260000	15520000	HDF	0.065	0.812	58.4481	0.120692	0.594885	0.4995	0.0482308
100000	chr06	15520000	15620000	HDF	0.1	0.6	20.8134	0.1404	0.5617	0.5097	0.0488
260000	chr06	15620000	15880000	HDF	0.054	0.815	99.1515	0.142923	0.583462	0.555	0.0504615
560000	chr06	15880000	16440000	HDF	0.068	0.777	28.4055	0.159571	0.741429	0.625536	0.0547143
280000	chr06	16440000	16720000	HDF	0.079	0.636	43.612	0.111929	0.529214	0.420821	0.0383214
420000	chr06	16720000	17140000	HDF	0.071	0.69	80.3031	0.12819	0.529833	0.433833	0.0470714
220000	chr06	17140000	17360000	HDF	0.059	0.827	139.939	0.1005	0.413182	0.377273	0.0356818
200000	chr06	17360000	17560000	HDF	0.105	0.755	72.924	0.1426	0.4559	0.435	0.04295
440000	chr06	17560000	18000000	HDF	0.075	0.773	104.944	0.124727	0.530659	0.476364	0.043
260000	chr06	18000000	18260000	HDF	0.058	0.554	32.6194	0.126077	0.506346	0.386808	0.0435385
160000	chr06	18260000	18420000	HDF	0.062	0.719	19.4679	0.128688	0.584688	0.548562	0.036875
160000	chr06	18420000	18580000	HDF	0.087	0.625	66.0325	0.101938	0.369625	0.323625	0.037375
540000	chr06	18580000	19120000	HDF	0.061	0.6	23.4654	0.153426	0.602278	0.605833	0.0523333
280000	chr06	19120000	19400000	HDF	0.057	0.532	3.89896	0.183321	0.427679	0.53425	0.0513571
360000	chr06	19400000	19760000	HDF	0.067	0.642	52.7075	0.115028	0.376694	0.340361	0.0396667
160000	chr06	19760000	19920000	Active	0.1	0.513	94.0539	0.0920625	0.3355	0.249062	0.031125
140000	chr06	19920000	20060000	HDF	0.093	0.75	303.298	0.111357	0.601857	0.412571	0.035
300000	chr06	20060000	20360000	Active	0.077	0.503	75.1794	0.0855	0.413267	0.2116	0.0233333
260000	chr06	20360000	20620000	HDF	0.081	0.831	69.0682	0.125462	0.484038	0.415731	0.0388462
120000	chr06	20620000	20740000	HDF	0.067	0.692	151.59	0.0905833	0.349667	0.322083	0.0338333
240000	chr06	20740000	20980000	HDF	0.067	0.85	224.473	0.0964167	0.273	0.256875	0.0364167
280000	chr06	20980000	21260000	HDF	0.096	0.675	50.6902	0.104071	0.346893	0.294393	0.0460714
180000	chr06	21260000	21440000	Active	0.094	0.572	182.479	0.0581667	0.139278	0.116889	0.0217778
200000	chr06	21440000	21640000	HDF	0.08	0.49	111.484	0.1007	0.39735	0.3215	0.03315
380000	chr06	21640000	22020000	Active	0.076	0.592	77.0226	0.0801579	0.211053	0.168974	0.0268158
180000	chr06	22020000	22200000	Active	0.072	0.561	191.135	0.0522778	0.163611	0.135389	0.0179444
180000	chr06	22200000	22380000	Active	0.106	0.706	56.8317	0.0678333	0.240333	0.187111	0.0257222
260000	chr06	22380000	22640000	HDF	0.073	0.488	87.8283	0.115462	0.414885	0.299077	0.0424615
220000	chr06	22640000	22860000	Active	0.095	0.8	53.9265	0.0807273	0.2685	0.223682	0.0241818
420000	chr06	22860000	23280000	HDF	0.06	0.821	67.3322	0.105143	0.4595	0.431452	0.0387619
120000	chr06	23280000	23400000	Active	0.083	0.65	137.107	0.0809167	0.267167	0.307583	0.0274167
120000	chr06	23400000	23520000	HDF	0.092	0.508	33.7203	0.163917	0.643167	0.539917	0.05325
220000	chr06	23520000	23740000	HDF	0.109	0.895	94.3184	0.132091	0.431364	0.436909	0.0453182
300000	chr06	23740000	24040000	HDF	0.103	0.49	217.76	0.113333	0.3911	0.3443	0.0379
280000	chr07	380000	660000	Active	0.118	0.479	340.215	0.102	0.249429	0.255429	0.0336786
420000	chr07	660000	1080000	Active	0.088	0.521	132.747	0.062619	0.166571	0.124214	0.0196905
220000	chr07	1080000	1300000	HDF	0.095	1.195	15.0858	0.105455	0.393909	0.315818	0.0350909
260000	chr07	1300000	1560000	Active	0.119	0.365	192.832	0.0551923	0.132308	0.0838846	0.0196538
360000	chr07	1560000	1920000	Active	0.083	0.514	188.615	0.0725	0.197972	0.156833	0.0237778
180000	chr07	1920000	2100000	Active	0.122	0.539	211.407	0.0837222	0.253944	0.1685	0.0255
260000	chr07	2100000	2360000	Active	0.131	0.342	422.722	0.059	0.157192	0.100154	0.0150769
280000	chr07	2360000	2640000	Active	0.118	0.371	185.506	0.05575	0.110393	0.0909286	0.0189643
720000	chr07	2640000	3360000	Active	0.101	0.551	228.284	0.0876944	0.213736	0.182764	0.0314722
180000	chr07	3360000	3540000	Active	0.128	0.344	490.444	0.0695556	0.165056	0.134333	0.0197222
180000	chr07	3540000	3720000	Active	0.133	0.494	260	0.0646667	0.180889	0.138833	0.0210556
180000	chr07	3720000	3900000	Active	0.15	0.478	398.73	0.0478889	0.103889	0.0902222	0.0175556
200000	chr07	3900000	4100000	Active	0.14	0.54	109.582	0.0696	0.16095	0.16735	0.02115
180000	chr07	4100000	4280000	HDF	0.122	0.539	88.861	0.101333	0.289333	0.261333	0.0399444
440000	chr07	4280000	4720000	Active	0.116	0.511	322.791	0.0732955	0.195591	0.154045	0.0244318
280000	chr07	4720000	5000000	Active	0.146	0.686	170.789	0.0603571	0.217536	0.150357	0.0201071
220000	chr07	5000000	5220000	HDF	0.136	0.532	271.53	0.114136	0.549091	0.316682	0.0366818
240000	chr07	5220000	5460000	Active	0.121	0.375	225.242	0.0340833	0.0591667	0.0374167	0.00966667
140000	chr07	5460000	5600000	HDF	0.136	0.25	159.444	0.149786	0.723929	0.483286	0.0465
1240000	chr07	5600000	6840000	HDF	0.057	0.649	29.1206	0.12525	0.485927	0.442468	0.036379
560000	chr07	6840000	7400000	Active	0.079	0.575	83.6655	0.0920357	0.317339	0.259214	0.0287143
400000	chr07	7400000	7800000	HDF	0.077	0.795	37.9672	0.1397	0.522	0.455325	0.044825
280000	chr07	7800000	8080000	Active	0.104	0.489	168.354	0.0923571	0.293786	0.223857	0.0296429
260000	chr07	8080000	8340000	HDF	0.054	0.815	46.2087	0.168346	0.615538	0.502923	0.0678077
220000	chr07	8340000	8560000	HDF	0.086	0.577	108.7	0.114818	0.574136	0.358682	0.04
200000	chr07	8560000	8760000	Active	0.09	0.545	130.588	0.0902	0.3159	0.2716	0.02845
280000	chr07	8760000	9040000	HDF	0.054	0.604	34.8909	0.1145	0.547643	0.477357	0.0412143
520000	chr07	9040000	9560000	HDF	0.029	0.769	11.8609	0.162846	0.690962	0.678365	0.0593846
580000	chr07	9560000	10140000	HDF	0.05	0.869	6.68405	0.151862	0.700414	0.615569	0.0526897
120000	chr07	10140000	10260000	HDF	0.092	0.658	30.8233	0.1465	0.553417	0.428333	0.0454167
420000	chr07	10260000	10680000	HDF	0.064	0.748	52.4598	0.16219	0.701476	0.6415	0.0574762
680000	chr07	10680000	11360000	HDF	0.06	0.678	2.03257	0.162132	0.750559	0.6395	0.0566471
200000	chr07	11360000	11560000	HDF	0.06	0.87	0.483367	0.12615	0.70785	0.5287	0.0436
200000	chr07	11560000	11760000	HDF	0.055	0.82	41.5183	0.1379	0.6724	0.593	0.04645
140000	chr07	11760000	11900000	HDF	0.029	0.621	22.3973	0.158714	0.808214	0.747286	0.061
220000	chr07	11900000	12120000	HDF	0.082	0.645	56.1509	0.125409	0.514273	0.439227	0.0474545
220000	chr07	12120000	12340000	HDF	0.073	0.564	27.9656	0.172091	0.758045	0.621909	0.0660455
440000	chr07	12340000	12780000	HDF	0.064	0.843	21.5812	0.181	0.581295	0.551477	0.0590682
160000	chr07	12780000	12940000	Inactive	0.019	0.163	0.0153088	0.542875	0.494063	0.846125	0.0581875
560000	chr07	12940000	13500000	HDF	0.02	0.638	0.0285379	0.314429	0.671232	0.806	0.0561964
340000	chr07	13500000	13840000	HDF	0.041	0.591	0.909031	0.297441	0.829441	0.829294	0.0703235
400000	chr07	13840000	14240000	HDF	0.053	0.885	28.6435	0.1528	0.674875	0.588725	0.05095
460000	chr07	14240000	14700000	HDF	0.08	0.663	2.91337	0.208587	1.01922	0.793326	0.0709565
380000	chr07	14700000	15080000	HDF	0.055	0.961	9.37171	0.173342	0.749342	0.664211	0.0598421
360000	chr07	15080000	15440000	HDF	0.047	0.606	12.6403	0.169444	0.737583	0.661139	0.0574167
360000	chr07	15440000	15800000	HDF	0.058	0.753	33.8096	0.186139	0.692194	0.6635	0.0661111
500000	chr07	15800000	16300000	HDF	0.064	0.928	11.6507	0.16846	0.69014	0.66082	0.0594
280000	chr07	16300000	16580000	HDF	0.068	0.521	47.3076	0.113679	0.49375	0.359321	0.0345
340000	chr07	16580000	16920000	HDF	0.076	0.812	12.3521	0.158647	0.740882	0.602441	0.0504706
460000	chr07	16920000	17380000	HDF	0.08	0.713	24.0634	0.161891	0.606087	0.554826	0.0516957
160000	chr07	17380000	17540000	HDF	0.081	0.944	47.4759	0.160438	0.622875	0.552562	0.0584375
500000	chr07	17540000	18040000	HDF	0.038	0.768	18.6976	0.14646	0.6136	0.54792	0.05126
120000	chr07	18040000	18160000	HDF	0.058	0.975	146.417	0.115	0.398	0.392917	0.03825
280000	chr07	18160000	18440000	HDF	0.068	0.821	107.679	0.154821	0.6545	0.610357	0.0515714
340000	chr07	18440000	18780000	HDF	0.053	0.829	21.7303	0.194618	0.672265	0.664235	0.0676765
320000	chr07	18780000	19100000	HDF	0.075	0.781	108.986	0.129688	0.504469	0.434	0.0425937
380000	chr07	19100000	19480000	HDF	0.068	0.621	37.4748	0.128737	0.5965	0.496789	0.0396842
620000	chr07	19480000	20100000	HDF	0.074	0.666	101.356	0.130274	0.5075	0.416048	0.0412903
540000	chr07	20100000	20640000	HDF	0.057	0.789	9.6093	0.147889	0.632	0.536019	0.0511481
220000	chr07	20640000	20860000	HDF	0.091	0.977	57.682	0.184273	0.710273	0.596955	0.0619091
180000	chr07	20860000	21040000	HDF	0.083	0.611	174.159	0.101667	0.389222	0.263611	0.0333889
320000	chr07	21040000	21360000	HDF	0.087	0.625	127.668	0.107125	0.422	0.302469	0.03325
180000	chr07	21360000	21540000	HDF	0.061	0.733	57.6655	0.144111	0.599278	0.451278	0.048
380000	chr07	21540000	21920000	HDF	0.089	0.526	109.182	0.127263	0.482079	0.355842	0.0430263
180000	chr07	21920000	22100000	Active	0.083	0.428	192.715	0.0752222	0.2535	0.197333	0.0189444
260000	chr07	22100000	22360000	Active	0.127	0.458	572.097	0.0780385	0.184923	0.157615	0.0287308
160000	chr07	22360000	22520000	Active	0.069	0.7	84.2587	0.08875	0.28475	0.249	0.0354375
260000	chr07	22520000	22780000	HDF	0.092	0.608	75.6913	0.119385	0.380577	0.328692	0.0403462
220000	chr07	22780000	23000000	Active	0.091	0.341	102.858	0.0779545	0.317045	0.197955	0.0193636
320000	chr07	23000000	23320000	Active	0.109	0.391	202.323	0.0667187	0.1985	0.17	0.0222812
140000	chr07	23320000	23460000	HDF	0.143	0.407	111.555	0.0887143	0.305071	0.230286	0.0334286
300000	chr07	23460000	23760000	HDF	0.08	0.593	137.335	0.0998667	0.380933	0.2941	0.0297333
160000	chr07	23760000	23920000	HDF	0.1	0.375	51.9172	0.151625	0.500437	0.449813	0.0496875
380000	chr07	23920000	24300000	Active	0.097	0.471	368.644	0.0603421	0.201842	0.146684	0.0205789
260000	chr07	24300000	24560000	Active	0.119	0.335	226.775	0.0566923	0.175577	0.103885	0.016
180000	chr07	24560000	24740000	Active	0.089	0.678	88.2153	0.0851111	0.247333	0.230778	0.0294444
280000	chr07	24740000	25020000	HDF	0.086	0.579	166.023	0.098	0.361143	0.27625	0.0381786
360000	chr07	25020000	25380000	Active	0.089	0.483	190.487	0.0803333	0.222917	0.189167	0.0255
220000	chr07	25380000	25600000	Active	0.082	0.477	93.2824	0.055	0.193	0.14245	0.02035
500000	chr07	25600000	26100000	Active	0.116	0.364	132.878	0.05518	0.12966	0.11104	0.01998
200000	chr07	26100000	26300000	Active	0.1	0.325	354.242	0.06705	0.1318	0.12925	0.02175
240000	chr07	26300000	26540000	Active	0.096	0.421	244.917	0.06575	0.187125	0.163917	0.02225
200000	chr07	26540000	26740000	HDF	0.09	0.585	34.8469	0.1018	0.3254	0.2987	0.03135
180000	chr07	26740000	26920000	Active	0.122	0.411	124.451	0.0681111	0.243278	0.179056	0.0280556
240000	chr07	26920000	27160000	Active	0.113	0.321	250.574	0.0925	0.194167	0.193917	0.0282083
220000	chr07	27160000	27380000	Active	0.118	0.591	31.1236	0.103136	0.283818	0.268955	0.0343636
280000	chr07	27380000	27660000	Active	0.129	0.461	303.773	0.0393929	0.0751071	0.0537857	0.0153929
240000	chr07	27660000	27900000	Active	0.075	0.55	43.7678	0.0862083	0.311542	0.246833	0.0292083
140000	chr07	27900000	28040000	Active	0.1	0.264	340.357	0.0423571	0.067	0.0494286	0.0117857
160000	chr07	28040000	28200000	Active	0.113	0.494	117.062	0.0935625	0.241687	0.17375	0.03075
480000	chr07	28200000	28680000	Active	0.092	0.388	161.909	0.0745417	0.180208	0.147687	0.02325
360000	chr07	28680000	29040000	Active	0.106	0.381	196.46	0.0714167	0.187917	0.145056	0.02
480000	chr07	29040000	29520000	HDF	0.096	0.673	83.0682	0.122792	0.511875	0.373646	0.0444375
240000	chr07	29520000	29760000	HDF	0.113	0.658	120.027	0.134292	0.442208	0.375667	0.043625
200000	chr07	29760000	29960000	HDF	0.05	0.915	61.8841	0.09835	0.4362	0.341	0.03505
220000	chr07	29960000	30180000	HDF	0.105	0.709	24.9424	0.115136	0.501409	0.360955	0.0428182
180000	chr07	30180000	30360000	HDF	0.089	0.7	53.3843	0.108444	0.455167	0.333111	0.0321111
140000	chr07	30360000	30500000	Active	0.057	0.529	175.042	0.0785	0.296429	0.211714	0.0242857
180000	chr07	30500000	30680000	HDF	0.072	0.75	37.9188	0.113778	0.409444	0.326333	0.0407778
200000	chr07	30680000	30880000	Active	0.06	0.815	47.3793	0.09115	0.3726	0.38135	0.0308
160000	chr07	30880000	31040000	HDF	0.081	0.55	69.9198	0.116937	0.508938	0.3355	0.039625
300000	chr07	31040000	31340000	Active	0.09	0.587	147.874	0.0814333	0.246167	0.208333	0.0249333
220000	chr08	260000	480000	Active	0.095	0.477	201.732	0.0601364	0.166773	0.168045	0.0192273
200000	chr08	480000	680000	HDF	0.035	0.755	2.23249	0.153	0.66205	0.70625	0.0558
180000	chr08	680000	860000	HDF	0.122	0.572	125.065	0.127056	0.490333	0.336833	0.0388889
180000	chr08	860000	1040000	Active	0.061	0.472	87.7016	0.0925	0.256833	0.223167	0.0271111
260000	chr08	1040000	1300000	HDF	0.073	0.604	99.8133	0.128308	0.528154	0.415462	0.0419231
220000	chr08	1300000	1520000	HDF	0.073	0.741	32.8194	0.119455	0.481545	0.407	0.0411818
240000	chr08	1520000	1760000	HDF	0.087	0.804	19.4157	0.15625	0.577958	0.502458	0.0533333
300000	chr08	1760000	2060000	HDF	0.06	0.68	64.6467	0.098	0.446467	0.353833	0.0331667
660000	chr08	2060000	2720000	HDF	0.074	0.727	66.3292	0.128939	0.541197	0.437803	0.041803
260000	chr08	2720000	2980000	HDF	0.054	0.765	11.9716	0.179346	0.709923	0.651538	0.0645769
380000	chr08	2980000	3360000	HDF	0.095	0.761	31.0138	0.182632	0.647342	0.541342	0.0599211
140000	chr08	3360000	3500000	HDF	0.064	0.771	61.1388	0.1245	0.417857	0.342929	0.0418571
140000	chr08	3500000	3640000	HDF	0.05	0.879	13.8163	0.188786	0.728214	0.600857	0.0585714
300000	chr08	3640000	3940000	HDF	0.08	0.747	32.9471	0.183533	0.615267	0.611433	0.0652
160000	chr08	3940000	4100000	HDF	0.056	0.569	59.0071	0.120438	0.49	0.364	0.0401875
100000	chr08	4100000	4200000	HDF	0.06	0.78	31.8229	0.1247	0.4925	0.4902	0.0433
280000	chr08	4200000	4480000	HDF	0.064	0.764	37.566	0.121964	0.408429	0.390071	0.04
280000	chr08	4480000	4760000	HDF	0.068	0.818	50.5769	0.185714	0.6885	0.658893	0.0705
440000	chr08	4760000	5200000	HDF	0.023	0.873	35.8299	0.142227	0.728045	0.662182	0.0590227
320000	chr08	5200000	5520000	HDF	0.031	0.859	37.3858	0.163594	0.733281	0.644906	0.064
240000	chr08	5520000	5760000	HDF	0.067	0.583	39.5257	0.150417	0.730333	0.618167	0.05425
300000	chr08	5760000	6060000	HDF	0.083	0.687	39.5471	0.144467	0.671367	0.593233	0.0544667
1800000	chr08	6060000	7860000	HDF	0.036	0.529	0.0544052	0.232967	1.02958	0.854017	0.0922222
160000	chr08	7860000	8020000	Inactive	0.006	0.194	0.00738726	0.431	0.702313	0.895813	0.0748125
220000	chr08	8020000	8240000	HDF	0.059	0.859	1.80866	0.187636	1.22309	0.896864	0.0598636
380000	chr08	8240000	8620000	HDF	0.034	0.518	0.0277043	0.229474	1.02821	0.870079	0.0943158
660000	chr08	8620000	9280000	HDF	0.038	0.533	0.0200715	0.226591	0.981939	0.854061	0.0919242
220000	chr08	9280000	9500000	HDF	0.027	0.495	0.0107063	0.222273	0.973864	0.872136	0.0956364
220000	chr08	9500000	9720000	HDF	0.077	0.85	124.621	0.160682	0.503	0.541	0.0536364
560000	chr08	9720000	10280000	HDF	0.079	0.727	77.6334	0.139357	0.535429	0.473839	0.0507679
400000	chr08	10280000	10680000	HDF	0.055	0.868	88.9232	0.133175	0.5468	0.4759	0.04995
360000	chr08	10680000	11040000	HDF	0.081	0.969	4.82467	0.162167	0.789528	0.607861	0.0590278
140000	chr08	11040000	11180000	HDF	0.057	1.15	37.719	0.0991429	0.397786	0.344643	0.0441429
300000	chr08	11180000	11480000	HDF	0.067	0.813	45.2024	0.154133	0.6688	0.590467	0.0534
260000	chr08	11480000	11740000	HDF	0.069	0.765	46.6652	0.127923	0.435346	0.442885	0.0441538
200000	chr08	11740000	11940000	HDF	0.07	0.685	96.6846	0.14095	0.6249	0.48005	0.0476
200000	chr08	11940000	12140000	Active	0.07	0.705	142.701	0.0883	0.3922	0.3243	0.02755
180000	chr08	12140000	12320000	HDF	0.072	0.778	42.8633	0.157278	0.530556	0.501444	0.0513889
320000	chr08	12320000	12640000	HDF	0.062	0.584	81.6511	0.1075	0.393156	0.371969	0.034125
180000	chr08	12640000	12820000	HDF	0.078	0.756	34.9917	0.100111	0.403167	0.388667	0.0399444
400000	chr08	12820000	13220000	Active	0.077	0.685	175.88	0.076425	0.209425	0.2249	0.026725
280000	chr08	13220000	13500000	Active	0.093	0.511	245.542	0.0901429	0.25675	0.213821	0.0286429
480000	chr08	13500000	13980000	Active	0.096	0.554	267.932	0.0907708	0.326521	0.233229	0.026375
200000	chr08	13980000	14180000	Active	0.11	0.485	152.208	0.08415	0.19705	0.19325	0.0239
240000	chr08	14180000	14420000	Active	0.087	0.588	344.295	0.0864167	0.223833	0.19675	0.033375
300000	chr08	14420000	14720000	Active	0.063	0.677	60.4708	0.101133	0.2381	0.260767	0.0344333
360000	chr08	14720000	15080000	HDF	0.108	0.464	113.273	0.11525	0.435111	0.364833	0.041
400000	chr08	15080000	15480000	Active	0.102	0.4	271.378	0.06075	0.178825	0.133025	0.01795
280000	chr08	15480000	15760000	Active	0.107	0.575	141.485	0.0656071	0.200893	0.166286	0.022
100000	chr08	15760000	15860000	Active	0.1	0.46	491.034	0.0554	0.0893	0.06	0.0198
220000	chr08	15860000	16080000	HDF	0.118	0.477	162.546	0.1175	0.345091	0.296273	0.0415455
260000	chr08	16080000	16340000	Active	0.115	0.435	92.5916	0.062	0.161962	0.1355	0.0179615
140000	chr08	16340000	16480000	Active	0.107	0.4	299.214	0.0372143	0.0654286	0.0533571	0.0102857
240000	chr08	16480000	16720000	Active	0.092	0.521	226.393	0.104	0.252	0.22775	0.0356667
280000	chr08	16720000	17000000	Active	0.114	0.564	277.053	0.0781071	0.228643	0.19075	0.0293214
180000	chr08	17000000	17180000	Active	0.111	0.256	127.814	0.0742778	0.272667	0.162	0.0206111
200000	chr08	17180000	17380000	Active	0.105	0.475	153.26	0.0634	0.20775	0.15535	0.0229
180000	chr08	17380000	17560000	Active	0.117	0.6	277.691	0.0495556	0.128389	0.102444	0.0190556
260000	chr08	17560000	17820000	Active	0.112	0.419	123.523	0.0893077	0.283769	0.231192	0.0299231
340000	chr08	17820000	18160000	Active	0.115	0.494	207.535	0.0676765	0.166176	0.144029	0.0278529
240000	chr08	18160000	18400000	Active	0.104	0.367	113.303	0.0566667	0.191125	0.131833	0.0162917
680000	chr08	18400000	19080000	Active	0.09	0.388	431.558	0.0636765	0.174588	0.140103	0.0229559
200000	chr08	19080000	19280000	Active	0.115	0.635	104.343	0.06965	0.19215	0.1774	0.0203
180000	chr08	19280000	19460000	Active	0.1	0.439	114.397	0.0551111	0.204	0.130889	0.0157222
480000	chr08	19460000	19940000	Active	0.131	0.367	260.659	0.0457083	0.110292	0.0769583	0.0158958
300000	chr08	19940000	20240000	Active	0.1	0.27	168.696	0.0762	0.2055	0.1697	0.0232
400000	chr08	20240000	20640000	Active	0.117	0.46	220.353	0.063825	0.16745	0.13235	0.020525
400000	chr08	20640000	21040000	Active	0.122	0.395	124.941	0.0644	0.205625	0.143475	0.019775
200000	chr08	21040000	21240000	Active	0.12	0.465	121.02	0.07215	0.2093	0.1618	0.02705
520000	chr08	21240000	21760000	Active	0.085	0.452	161.197	0.0667115	0.189231	0.135423	0.0201731
280000	chr08	21760000	22040000	Active	0.129	0.561	103.194	0.0891429	0.206893	0.206036	0.0369286
160000	chr08	22040000	22200000	Active	0.113	0.35	225.417	0.0509375	0.168	0.0900625	0.0155625
260000	chr08	22200000	22460000	Active	0.092	0.265	183.012	0.0751923	0.191577	0.148154	0.0248077
160000	chr08	22460000	22620000	Active	0.131	0.375	666.159	0.0526875	0.100875	0.0934375	0.0125
180000	chr08	22620000	22800000	Active	0.139	0.333	80.5548	0.0650556	0.213667	0.141667	0.0224444
220000	chr08	22800000	23020000	Active	0.1	0.659	137.389	0.0977273	0.182682	0.220045	0.0344545
200000	chr08	23020000	23220000	Active	0.11	0.405	269.872	0.06755	0.131	0.10415	0.0182
520000	chr08	23220000	23740000	Active	0.117	0.454	376.179	0.0634038	0.152712	0.121769	0.0233077
340000	chr08	23740000	24080000	Active	0.097	0.447	192.845	0.0525	0.0824706	0.0653235	0.0182059
300000	chr08	24080000	24380000	Active	0.087	0.45	178.519	0.092	0.299067	0.222033	0.0278333
160000	chr08	24380000	24540000	Active	0.094	0.319	148.235	0.0704375	0.174563	0.133937	0.020625
200000	chr09	480000	680000	Active	0.09	0.32	177.065	0.07895	0.2267	0.16755	0.0201
240000	chr09	680000	920000	HDF	0.092	0.454	154.62	0.113458	0.339542	0.308042	0.035625
140000	chr09	920000	1060000	HDF	0.15	0.636	25.4561	0.1485	0.825357	0.558571	0.0455714
520000	chr09	1060000	1580000	Active	0.112	0.371	245.058	0.073	0.182692	0.130635	0.0187115
180000	chr09	1580000	1760000	HDF	0.117	0.972	87.9729	0.139833	0.361556	0.356056	0.042
220000	chr09	1760000	1980000	Active	0.086	0.6	150.647	0.0646818	0.120773	0.11	0.0166364
140000	chr09	1980000	2120000	Active	0.121	0.557	220.563	0.0533571	0.0914286	0.0700714	0.0150714
220000	chr09	2120000	2340000	Active	0.109	0.455	262.307	0.0876364	0.283636	0.194545	0.0248636
220000	chr09	2340000	2560000	HDF	0.073	0.832	125.412	0.110136	0.401136	0.299045	0.0285
300000	chr09	2560000	2860000	HDF	0.07	1.203	125.131	0.1098	0.442633	0.373667	0.0294667
520000	chr09	2860000	3380000	Active	0.09	0.571	132.982	0.102942	0.321885	0.265846	0.0307885
440000	chr09	3380000	3820000	HDF	0.095	0.532	19.9866	0.147795	0.559614	0.455455	0.0455682
340000	chr09	3820000	4160000	Active	0.118	0.474	436.192	0.0804118	0.215088	0.164412	0.0273529
220000	chr09	4160000	4380000	Active	0.1	0.509	152.155	0.102455	0.299955	0.254773	0.0306818
240000	chr09	4380000	4620000	Active	0.079	0.513	111.993	0.076625	0.276292	0.233125	0.0185
600000	chr09	4620000	5220000	HDF	0.09	0.575	58.6926	0.11685	0.387033	0.342083	0.0339833
360000	chr09	5220000	5580000	HDF	0.069	0.986	3.66167	0.100556	0.449833	0.323083	0.0316667
280000	chr09	5580000	5860000	HDF	0.089	0.686	175.739	0.115393	0.327679	0.304036	0.0433929
180000	chr09	5860000	6040000	HDF	0.078	0.633	11.4063	0.126611	0.543778	0.447611	0.0400556
120000	chr09	6040000	6160000	Active	0.075	0.542	265.56	0.07375	0.22325	0.168917	0.0213333
260000	chr09	6160000	6420000	HDF	0.081	0.512	42.2099	0.119192	0.403	0.325038	0.0363462
320000	chr09	6420000	6740000	Active	0.1	0.866	48.7153	0.102563	0.365719	0.341094	0.0309375
400000	chr09	6740000	7140000	Active	0.083	0.703	215.99	0.079	0.254775	0.220625	0.025975
260000	chr09	7140000	7400000	HDF	0.05	0.715	30.9138	0.137615	0.493731	0.392231	0.0383846
300000	chr09	7400000	7700000	HDF	0.087	0.583	50.9564	0.149367	0.5691	0.501567	0.0522333
80000	chr09	7700000	7780000	HDF	0.037	0.812	134.691	0.0925	0.31075	0.28225	0.0325
200000	chr09	7780000	7980000	HDF	0.035	0.84	16.2699	0.13605	0.6949	0.64625	0.04395
420000	chr09	7980000	8400000	HDF	0.06	0.81	47.3537	0.188857	0.764571	0.693714	0.0640714
200000	chr09	8400000	8600000	HDF	0.065	0.48	187.484	0.11145	0.44705	0.3225	0.0311
200000	chr09	8600000	8800000	HDF	0.105	0.515	16.335	0.1908	0.9058	0.69175	0.06135
300000	chr09	8800000	9100000	HDF	0.04	0.91	44.7743	0.1371	0.589567	0.5217	0.0497
600000	chr09	9100000	9700000	HDF	0.078	0.828	23.3221	0.196317	0.718217	0.646533	0.0643333
340000	chr09	9700000	10040000	HDF	0.038	1.115	2.13253	0.132971	0.742412	0.614265	0.0503235
260000	chr09	10040000	10300000	HDF	0.065	0.896	15.5385	0.146	0.518654	0.539846	0.0483462
360000	chr09	10300000	10660000	HDF	0.075	0.833	11.8042	0.131417	0.517944	0.482278	0.0435
260000	chr09	10660000	10920000	HDF	0.065	0.646	9.26958	0.160885	0.639577	0.581923	0.0551538
260000	chr09	10920000	11180000	HDF	0.077	0.827	0.804657	0.200962	0.854115	0.721462	0.0672308
480000	chr09	11180000	11660000	HDF	0.071	0.775	11.4249	0.163542	0.720375	0.588437	0.056125
480000	chr09	11660000	12140000	HDF	0.073	0.938	0.456677	0.169958	0.834438	0.663312	0.0582083
220000	chr09	12140000	12360000	HDF	0.045	0.927	0.105016	0.187182	0.885455	0.727591	0.0635909
840000	chr09	12360000	13200000	HDF	0.052	1.061	1.22066	0.151738	0.688738	0.598762	0.0525952
380000	chr09	13200000	13580000	HDF	0.042	0.908	0.884584	0.196263	0.924026	0.749842	0.0698421
620000	chr09	13580000	14200000	HDF	0.048	0.815	0.00526349	0.201607	0.936164	0.760689	0.0681148
300000	chr09	14200000	14500000	HDF	0.057	0.97	0.0823208	0.175	0.7895	0.6783	0.0606667
240000	chr09	14500000	14740000	HDF	0.046	1.113	0.184739	0.138917	0.644917	0.580833	0.0475417
180000	chr09	14740000	14920000	HDF	0.039	0.878	3.82339	0.130444	0.675111	0.581056	0.0446667
120000	chr09	14920000	15040000	HDF	0.075	0.892	63.3065	0.0999167	0.448833	0.397417	0.03775
240000	chr09	15040000	15280000	HDF	0.046	0.817	43.0448	0.129125	0.530667	0.443167	0.04675
140000	chr09	15280000	15420000	HDF	0.05	0.8	21.5386	0.165786	0.527357	0.598571	0.0557143
720000	chr09	15420000	16140000	HDF	0.057	0.746	33.8531	0.143736	0.603972	0.541375	0.0531667
420000	chr09	16140000	16560000	HDF	0.067	0.564	7.44977	0.172024	0.879561	0.643619	0.0587143
120000	chr09	16560000	16680000	HDF	0.042	0.633	10.0442	0.135667	0.696	0.560333	0.04675
1180000	chr09	16680000	17860000	HDF	0.042	0.674	1.26232	0.263534	0.743627	0.755415	0.0619322
1520000	chr09	17860000	19380000	Inactive	0.014	0.252	0.000854514	0.4795	0.659914	0.855013	0.0812566
300000	chr09	19380000	19680000	HDF	0.05	0.75	0.0809198	0.225033	1.00843	0.848667	0.0791333
380000	chr09	19680000	20060000	HDF	0.047	0.882	2.10833	0.172974	0.926737	0.738105	0.0566579
180000	chr09	20060000	20240000	HDF	0.061	0.567	18.9644	0.131667	0.531	0.503167	0.0475556
320000	chr09	20240000	20560000	HDF	0.097	0.703	14.7788	0.181812	0.740375	0.5435	0.0709375
260000	chr09	20560000	20820000	HDF	0.035	1.038	4.71951	0.124269	0.616962	0.582962	0.0510385
360000	chr09	20820000	21180000	HDF	0.058	0.697	34.6947	0.164861	0.740833	0.612639	0.0634722
380000	chr09	21180000	21560000	HDF	0.068	0.676	22.2266	0.148868	0.655395	0.555658	0.0507105
200000	chr09	21560000	21760000	HDF	0.05	0.78	29.5196	0.13895	0.61245	0.5648	0.05415
440000	chr09	21760000	22200000	HDF	0.045	0.864	56.8743	0.13225	0.539409	0.498295	0.0464545
240000	chr09	22200000	22440000	HDF	0.05	1.021	5.98577	0.118417	0.631167	0.49225	0.048
360000	chr09	22440000	22800000	HDF	0.072	0.564	53.7636	0.133389	0.569194	0.476472	0.0426389
160000	chr09	22800000	22960000	HDF	0.062	0.969	128.096	0.11925	0.628	0.410625	0.0446875
280000	chr09	22960000	23240000	HDF	0.032	1.004	64.2974	0.127214	0.54125	0.509571	0.0439643
100000	chr09	23240000	23340000	Active	0.12	0.71	104.397	0.0727	0.1768	0.1367	0.0196
360000	chr09	23340000	23700000	HDF	0.075	0.725	6.61702	0.12225	0.597389	0.4985	0.0382778
140000	chr09	23700000	23840000	Active	0.121	0.85	139.78	0.0987143	0.422714	0.320214	0.0260714
220000	chr09	23840000	24060000	HDF	0.086	0.705	141.245	0.136273	0.491591	0.426818	0.0429545
300000	chr09	24060000	24360000	HDF	0.067	0.87	4.14563	0.129667	0.508067	0.471367	0.0401667
160000	chr09	24360000	24520000	HDF	0.094	0.719	24.1955	0.216375	0.77175	0.71875	0.063
240000	chr09	24520000	24760000	Active	0.075	0.513	75.6432	0.0979583	0.3565	0.269875	0.027125
260000	chr09	24760000	25020000	Active	0.108	0.65	116.227	0.100154	0.281538	0.270423	0.0283077
440000	chr09	25020000	25460000	HDF	0.061	0.748	26.8841	0.13725	0.642614	0.495432	0.0434545
360000	chr09	25460000	25820000	HDF	0.089	0.906	9.54463	0.125	0.633889	0.480528	0.0397778
260000	chr10	220000	480000	Active	0.127	0.412	861.045	0.0490769	0.1	0.101192	0.0105
360000	chr10	480000	840000	Active	0.094	0.533	291.566	0.0886667	0.363889	0.294222	0.0293889
400000	chr10	840000	1240000	Active	0.12	0.37	231.506	0.0669	0.203075	0.136	0.0206
200000	chr10	1240000	1440000	Active	0.085	0.625	727.895	0.0672	0.22395	0.20275	0.02115
320000	chr10	1440000	1760000	HDF	0.059	0.619	13.7969	0.166687	0.700187	0.627938	0.0505625
280000	chr10	1760000	2040000	Active	0.143	0.364	515.502	0.0663214	0.151286	0.12725	0.0206786
180000	chr10	2040000	2220000	Active	0.156	0.578	307.836	0.0942222	0.281722	0.261778	0.025
120000	chr10	2220000	2340000	Active	0.142	0.35	133.858	0.0890833	0.29875	0.207	0.02375
220000	chr10	2340000	2560000	HDF	0.118	0.914	273.47	0.0980909	0.296091	0.237182	0.0432273
240000	chr10	2560000	2800000	Active	0.129	0.533	248.052	0.0624583	0.187875	0.111083	0.0258333
300000	chr10	2800000	3100000	Active	0.113	0.32	376.529	0.0802333	0.2536	0.185033	0.0242667
260000	chr10	3100000	3360000	HDF	0.092	0.592	19.2635	0.132731	0.429962	0.373885	0.0467308
180000	chr10	3360000	3540000	Active	0.167	0.678	481.146	0.0851111	0.243389	0.202389	0.0268333
240000	chr10	3540000	3780000	HDF	0.071	0.654	10.2784	0.109417	0.470208	0.391667	0.0316667
180000	chr10	3780000	3960000	Active	0.089	0.55	120.574	0.0793889	0.307444	0.278389	0.0225556
160000	chr10	3960000	4120000	HDF	0.094	0.575	28.3796	0.094125	0.463313	0.26575	0.030125
380000	chr10	4120000	4500000	Active	0.084	0.416	110.988	0.0814474	0.273816	0.228211	0.0263158
420000	chr10	4500000	4920000	Active	0.093	0.512	152.571	0.0640238	0.167976	0.116714	0.0219286
220000	chr10	4920000	5140000	Active	0.077	0.75	35.4574	0.113	0.304591	0.349773	0.0385455
140000	chr10	5140000	5280000	Active	0.064	0.493	197.019	0.0620714	0.151214	0.143071	0.0233571
260000	chr10	5280000	5540000	Active	0.081	0.562	118.381	0.0911923	0.290462	0.2275	0.0298077
120000	chr10	5540000	5660000	Active	0.108	0.492	154.793	0.0596667	0.286667	0.134917	0.018
240000	chr10	5660000	5900000	Active	0.092	0.475	120.228	0.0770417	0.254	0.191208	0.0258333
200000	chr10	5900000	6100000	Active	0.1	0.455	466.443	0.0682	0.1212	0.1302	0.0187
380000	chr10	6100000	6480000	Active	0.126	0.55	199.133	0.0782105	0.232947	0.185289	0.0249474
240000	chr10	6480000	6720000	HDF	0.113	0.533	34.1085	0.113083	0.497583	0.371333	0.0328333
220000	chr10	6720000	6940000	HDF	0.064	0.918	35.9903	0.123909	0.422227	0.380045	0.0403636
200000	chr10	6940000	7140000	Active	0.13	0.415	132.567	0.0681	0.18205	0.1427	0.0277
160000	chr10	7140000	7300000	Active	0.1	0.513	152.462	0.0790625	0.254625	0.22225	0.0260625
220000	chr10	7300000	7520000	Active	0.082	0.645	197.823	0.0979091	0.248227	0.243727	0.0336364
340000	chr10	7520000	7860000	Active	0.088	0.506	89.6761	0.0656471	0.210176	0.143353	0.0252941
400000	chr10	7860000	8260000	HDF	0.075	0.63	50.9162	0.131875	0.525075	0.378	0.051075
320000	chr10	8260000	8580000	HDF	0.081	0.509	36.7498	0.120156	0.44325	0.3275	0.0363438
340000	chr10	8580000	8920000	HDF	0.079	0.7	9.68698	0.1095	0.409088	0.4225	0.0274706
280000	chr10	8920000	9200000	HDF	0.086	0.739	66.1917	0.130036	0.536929	0.422643	0.04475
400000	chr10	9200000	9600000	Active	0.09	0.573	1319.72	0.095825	0.3654	0.2737	0.031
200000	chr10	9600000	9800000	HDF	0.135	0.63	69.5611	0.10235	0.3833	0.34395	0.03225
240000	chr10	9800000	10040000	HDF	0.079	0.492	136.558	0.116708	0.433458	0.336375	0.0422083
340000	chr10	10040000	10380000	HDF	0.097	0.885	12.029	0.1225	0.486176	0.455412	0.0422353
100000	chr10	10380000	10480000	HDF	0.05	0.52	41.312	0.0985	0.4496	0.3635	0.0333
240000	chr10	10480000	10720000	HDF	0.067	0.604	17.3146	0.166625	0.6915	0.577167	0.0533333
140000	chr10	10720000	10860000	HDF	0.086	0.65	5.90422	0.189286	0.545286	0.594071	0.0567143
280000	chr10	10860000	11140000	HDF	0.079	0.654	204.159	0.0960714	0.3395	0.314786	0.0352857
140000	chr10	11140000	11280000	Active	0.079	0.521	286.09	0.0617857	0.188143	0.137857	0.0171429
140000	chr10	11280000	11420000	Active	0.086	0.721	121.527	0.0838571	0.303857	0.266571	0.023
180000	chr10	11420000	11600000	Active	0.078	0.639	64.7746	0.0836111	0.334111	0.2575	0.0260556
280000	chr10	11600000	11880000	HDF	0.089	0.814	69.5321	0.168679	0.484143	0.504393	0.0509286
180000	chr10	11880000	12060000	HDF	0.094	0.572	181.759	0.1495	0.406944	0.485222	0.0455556
320000	chr10	12060000	12380000	HDF	0.084	0.606	91.4496	0.148281	0.591313	0.404781	0.0590313
100000	chr10	12380000	12480000	HDF	0.05	0.78	33.007	0.1177	0.3719	0.4	0.039
420000	chr10	12480000	12900000	HDF	0.069	0.495	72.2934	0.127595	0.563952	0.437762	0.0440238
500000	chr10	12900000	13400000	HDF	0.044	0.868	12.3313	0.14068	0.65602	0.51748	0.04582
460000	chr10	13400000	13860000	HDF	0.07	0.957	5.25152	0.148457	0.699413	0.569674	0.0446957
320000	chr10	13860000	14180000	HDF	0.087	0.559	92.9514	0.12625	0.484812	0.401	0.038625
380000	chr10	14180000	14560000	HDF	0.082	0.958	8.94793	0.1015	0.420421	0.377184	0.0243421
200000	chr10	14560000	14760000	HDF	0.05	0.795	2.64107	0.1745	0.76915	0.66815	0.05685
280000	chr10	14760000	15040000	HDF	0.1	0.786	10.333	0.173929	0.828286	0.679321	0.0597857
180000	chr10	15040000	15220000	Active	0.078	0.778	42.0079	0.0869444	0.305167	0.296	0.0286111
240000	chr10	15220000	15460000	HDF	0.046	0.758	17.9519	0.121208	0.498417	0.4925	0.0390833
400000	chr10	15460000	15860000	HDF	0.072	0.902	14.149	0.18335	0.8347	0.673	0.060975
220000	chr10	15860000	16080000	HDF	0.045	0.809	32.1287	0.101273	0.387364	0.400136	0.0316818
180000	chr10	16080000	16260000	HDF	0.067	0.883	5.0328	0.132556	0.595167	0.594611	0.047
300000	chr10	16260000	16560000	HDF	0.06	0.71	47.1801	0.131033	0.601533	0.498833	0.0450667
660000	chr10	16560000	17220000	HDF	0.044	0.847	26.9705	0.134348	0.516	0.490667	0.048697
180000	chr10	17220000	17400000	HDF	0.039	0.794	0.0101919	0.150611	0.760556	0.582111	0.0511111
180000	chr10	17400000	17580000	HDF	0.061	0.739	114.018	0.156722	0.683778	0.636556	0.0518333
360000	chr10	17580000	17940000	HDF	0.061	0.994	7.78135	0.168583	0.763083	0.672639	0.0613333
440000	chr10	17940000	18380000	HDF	0.05	0.68	3.97098	0.188477	0.892045	0.7385	0.0691364
220000	chr10	18380000	18600000	HDF	0.041	0.682	25.0259	0.119455	0.552455	0.440682	0.0428182
320000	chr10	18600000	18920000	HDF	0.075	0.778	185.932	0.129969	0.650062	0.505	0.0474687
820000	chr10	18920000	19740000	HDF	0.057	0.8	7.70501	0.185817	0.886707	0.630415	0.068439
2300000	chr10	19740000	22040000	Inactive	0.016	0.171	0.95949	0.527511	0.655341	0.844581	0.0708821
320000	chr10	22040000	22360000	HDF	0.056	0.478	0.00250187	0.238156	0.917219	0.844281	0.0844063
360000	chr10	22360000	22720000	HDF	0.072	0.581	1.75767	0.183167	0.971	0.768306	0.0644722
560000	chr10	22720000	23280000	HDF	0.046	0.805	39.4985	0.127179	0.649196	0.578643	0.0477321
240000	chr10	23280000	23520000	HDF	0.037	0.904	5.76971	0.188875	0.87725	0.737333	0.0666667
340000	chr10	23520000	23860000	HDF	0.047	0.891	37.6753	0.1435	0.611618	0.582206	0.0534706
840000	chr10	23860000	24700000	HDF	0.049	0.924	40.9651	0.15594	0.763583	0.637857	0.060131
540000	chr10	24700000	25240000	HDF	0.072	0.839	22.4175	0.144815	0.628833	0.564148	0.0522222
180000	chr10	25240000	25420000	HDF	0.094	0.733	22.9513	0.144	0.451389	0.517611	0.0402778
620000	chr10	25420000	26040000	HDF	0.056	0.821	18.9219	0.149855	0.568984	0.560548	0.0523548
280000	chr10	26040000	26320000	HDF	0.079	0.65	4.28664	0.132607	0.765	0.4395	0.0447143
200000	chr10	26320000	26520000	HDF	0.05	0.71	16.4139	0.12335	0.87035	0.71135	0.04005
300000	chr10	26520000	26820000	HDF	0.077	0.503	33.6967	0.156367	0.5813	0.489867	0.0508
440000	chr10	26820000	27260000	HDF	0.061	0.616	40.0463	0.131477	0.632659	0.523591	0.0459318
480000	chr11	260000	740000	Active	0.115	0.342	169.778	0.0615208	0.116812	0.109125	0.0180625
200000	chr11	740000	940000	Active	0.15	0.32	659.807	0.0568	0.13505	0.10055	0.01445
220000	chr11	940000	1160000	Active	0.132	0.391	296.756	0.0440455	0.0898182	0.0816818	0.014
180000	chr11	1160000	1340000	HDF	0.122	0.433	45.2374	0.107389	0.327333	0.278167	0.0331111
240000	chr11	1340000	1580000	Active	0.117	0.483	233.023	0.0574167	0.075125	0.0611667	0.0185
220000	chr11	1580000	1800000	Active	0.118	0.368	219.612	0.0553636	0.164727	0.1055	0.0126364
320000	chr11	1800000	2120000	Active	0.144	0.447	177.236	0.056875	0.134656	0.085375	0.0178125
180000	chr11	2120000	2300000	HDF	0.133	0.533	240.008	0.100111	0.354778	0.235	0.0346667
660000	chr11	2300000	2960000	Active	0.114	0.441	254.995	0.0496364	0.115848	0.0790909	0.0161061
200000	chr11	2960000	3160000	Active	0.1	0.37	215.17	0.0537	0.1457	0.0929	0.0132
160000	chr11	3160000	3320000	Active	0.144	0.481	147.596	0.0451875	0.1175	0.0786875	0.0138125
180000	chr11	3320000	3500000	Active	0.078	0.578	127.475	0.0696111	0.156167	0.1515	0.0244444
180000	chr11	3500000	3680000	Active	0.111	0.489	198.804	0.0737222	0.2355	0.186278	0.0228333
680000	chr11	3680000	4360000	Active	0.099	0.488	179.196	0.0600882	0.152471	0.1205	0.0188971
220000	chr11	4360000	4580000	HDF	0.086	0.536	155.336	0.124864	0.5115	0.335682	0.0435909
260000	chr11	4580000	4840000	Active	0.112	0.542	101.731	0.0885	0.299808	0.247	0.0308846
460000	chr11	4840000	5300000	Active	0.072	0.583	104.623	0.081413	0.26863	0.209196	0.0282391
220000	chr11	5300000	5520000	HDF	0.091	0.386	46.6263	0.121364	0.495091	0.368909	0.0405455
240000	chr11	5520000	5760000	HDF	0.079	0.733	44.2764	0.137	0.538167	0.469292	0.0446667
160000	chr11	5760000	5920000	HDF	0.044	0.656	79.1322	0.1105	0.464125	0.334625	0.04475
220000	chr11	5920000	6140000	HDF	0.1	0.714	60.0657	0.139591	0.467545	0.390227	0.0432727
160000	chr11	6140000	6300000	Active	0.056	0.644	108.275	0.0858125	0.290375	0.259125	0.0265
440000	chr11	6300000	6740000	Active	0.093	0.598	236.326	0.0992045	0.268364	0.247386	0.0323409
340000	chr11	6740000	7080000	HDF	0.097	0.497	42.6115	0.142294	0.609412	0.445559	0.0525588
220000	chr11	7080000	7300000	Active	0.114	0.614	132.732	0.0953636	0.248591	0.245591	0.0328182
140000	chr11	7300000	7440000	HDF	0.064	0.643	177.724	0.132714	0.510929	0.487929	0.0433571
200000	chr11	7440000	7640000	HDF	0.105	0.615	64.6092	0.1297	0.54375	0.3853	0.04415
140000	chr11	7640000	7780000	Active	0.029	0.593	176.198	0.061	0.234286	0.222571	0.0202143
160000	chr11	7780000	7940000	HDF	0.087	0.494	110.378	0.10525	0.514188	0.348438	0.0395
320000	chr11	7940000	8260000	HDF	0.072	0.662	131.281	0.126906	0.563281	0.435563	0.0434688
200000	chr11	8260000	8460000	HDF	0.08	0.765	153.775	0.1261	0.47965	0.3899	0.0466
320000	chr11	8460000	8780000	HDF	0.044	0.772	24.4375	0.145781	0.459344	0.514969	0.05075
380000	chr11	8780000	9160000	HDF	0.063	0.774	47.6383	0.126789	0.597632	0.490342	0.0473684
180000	chr11	9160000	9340000	HDF	0.044	0.983	4.11963	0.172611	0.702667	0.6725	0.0577222
100000	chr11	9340000	9440000	Active	0.07	0.43	137.147	0.0719	0.2363	0.2007	0.0212
380000	chr11	9440000	9820000	HDF	0.061	0.779	10.4527	0.168289	0.584553	0.602316	0.0561579
140000	chr11	9820000	9960000	HDF	0.086	0.514	42.5112	0.154571	0.627857	0.513571	0.0572857
140000	chr11	9960000	10100000	HDF	0.093	0.793	35.6055	0.112286	0.480429	0.401	0.0382857
240000	chr11	10100000	10340000	HDF	0.042	1.021	267.544	0.135667	0.508542	0.497875	0.049875
220000	chr11	10340000	10560000	HDF	0.059	0.905	13.7325	0.127364	0.596227	0.559545	0.0403182
600000	chr11	10560000	11160000	HDF	0.055	0.788	6.37597	0.161667	0.583133	0.590117	0.0539833
260000	chr11	11160000	11420000	HDF	0.069	0.788	4.14846	0.230538	0.898538	0.795962	0.0729231
220000	chr11	11420000	11640000	HDF	0.064	0.891	68.1359	0.140773	0.624	0.519182	0.0509545
300000	chr11	11640000	11940000	HDF	0.027	0.833	30.4252	0.172767	0.786667	0.697033	0.0689333
440000	chr11	11940000	12380000	HDF	0.052	0.736	190.759	0.147068	0.559273	0.481068	0.0528409
220000	chr11	12380000	12600000	HDF	0.036	0.691	3.14074	0.238864	0.869227	0.817591	0.0936818
400000	chr11	12600000	13000000	HDF	0.035	0.635	3.65861	0.22205	0.850825	0.8364	0.08145
580000	chr11	13000000	13580000	HDF	0.059	0.722	10.7097	0.185328	0.730138	0.560397	0.0669138
160000	chr11	13580000	13740000	HDF	0.113	0.588	74.2327	0.160312	0.886687	0.617188	0.0518125
520000	chr11	13740000	14260000	HDF	0.05	0.606	0.845227	0.30186	0.75762	0.82662	0.079
1200000	chr11	14260000	15460000	Inactive	0.027	0.149	13.0246	0.494317	0.565392	0.79755	0.071
180000	chr11	15460000	15640000	HDF	0.094	0.672	17.4579	0.207778	0.662333	0.610389	0.0740556
100000	chr11	15640000	15740000	HDF	0.06	0.81	41.9394	0.1909	0.6905	0.686	0.0658
220000	chr11	15740000	15960000	HDF	0.027	0.541	0.0248328	0.204818	0.902045	0.699455	0.0716364
220000	chr11	15960000	16180000	HDF	0.018	0.718	2.8454	0.160091	0.779682	0.7445	0.0588182
240000	chr11	16180000	16420000	HDF	0.071	0.662	24.8799	0.136	0.701958	0.585583	0.046
200000	chr11	16420000	16620000	HDF	0.135	0.515	51.7158	0.1421	0.5385	0.48115	0.0474
280000	chr11	16620000	16900000	HDF	0.046	0.746	5.65574	0.148321	0.664321	0.531714	0.0497857
480000	chr11	16900000	17380000	HDF	0.054	0.929	25.3563	0.113958	0.495437	0.4295	0.036375
260000	chr11	17380000	17640000	HDF	0.073	0.65	103.768	0.121038	0.501769	0.371962	0.0465
180000	chr11	17640000	17820000	HDF	0.044	0.872	32.0707	0.100167	0.410556	0.419778	0.0321111
200000	chr11	17820000	18020000	Active	0.055	0.66	32.2413	0.0869	0.3484	0.25365	0.02775
280000	chr11	18020000	18300000	HDF	0.1	0.736	53.7233	0.181036	0.65225	0.622393	0.05775
640000	chr11	18300000	18940000	HDF	0.067	0.573	45.0015	0.140063	0.482469	0.437734	0.0449531
280000	chr11	18940000	19220000	Active	0.079	0.721	124.562	0.0897143	0.344429	0.278643	0.0276071
240000	chr11	19220000	19460000	Active	0.096	0.625	79.6389	0.0916667	0.343792	0.308083	0.029
320000	chr11	19460000	19780000	HDF	0.091	0.697	57.2992	0.105	0.403469	0.368031	0.0368125
420000	chr11	19780000	20200000	HDF	0.088	0.802	86.2525	0.118405	0.540286	0.382167	0.0439762
240000	chr12	500000	740000	Active	0.1	0.688	94.0224	0.0750833	0.282917	0.239958	0.0282083
360000	chr12	740000	1100000	HDF	0.067	0.631	161.058	0.126167	0.50825	0.370778	0.0445
260000	chr12	1100000	1360000	HDF	0.088	0.538	65.9178	0.1235	0.471115	0.336846	0.0466538
220000	chr12	1360000	1580000	Active	0.077	0.609	88.3064	0.0919091	0.396409	0.326636	0.0307727
360000	chr12	1580000	1940000	Active	0.097	0.672	472.534	0.0794722	0.288667	0.218028	0.0224444
140000	chr12	1940000	2080000	Active	0.1	0.55	843.434	0.0697857	0.223357	0.162643	0.0224286
200000	chr12	2080000	2280000	HDF	0.11	0.715	26.1431	0.153	0.51465	0.4205	0.0554
160000	chr12	2280000	2440000	Active	0.125	0.75	345.816	0.061	0.172563	0.136375	0.019375
160000	chr12	2440000	2600000	Active	0.062	1.144	13.6762	0.07175	0.28725	0.246438	0.0171875
300000	chr12	2600000	2900000	HDF	0.097	0.65	129.333	0.110933	0.360167	0.3496	0.0334667
140000	chr12	2900000	3040000	Active	0.1	0.593	105.365	0.0466429	0.141857	0.107143	0.0107143
420000	chr12	3040000	3460000	Active	0.09	0.702	167.634	0.0677143	0.1875	0.165714	0.019
260000	chr12	3460000	3720000	HDF	0.131	0.912	17.8404	0.113731	0.423615	0.381731	0.0345
160000	chr12	3720000	3880000	HDF	0.106	0.606	103.801	0.126562	0.38375	0.302438	0.042875
400000	chr12	3880000	4280000	Active	0.098	0.54	185.064	0.098725	0.2961	0.2364	0.02885
320000	chr12	4280000	4600000	HDF	0.113	0.622	44.0898	0.153656	0.616688	0.452031	0.0555625
160000	chr12	4600000	4760000	Active	0.106	0.5	279.174	0.07	0.176	0.146375	0.02275
440000	chr12	4760000	5200000	HDF	0.091	0.502	96.3622	0.116682	0.322773	0.32725	0.035
180000	chr12	5200000	5380000	Active	0.117	0.722	38.9352	0.0986111	0.366667	0.319778	0.0277222
260000	chr12	5380000	5640000	Active	0.1	0.523	92.4674	0.0718077	0.208	0.161654	0.0237692
360000	chr12	5640000	6000000	HDF	0.069	0.767	37.4394	0.108972	0.534306	0.358083	0.0326389
600000	chr12	6000000	6600000	Active	0.1	0.57	159.897	0.0998833	0.253367	0.231833	0.0307167
280000	chr12	6600000	6880000	Active	0.1	0.571	113.462	0.0881429	0.281214	0.261036	0.0318929
240000	chr12	6880000	7120000	HDF	0.092	0.517	166.616	0.121667	0.357042	0.3585	0.04325
200000	chr12	7120000	7320000	Active	0.11	0.53	136.837	0.0817	0.2221	0.1883	0.02865
440000	chr12	7320000	7760000	HDF	0.107	0.545	53.3149	0.113568	0.362136	0.334636	0.03575
280000	chr12	7760000	8040000	HDF	0.129	0.7	61.0544	0.16275	0.790536	0.529929	0.0548571
360000	chr12	8040000	8400000	HDF	0.086	0.65	61.4818	0.12475	0.416944	0.411444	0.0461944
220000	chr12	8400000	8620000	HDF	0.132	0.795	68.6806	0.133864	0.511045	0.397545	0.0467727
200000	chr12	8620000	8820000	HDF	0.115	0.425	116.837	0.1052	0.32975	0.3202	0.0346
220000	chr12	8820000	9040000	Active	0.132	0.382	911.897	0.0750909	0.326	0.171773	0.0229545
320000	chr12	9040000	9360000	HDF	0.116	0.631	158.877	0.132906	0.495437	0.393625	0.0455313
360000	chr12	9360000	9720000	HDF	0.128	0.389	170.797	0.104833	0.28725	0.2725	0.03825
1220000	chr12	9720000	10940000	HDF	0.039	0.552	0.741905	0.242189	0.947721	0.846746	0.088877
1140000	chr12	10940000	12080000	Inactive	0.018	0.309	1.76131	0.458398	0.601743	0.860929	0.0702655
360000	chr12	12080000	12440000	HDF	0.053	0.861	14.7389	0.162222	0.770722	0.666333	0.06075
320000	chr12	12440000	12760000	HDF	0.047	0.725	16.7719	0.155594	0.918656	0.641563	0.058375
160000	chr12	12760000	12920000	HDF	0.05	0.656	27.2561	0.161375	0.66625	0.5965	0.0551875
240000	chr12	12920000	13160000	HDF	0.083	0.688	29.2477	0.161125	0.68	0.539958	0.0622083
140000	chr12	13160000	13300000	HDF	0.057	0.557	119.34	0.1125	0.730643	0.474929	0.0430714
800000	chr12	13300000	14100000	HDF	0.055	1.083	4.12043	0.152863	0.762463	0.673687	0.0556125
160000	chr12	14100000	14260000	HDF	0.05	0.856	105.788	0.107938	0.600688	0.49825	0.0394375
360000	chr12	14260000	14620000	HDF	0.053	0.789	1.66244	0.181056	0.864917	0.720444	0.0674722
180000	chr12	14620000	14800000	HDF	0.056	1.033	0.664311	0.130056	0.769056	0.551389	0.0518333
420000	chr12	14800000	15220000	HDF	0.069	0.838	3.45931	0.17219	0.741357	0.625738	0.0598571
1200000	chr12	15220000	16420000	HDF	0.065	0.824	46.2165	0.159575	0.748425	0.623692	0.0606917
220000	chr12	16420000	16640000	HDF	0.077	0.818	0.309405	0.173136	0.754455	0.682864	0.0617273
220000	chr12	16640000	16860000	HDF	0.095	0.573	26.6232	0.140545	0.600682	0.502818	0.0498182
240000	chr12	16860000	17100000	HDF	0.067	0.729	14.3193	0.123333	0.543333	0.520792	0.0390833
240000	chr12	17100000	17340000	HDF	0.083	0.746	36.8298	0.141458	0.604958	0.483458	0.046
320000	chr12	17340000	17660000	HDF	0.044	0.775	5.13782	0.161844	0.5495	0.576313	0.0522188
200000	chr12	17660000	17860000	HDF	0.045	0.72	69.6745	0.1323	0.4762	0.4964	0.04965
200000	chr12	17860000	18060000	HDF	0.04	0.61	26.5492	0.09655	0.4589	0.43795	0.03085
900000	chr12	18060000	18960000	HDF	0.066	0.947	24.157	0.174311	0.557589	0.599389	0.0567222
460000	chr12	18960000	19420000	HDF	0.054	0.722	10.1938	0.173348	0.668413	0.616391	0.0586957
480000	chr12	19420000	19900000	HDF	0.075	0.64	59.7691	0.115583	0.489063	0.366896	0.0381875
140000	chr12	19900000	20040000	Active	0.114	0.821	53.4049	0.0800714	0.337857	0.282143	0.023
200000	chr12	20040000	20240000	HDF	0.085	0.735	55.8737	0.1245	0.4969	0.4232	0.03905
140000	chr12	20240000	20380000	HDF	0.079	0.679	4.45352	0.160214	0.671857	0.624071	0.0528571
180000	chr12	20380000	20560000	HDF	0.067	0.661	124.46	0.0988333	0.390167	0.315833	0.0309444
420000	chr12	20560000	20980000	HDF	0.062	0.869	17.3617	0.146462	0.620205	0.513795	0.0475128
580000	chr12	20980000	21560000	HDF	0.064	0.533	39.7167	0.137552	0.58569	0.451638	0.043431
280000	chr12	21560000	21840000	HDF	0.071	0.796	93.8321	0.117643	0.499143	0.39475	0.0347143
380000	chr12	21840000	22220000	HDF	0.089	0.629	105.691	0.1475	0.568368	0.471526	0.0495789
260000	chr12	22220000	22480000	HDF	0.092	0.981	12.1634	0.130654	0.536346	0.416308	0.0395769
160000	chr12	22480000	22640000	Active	0.069	0.706	83.8298	0.0690625	0.230875	0.184062	0.0209375
140000	chr12	22640000	22780000	HDF	0.071	0.664	23.4295	0.169857	0.688214	0.547143	0.0567143
160000	chr12	22780000	22940000	HDF	0.113	0.581	39.2805	0.197563	0.650625	0.522188	0.0769375
200000	chr12	22940000	23140000	Active	0.075	0.5	62.2575	0.0904	0.30545	0.28385	0.02365
200000	chr12	23140000	23340000	HDF	0.08	0.76	61.9672	0.1435	0.5334	0.58335	0.04535
200000	chr12	23340000	23540000	Active	0.08	0.545	176.549	0.07045	0.19325	0.1427	0.0147
480000	chr12	23540000	24020000	HDF	0.031	0.971	21.3538	0.137708	0.636667	0.504104	0.0461875
620000	chr12	24020000	24640000	HDF	0.047	0.976	17.044	0.132726	0.576903	0.479597	0.0430645
240000	chr12	24640000	24880000	HDF	0.083	0.771	47.6759	0.136458	0.477125	0.39775	0.0410417
160000	chr12	24880000	25040000	Active	0.062	1	11.2122	0.0808125	0.3285	0.275	0.022875
220000	chr12	25040000	25260000	Active	0.073	0.518	72.3096	0.0951818	0.298318	0.203409	0.0248636
220000	chr12	25260000	25480000	HDF	0.073	0.455	98.773	0.112091	0.404364	0.326955	0.0337273
180000	chr12	25480000	25660000	Active	0.083	0.522	308.277	0.0790556	0.304167	0.221167	0.0221667
160000	chr13	340000	500000	Active	0.106	0.444	203.463	0.0526875	0.1545	0.12825	0.0155625
280000	chr13	500000	780000	Active	0.125	0.386	235.568	0.0495	0.109821	0.0927143	0.0125
200000	chr13	780000	980000	Active	0.15	0.275	136.125	0.0832	0.2158	0.1936	0.02815
320000	chr13	980000	1300000	Active	0.134	0.491	166.09	0.064125	0.140344	0.120688	0.0212188
120000	chr13	1300000	1420000	Active	0.142	0.325	257.888	0.0618333	0.169417	0.120333	0.0205833
180000	chr13	1420000	1600000	HDF	0.139	0.533	192.889	0.111944	0.363222	0.306833	0.0353333
220000	chr13	1600000	1820000	Active	0.123	0.427	192.377	0.0472727	0.141909	0.101273	0.00786364
340000	chr13	1820000	2160000	Active	0.082	0.421	172.102	0.0756471	0.209441	0.158	0.0217647
320000	chr13	2160000	2480000	Active	0.122	0.75	224.119	0.0681875	0.224406	0.162906	0.0211875
340000	chr13	2480000	2820000	Active	0.1	0.485	189.637	0.0766471	0.192118	0.162412	0.0232353
320000	chr13	2820000	3140000	Active	0.094	0.641	219.565	0.0597813	0.158469	0.144625	0.0185937
180000	chr13	3140000	3320000	HDF	0.122	0.406	83.8643	0.0912778	0.310611	0.216722	0.0308333
520000	chr13	3320000	3840000	Active	0.117	0.531	182.946	0.0682692	0.172096	0.159	0.0197115
220000	chr13	3840000	4060000	HDF	0.064	0.818	252.027	0.106727	0.324	0.276818	0.0347273
820000	chr13	4060000	4880000	Active	0.084	0.599	169.328	0.0762927	0.213976	0.188537	0.0284512
240000	chr13	4880000	5120000	HDF	0.083	0.742	31.7871	0.102167	0.455167	0.37325	0.0321667
320000	chr13	5120000	5440000	Active	0.078	0.609	211.21	0.109687	0.333531	0.282219	0.0314062
160000	chr13	5440000	5600000	Active	0.087	0.513	1285.7	0.0909375	0.343813	0.272125	0.0306875
280000	chr13	5600000	5880000	Active	0.079	0.521	133.797	0.0961071	0.315143	0.246857	0.0287857
360000	chr13	5880000	6240000	Active	0.061	0.603	83.833	0.0840278	0.263056	0.22225	0.0262222
200000	chr13	6240000	6440000	HDF	0.035	0.8	29.8265	0.109	0.58885	0.5612	0.0387
160000	chr13	6440000	6600000	HDF	0.094	0.438	127.995	0.122688	0.510875	0.356375	0.0395625
260000	chr13	6600000	6860000	HDF	0.085	0.727	51.1168	0.114808	0.564231	0.368038	0.0431154
280000	chr13	6860000	7140000	Active	0.096	0.575	242.236	0.0979643	0.308	0.262071	0.0340357
160000	chr13	7140000	7300000	HDF	0.069	0.95	9.23414	0.130875	0.434312	0.49125	0.038375
440000	chr13	7300000	7740000	HDF	0.095	0.493	88.7372	0.102045	0.38525	0.306977	0.0311364
300000	chr13	7740000	8040000	HDF	0.077	0.693	46.4068	0.158567	0.680367	0.542567	0.0534667
360000	chr13	8040000	8400000	HDF	0.031	0.875	5.43991	0.166361	0.601	0.630917	0.0535278
540000	chr13	8400000	8940000	HDF	0.072	0.817	26.2955	0.13463	0.589019	0.479111	0.0485926
240000	chr13	8940000	9180000	HDF	0.067	0.867	95.8018	0.1395	0.557208	0.517875	0.0535833
240000	chr13	9180000	9420000	HDF	0.058	1	43.3848	0.11125	0.512417	0.453625	0.0441667
200000	chr13	9420000	9620000	HDF	0.06	0.755	14.8408	0.19655	0.7851	0.68855	0.06545
720000	chr13	9620000	10340000	HDF	0.039	0.856	35.1049	0.184333	0.796014	0.659222	0.0665278
480000	chr13	10340000	10820000	HDF	0.067	0.756	20.0559	0.151729	0.628687	0.572146	0.0507292
240000	chr13	10820000	11060000	HDF	0.046	0.729	45.0508	0.153833	0.680292	0.599333	0.0555417
320000	chr13	11060000	11380000	HDF	0.103	0.622	32.0934	0.150281	0.608812	0.541281	0.0485312
660000	chr13	11380000	12040000	HDF	0.064	0.652	19.7644	0.183833	0.69153	0.63897	0.0619848
340000	chr13	12040000	12380000	HDF	0.044	0.474	0.0672838	0.328941	0.739441	0.8765	0.0645294
220000	chr13	12380000	12600000	HDF	0.05	0.845	11.5293	0.177273	0.708136	0.743545	0.0585909
400000	chr13	12600000	13000000	HDF	0.05	0.682	0.0224876	0.2439	0.9454	0.8489	0.08515
160000	chr13	13000000	13160000	HDF	0.056	0.594	12.8558	0.208187	0.986875	0.800375	0.0765625
700000	chr13	13160000	13860000	HDF	0.03	0.813	6.38468	0.168314	0.795629	0.732686	0.0610143
440000	chr13	13860000	14300000	HDF	0.059	0.766	32.6527	0.176886	0.835523	0.674932	0.0593409
180000	chr13	14300000	14480000	HDF	0.106	0.661	41.5006	0.143556	0.624778	0.500111	0.0498889
360000	chr13	14480000	14840000	HDF	0.025	0.789	0.29451	0.149222	0.806556	0.753194	0.05275
140000	chr13	14840000	14980000	HDF	0.093	0.707	2.8791	0.197286	0.756714	0.552929	0.0881429
360000	chr13	14980000	15340000	HDF	0.047	0.844	392.683	0.134306	0.604639	0.503056	0.0539444
240000	chr13	15340000	15580000	HDF	0.062	0.8	6.79722	0.165917	0.747833	0.714417	0.0569167
440000	chr13	15580000	16020000	HDF	0.07	0.789	22.7403	0.149295	0.650409	0.569091	0.0514773
200000	chr13	16020000	16220000	HDF	0.05	0.56	16.7958	0.14285	0.6393	0.58035	0.0453
760000	chr13	16220000	16980000	HDF	0.068	0.822	46.1243	0.14	0.623276	0.546224	0.0516842
320000	chr13	16980000	17300000	HDF	0.062	0.847	12.2106	0.137469	0.572937	0.542562	0.0463438
320000	chr13	17300000	17620000	HDF	0.066	0.922	0.104424	0.155125	0.708906	0.628812	0.05
280000	chr13	17620000	17900000	HDF	0.057	0.75	32.1848	0.124714	0.566071	0.4695	0.0479286
320000	chr13	17900000	18220000	HDF	0.087	0.75	19.3047	0.177281	0.836906	0.614906	0.059875
320000	chr13	18220000	18540000	HDF	0.091	0.669	8.09803	0.171719	0.979156	0.659656	0.05625
360000	chr13	18540000	18900000	HDF	0.069	0.569	61.9066	0.128611	0.516778	0.409222	0.0436944
160000	chr13	18900000	19060000	HDF	0.069	0.737	51.5921	0.128625	0.535438	0.45325	0.04325
920000	chr13	19060000	19980000	HDF	0.068	0.688	76.7409	0.139804	0.6205	0.528293	0.04875
200000	chr13	19980000	20180000	HDF	0.085	0.805	1.28307	0.1325	0.5052	0.46075	0.03995
220000	chr13	20180000	20400000	HDF	0.064	0.786	42.8082	0.109	0.491045	0.3855	0.0365909
140000	chr13	20400000	20540000	HDF	0.064	0.893	143.55	0.141714	0.551571	0.489143	0.0546429
140000	chr13	20540000	20680000	HDF	0.093	0.429	15.0188	0.165	0.688786	0.471357	0.0614286
160000	chr13	20680000	20840000	HDF	0.106	0.831	40.214	0.133625	0.470938	0.462938	0.0373125
160000	chr13	20840000	21000000	HDF	0.094	0.537	49.8957	0.15	0.7095	0.452625	0.0479375
200000	chr13	21000000	21200000	HDF	0.085	0.585	14.9249	0.14505	0.63035	0.4326	0.0527
580000	chr13	21200000	21780000	HDF	0.074	0.664	91.079	0.152862	0.570948	0.496414	0.0502931
280000	chr13	21780000	22060000	HDF	0.082	0.825	60.7219	0.104107	0.411	0.356321	0.0333214
300000	chr13	22060000	22360000	HDF	0.077	0.473	40.725	0.153667	0.588267	0.4762	0.0479667
220000	chr13	22360000	22580000	HDF	0.105	0.65	28.2308	0.0987273	0.419545	0.327545	0.0316818
380000	chr13	22580000	22960000	HDF	0.055	0.739	38.7315	0.138132	0.561026	0.512789	0.0445526
280000	chr13	22960000	23240000	Active	0.093	0.625	97.494	0.0934286	0.283286	0.22725	0.0276429
440000	chr13	23240000	23680000	HDF	0.059	0.466	32.0838	0.155023	0.550523	0.578886	0.0433409
600000	chr13	23680000	24280000	HDF	0.068	0.637	0.412907	0.173917	0.766267	0.710633	0.0600333
600000	chr13	24280000	24880000	HDF	0.078	0.673	1.20227	0.156133	0.725583	0.655783	0.0523833
300000	chr13	24880000	25180000	HDF	0.087	0.497	50.5583	0.115933	0.4491	0.329433	0.0334333
200000	chr13	25180000	25380000	HDF	0.08	0.53	0.661618	0.1337	0.5964	0.52255	0.0379
300000	chr13	25380000	25680000	Active	0.087	0.543	133.213	0.0914667	0.2454	0.238033	0.0257
160000	chr13	25680000	25840000	Active	0.05	0.487	40.5587	0.07625	0.265062	0.21625	0.02475
180000	chr13	25840000	26020000	HDF	0.089	0.617	62.0315	0.171722	0.621944	0.480056	0.0567778
260000	chr13	26020000	26280000	HDF	0.096	0.646	77.9634	0.108269	0.459692	0.335654	0.0393462
260000	chr13	26280000	26540000	HDF	0.062	0.419	105.83	0.136192	0.489346	0.379692	0.0467308
200000	chr13	26540000	26740000	HDF	0.095	0.595	126.802	0.1285	0.36785	0.31035	0.03865
120000	chr13	26740000	26860000	HDF	0.108	0.575	50.4367	0.1445	0.41575	0.3575	0.04425
340000	chr13	26860000	27200000	HDF	0.085	0.682	57.4443	0.133971	0.577735	0.412794	0.0434118
140000	chr13	27200000	27340000	HDF	0.114	0.757	176.275	0.124143	0.381143	0.281143	0.0522143
220000	chr13	27340000	27560000	Active	0.077	0.518	187.389	0.0881818	0.356091	0.277409	0.0258182
300000	chr13	27560000	27860000	Active	0.08	0.487	157.805	0.0869	0.262733	0.231667	0.0265667
200000	chr13	27860000	28060000	Active	0.14	0.365	298.233	0.06775	0.18985	0.1179	0.0159
520000	chr13	28060000	28580000	HDF	0.065	0.606	39.228	0.114212	0.483	0.376327	0.0305577
[truncated: 494 more rows]

## Sheet: PN_hap2
Size	Chr	Start	End	Group	Gene	LTR	Expression	Methy	CG	CHG	CHH
[truncated: 1,505 more rows]
