# Supplementary material for: Haplotype‐Resolved 3D Genomic Landscapes and Their Impacts on Agronomic Traits in Grapevine
Source: Adv Sci (Weinh). 2026 Apr 15;13(39):e21838. doi: 10.1002/advs.202521838 (PMC13334877; doi:10.1002/advs.202521838)
Supplement: Supplementary file 4 — Supporting File 4: advs75283‐sup‐0004‐SuppMat‐TableS1‐S8.xlsx. [file ADVS-13-e21838-s002.xlsx]

## Sheet: Table S1
Table S1 | Hi-C library statistics with data processed using HiCExplorer.
	TS_hap1	TS_hap2	PN_hap1	PN_hap2
Sequenced read pairs	198460944	198460944	279862216	279862216
Pairs mappable, unique and high quality	114846292(57.87%)	115586525(58.24%)	169005075(60.39%)	168859896(60.34%)
Valid read pairs (Hi-C Contacts)	70603360(35.58%)	71004245(35.78%)	117563943(42.01%)	117468895(41.97%)
Inter-chromosomal	22633465(32.06%)	22919217(32.28%)	34887425(29.68%)	34771815(29.60%)
Intra-chromosomal	47969895(67.94%)	48085028(67.72%)	82676518(70.32%)	82697080(70.4%)
Short range (<20kb)	13477369(19.09%)	13710671(19.31%)	23795593(20.24%)	23743620(20.21%)
Long range (>=20kb)	34492526(48.85%)	34374357(48.41%)	58880925(50.08%)	58953460(50.19%)
Note: HiC reads were aligned to both haplotypes separately and retained cross-haplotype mapped reads.

## Sheet: Table S2
Table S2 | Hi-C library statistics with data processed using HiC-Pro.
	TS_hap1	TS_hap2	PN_hap1	PN_hap2
valid_interaction	90851303	91233429	152434351	152053805
valid_interaction_rmdup	77729462(86%)	78050772(86%)	127319664(84%)	127012553(84%)
trans_interaction	24755865(27%)	25318245(28%)	39178958(26%)	38924752(26%)
cis_interaction	52973597	52732527	88140706	88087801
cis_shortRange	14229247(16%)	14519884(16%)	23004620(15%)	22918644(15%)
cis_longRange	38744350(43%)	38212643(42%)	65136086(43%)	65169157(43%)

## Sheet: Table S3
Table S3 | Sensitivity analysis of haplotype-specific TAD boundary variation at varying matching resolutions.
Boundary-matching resolution	Intra-cultivar variation (95% CI)	Inter-cultivar variation (95% CI)	Wilcoxon P-value
20 kb	20.68% – 24.26%	21.92% – 24.40%	0.527
30 kb	18.53% – 23.01%	18.74% – 21.62%	0.72
40 kb	16.92% – 22.26%	16.44% – 19.56%	0.467
50 kb	14.89% – 21.19%	15.63% – 19.24%	0.807

## Sheet: Table S4
Table S4 | Distribution of gene body methylated (gbM), unmethylated (UM), and CHG-methylated (mCHG) genes at haplotype-specific and conserved TAD boundaries in the TS and PN cultivars.
Type	Stat	Gene	Cultivar
common	UM	2768	TS
common	gbM	3312	TS
common	mCHG	1393	TS
specific	UM	251	TS
specific	gbM	393	TS
specific	mCHG	117	TS
common	UM	4418	PN
common	gbM	2477	PN
common	mCHG	1180	PN
specific	UM	600	PN
specific	gbM	296	PN
specific	mCHG	110	PN

## Sheet: Table S5
Table S5 | Median values of seven genomic and epigenomic features—including gene and LTR densities, as well as global, CG, CHG, and CHH methylation levels—across Active, Inactive, and HDF TADs.
Status	TAD_Count	Haplotype	Gene	LTR	Expression	Methy	CG	CHG	CHH
Active	141	TS_hap1	0.11732	0.181432	57.2679	0.0570542	0.423939	0.118955	0.0163734
HDF	563	TS_hap1	0.0461938	0.541004	3.39342	0.163588	0.861383	0.657357	0.0384137
Inactive	838	TS_hap1	0.0843499	0.316053	28.7626	0.100473	0.665156	0.342111	0.0245002
Active	571	TS_hap2	0.102965	0.239861	43.7206	0.0758517	0.534365	0.204455	0.0196237
HDF	194	TS_hap2	0.0343081	0.55225	0.353175	0.196628	0.905819	0.744928	0.0411017
Inactive	751	TS_hap2	0.0628274	0.42348	12.4373	0.130284	0.785739	0.511176	0.0312416
Active	514	PN_hap1	0.102111	0.5215	228.87	0.0759975	0.228416	0.185282	0.0239841
HDF	1000	PN_hap1	0.072541	0.714228	55.2372	0.149046	0.602567	0.523088	0.0500984
Inactive	15	PN_hap1	0.0132667	0.249	1.18045	0.510553	0.552586	0.843019	0.0668573
Active	723	PN_hap2	0.0976888	0.544638	33.0476	0.0885694	0.50697	0.23556	0.0285078
HDF	774	PN_hap2	0.0653979	0.73539	5.62864	0.162085	0.770604	0.573352	0.0536185
Inactive	8	PN_hap2	0.00475	0.13325	0.0389215	0.396448	0.925063	0.853444	0.0831145

## Sheet: Table S6
Table S6 | Summary of homologous gene pairs and differentially expressed genes (DEGs) in TS and PN cultivars.
Category	TS	PN
Homologous gene pairs in TADs	14970	15477
DEGs in TADs	199	213
- Up-regulated	114	118
- Down-regulated	85	95
Non-DEGs in TADs	14771	15264

## Sheet: Table S7
Table S7| Association between haplotype-specific TAD state transitions and differential gene expression in TS and PN cultivars.
TAD_shift_type	Total	Down_Count	Down_Percent	Cultivar
Active->Active	8982	39	0.00434	PN
Active->Inactive	146	4	0.0274	PN
Inactive->Active	2534	22	0.00868	PN
Inactive->Inactive	3308	35	0.0106	PN
Active->Active	3316	11	0.00332	TS
Active->Inactive	39	3	0.0769	TS
Inactive->Active	6952	48	0.0069	TS
Inactive->Inactive	5170	52	0.0101	TS

## Sheet: Table S8
Table S8 | MYBA homolog genes in the phased genomes.
PN_hap1 (7)	PN_hap2 (8)	TS_hap1 (2)	TS_hap2 (5)
PNT2TA02G001223	PNT2TB02G001220	Vitis02g01144	Vitis02g01104
PNT2TA02G001231	PNT2TB02G001228	Vitis02g01151	Vitis02g01110
PNT2TA02G001232	PNT2TB02G001246		Vitis02g01111
PNT2TA02G001233	PNT2TB02G001229		Vitis02g01113
PNT2TA02G001242	PNT2TB02G001240		Vitis02g01114
PNT2TA02G001235	PNT2TB02G001232
PNT2TA02G001243	PNT2TB02G001245
	PNT2TB02G001247
